# Supplementary material for: Revisiting species and areas of interest for conserving global mammalian phylogenetic diversity
Source: Nat Commun. 2021 Jun 17;12:3694. doi: 10.1038/s41467-021-23861-y (PMC8211746; doi:10.1038/s41467-021-23861-y)
Supplement: Supplementary file 5 — Supplementary Data 1 [file 41467_2021_23861_MOESM5_ESM.xlsx]

## Sheet: tableS1
species	order	family	IUCN_status_real	IUCN_status_imputed	GE	ED	ED_rank	EDGE	EDGE_rank	HEDGE	HEDGE_rank	LEDGE	LEDGE_rank
Abditomys latidens	Rodentia	Muridae	DD	NT	1	3.3629	3903	2.16628	2815	0.0083295	1747	2.07405	2686
Abeomelomys sevia	Rodentia	Muridae	LC	LC	0	5.0198	2715	1.79505	3671	0.000208015	2891	4.16008	1276
Abrawayaomys ruschii	Rodentia	Cricetidae	LC	LC	0	7.36707	1611	2.1243	2919	0.000284723	2593	5.69417	852
Abrocoma bennettii	Rodentia	Abrocomidae	LC	LC	0	15.1448	311	2.7816	1697	0.000726592	2069	14.5311	129
Abrocoma boliviensis	Rodentia	Abrocomidae	CR	CR	4	15.5909	292	5.58144	17	12.4546	20	0.385194	5075
Abrocoma budini	Rodentia	Abrocomidae	DD	VU	2	9.18415	1070	3.70713	732	0.239439	954	4.54935	1151
Abrocoma cinerea	Rodentia	Abrocomidae	LC	LC	0	8.77276	1169	2.2796	2547	0.000224839	2814	4.49656	1166
Abrocoma famatina	Rodentia	Abrocomidae	DD	VU	2	9.27588	1057	3.71609	724	0.2349	964	4.46311	1180
Abrocoma shistacea	Rodentia	Abrocomidae	LC	LC	0	8.49739	1237	2.25102	2609	0.000206943	2903	4.13866	1289
Abrocoma uspallata	Rodentia	Abrocomidae	DD	EN	3	10.7768	782	4.54557	205	3.02099	169	4.17184	1270
Abrocoma vaccarum	Rodentia	Abrocomidae	DD	EN	3	9.1612	1073	4.39802	263	1.58682	354	2.19132	2567
Abrothrix andinus	Rodentia	Cricetidae	LC	LC	0	3.67995	3637	1.54329	4315	9.39866e-05	3987	1.87964	2886
Abrothrix illutea	Rodentia	Cricetidae	LC	LC	0	3.79531	3521.5	1.56764	4229.5	9.53244e-05	3975	1.90639	2866
Abrothrix jelskii	Rodentia	Cricetidae	LC	LC	0	3.72472	3593	1.55281	4278	0.000102963	3870	2.05915	2702
Abrothrix lanosus	Rodentia	Cricetidae	LC	LC	0	3.66229	3657	1.53951	4325	8.08508e-05	4194	1.61693	3193
Abrothrix longipilis	Rodentia	Cricetidae	LC	LC	0	4.81869	2840	1.76107	3758	0.000159751	3238	3.19486	1765
Abrothrix olivaceus	Rodentia	Cricetidae	LC	LC	0	3.79531	3521.5	1.56764	4229.5	9.98944e-05	3911	1.99779	2762
Abrothrix sanborni	Rodentia	Cricetidae	NT	NT	1	4.01077	3357	2.30474	2475	0.00701099	1770	1.74574	3027
Acerodon celebensis	Chiroptera	Pteropodidae	VU	VU	2	3.54023	3741	2.89927	1530	0.101752	1200	1.93328	2830
Acerodon humilis	Chiroptera	Pteropodidae	EN	EN	3	3.71693	3596	3.6306	789	0.680713	640	0.940032	4230
Acerodon jubatus	Chiroptera	Pteropodidae	EN	EN	3	3.56296	3711	3.59741	824	0.785058	592	1.08413	3986
Acerodon leucotis	Chiroptera	Pteropodidae	VU	VU	2	3.67103	3646	2.92767	1502	0.103822	1191	1.97262	2785
Acerodon mackloti	Chiroptera	Pteropodidae	VU	VU	2	3.4161	3850	2.87155	1567	0.0812729	1268	1.54418	3284
Acinonyx jubatus	Carnivora	Felidae	VU	VU	2	6.1929	2084	3.35939	1073	0.237109	957	4.50507	1162
Acomys airensis	Rodentia	Muridae	LC	LC	0	2.3209	4823	1.20024	5047	3.4688e-05	5121	0.693725	4618
Acomys cahirinus	Rodentia	Muridae	LC	LC	0	2.27296	4860	1.1857	5073	3.59394e-05	5092	0.718752	4578
Acomys cilicicus	Rodentia	Muridae	DD	EN	3	2.1815	4928	3.2368	1191	0.218414	978	0.301619	5172
Acomys cineraceus	Rodentia	Muridae	LC	LC	0	2.93355	4291.5	1.36954	4711.5	5.90264e-05	4618.5	1.18047	3837.5
Acomys dimidiatus	Rodentia	Muridae	LC	LC	0	2.19523	4918	1.16166	5114	2.79979e-05	5251	0.55993	4848
Acomys ignitus	Rodentia	Muridae	LC	LC	0	4.30371	3167	1.66841	3991	0.000166413	3185	3.32809	1691
Acomys johannis	Rodentia	Muridae	LC	LC	0	2.93355	4291.5	1.36954	4711.5	5.90264e-05	4618.5	1.18047	3837.5
Acomys kempi	Rodentia	Muridae	LC	LC	0	3.90378	3427.5	1.59001	4172.5	8.99791e-05	4041	1.79949	2962
Acomys louisae	Rodentia	Muridae	LC	LC	0	11.2945	718	2.50915	2133	0.0005417	2217	10.8334	319
Acomys minous	Rodentia	Muridae	DD	LC	0	2.18993	4923	1.16	5118	3.74139e-05	5063	0.74824	4532
Acomys mullah	Rodentia	Muridae	LC	LC	0	3.48914	3774	1.50166	4395	7.19357e-05	4345	1.43864	3435
Acomys nesiotes	Rodentia	Muridae	DD	LC	0	2.39483	4773	1.22225	5013	4.91669e-05	4835	0.983288	4165
Acomys percivali	Rodentia	Muridae	LC	LC	0	3.90378	3427.5	1.59001	4172.5	8.59462e-05	4107	1.71884	3051
Acomys russatus	Rodentia	Muridae	LC	LC	0	5.46951	2454	1.8671	3492	0.000221987	2827	4.43951	1192
Acomys seurati	Rodentia	Muridae	LC	LC	0	2.22308	4905	1.17034	5106	3.22562e-05	5169	0.645091	4705
Acomys spinosissimus	Rodentia	Muridae	LC	LC	0	7.25359	1654	2.11065	2947	0.000257019	2673	5.14012	969
Acomys subspinosus	Rodentia	Muridae	LC	LC	0	7.36169	1613	2.12366	2920	0.000287348	2587	5.74668	839
Acomys wilsoni	Rodentia	Muridae	LC	LC	0	4.83255	2825	1.76345	3746	0.000160731	3232	3.21445	1756
Aconaemys fuscus	Rodentia	Octodontidae	LC	LC	0	6.12457	2123.5	1.96355	3278.5	9.63563e-05	3955.5	1.92703	2841.5
Aconaemys porteri	Rodentia	Octodontidae	DD	NT	1	7.03719	1733	2.77723	1705	0.0148185	1631	3.68981	1519
Aconaemys sagei	Rodentia	Octodontidae	DD	LC	0	6.12457	2123.5	1.96355	3278.5	9.63563e-05	3955.5	1.92703	2841.5
Acrobates pygmaeus	Diprotodontia	Acrobatidae	LC	LC	0	34.1509	34.5	3.55965	857.5	0.00125504	1988.5	25.0996	39.5
Addax nasomaculatus	Cetartiodactyla	Bovidae	CR	CR	4	4.5207	3019	4.48109	225	3.475	137	0.107474	5330
Aegialomys galapagoensis	Rodentia	Cricetidae	VU	VU	2	1.81456	5162.5	2.4211	2262	0.0475119	1398	0.902726	4264
Aegialomys xanthaeolus	Rodentia	Cricetidae	LC	LC	0	1.81456	5162.5	1.03481	5284	5.18429e-05	4771	1.03681	4062
Aepeomys lugens	Rodentia	Cricetidae	LC	LC	0	7.37474	1608.5	2.12522	2917	0.000253891	2685	5.07756	986
Aepeomys reigi	Rodentia	Cricetidae	VU	VU	2	7.37474	1608.5	3.51151	894	0.245765	945	4.66954	1099
Aepyceros melampus	Cetartiodactyla	Bovidae	LC	LC	0	11.3357	715	2.5125	2130	0.000500142	2241	10.0023	353
Aepyprymnus rufescens	Diprotodontia	Potoroidae	LC	LC	0	9.71991	960	2.3721	2366	0.000413776	2330	8.27511	482
Aeretes melanopterus	Rodentia	Sciuridae	NT	NT	1	4.1911	3226.5	2.34009	2420.5	0.0036109	1890.5	0.899115	4265.5
Aeromys tephromelas	Rodentia	Sciuridae	DD	LC	0	4.83961	2818.5	1.76466	3741.5	7.46677e-05	4299.5	1.49328	3358.5
Aeromys thomasi	Rodentia	Sciuridae	LC	LC	0	4.83961	2818.5	1.76466	3741.5	7.46677e-05	4299.5	1.49328	3358.5
Aethalops aequalis	Chiroptera	Pteropodidae	LC	LC	0	3.32825	3929.5	1.46516	4495.5	4.93661e-05	4825.5	0.987273	4153.5
Aethalops alecto	Chiroptera	Pteropodidae	LC	LC	0	3.32825	3929.5	1.46516	4495.5	4.93661e-05	4825.5	0.987273	4153.5
Aethomys bocagei	Rodentia	Muridae	LC	LC	0	2.67536	4542	1.30165	4865	6.25336e-05	4533	1.25061	3717
Aethomys chrysophilus	Rodentia	Muridae	LC	LC	0	2.6972	4514	1.30758	4845	6.54227e-05	4480	1.30839	3639
Aethomys granti	Rodentia	Muridae	LC	LC	0	4.47398	3056.5	1.70001	3905.5	0.000138697	3439.5	2.77381	2052.5
Aethomys hindei	Rodentia	Muridae	LC	LC	0	2.53439	4663	1.26254	4944	5.05691e-05	4796	1.01133	4111
Aethomys ineptus	Rodentia	Muridae	LC	LC	0	2.85229	4357	1.34867	4747	6.96968e-05	4396	1.39387	3511
Aethomys kaiseri	Rodentia	Muridae	LC	LC	0	2.73154	4487	1.31682	4830	6.03591e-05	4588	1.20712	3793
Aethomys namaquensis	Rodentia	Muridae	LC	LC	0	4.47398	3056.5	1.70001	3905.5	0.000138697	3439.5	2.77381	2052.5
Aethomys nyikae	Rodentia	Muridae	LC	LC	0	2.81066	4404	1.3378	4777	6.51191e-05	4485	1.30232	3646
Aethomys silindensis	Rodentia	Muridae	DD	NT	1	2.59862	4610	1.9737	3246	0.00511912	1828	1.27466	3686
Aethomys stannarius	Rodentia	Muridae	DD	NT	1	2.58529	4622	1.96999	3262	0.00446626	1850	1.1121	3955
Aethomys thomasi	Rodentia	Muridae	LC	LC	0	2.74542	4473	1.32053	4821	5.65206e-05	4680	1.13036	3924
Ailuropoda melanoleuca	Carnivora	Ursidae	VU	VU	2	18.9609	169	4.38007	266	0.86	566	16.34	99
Ailurops melanotis	Diprotodontia	Phalangeridae	CR	CR	4	9.47836	1003.5	5.1219	53	3.34058	143	0.103317	5335
Ailurops ursinus	Diprotodontia	Phalangeridae	VU	VU	2	9.47836	1003.5	3.73561	718	0.356051	831	6.76498	671
Ailurus fulgens	Carnivora	Ailuridae	EN	EN	3	31.3493	39	5.55603	19	13.041	16	18.009	81
Akodon aerosus	Rodentia	Cricetidae	LC	LC	0	1.57083	5300	0.944229	5382	2.48682e-05	5287	0.49734	4922
Akodon affinis	Rodentia	Cricetidae	LC	LC	0	1.56096	5306	0.940383	5386	2.38605e-05	5306	0.477187	4950
Akodon albiventer	Rodentia	Cricetidae	LC	LC	0	2.47926	4711	1.24682	4977	8.81025e-05	4068	1.76196	2999
Akodon aliquantulus	Rodentia	Cricetidae	DD	EN	3	1.40044	5382	2.95509	1469	0.216185	981	0.298542	5173
Akodon azarae	Rodentia	Cricetidae	LC	LC	0	2.77236	4449	1.3277	4806	0.000118394	3672	2.36777	2401
Akodon boliviensis	Rodentia	Cricetidae	LC	LC	0	1.30408	5411	0.834684	5445	2.56123e-05	5278	0.51222	4903
Akodon budini	Rodentia	Cricetidae	LC	LC	0	2.5971	4611.5	1.28013	4910	7.32165e-05	4327	1.46426	3403
Akodon cursor	Rodentia	Cricetidae	LC	LC	0	3.20147	4059	1.43543	4572	0.000138572	3442	2.77129	2056
Akodon dayi	Rodentia	Cricetidae	LC	LC	0	2.5125	4685	1.25633	4959	7.92605e-05	4222	1.58513	3233
Akodon dolores	Rodentia	Cricetidae	LC	LC	0	1.87973	5136	1.0577	5265	3.51083e-05	5110	0.702131	4602
Akodon fumeus	Rodentia	Cricetidae	LC	LC	0	1.51264	5339	0.921334	5412	2.70542e-05	5268	0.541058	4879
Akodon iniscatus	Rodentia	Cricetidae	LC	LC	0	3.57359	3708	1.5203	4355	0.000154841	3274	3.09666	1823
Akodon juninensis	Rodentia	Cricetidae	LC	LC	0	1.69661	5244	0.991995	5339	4.84808e-05	4850	0.969567	4194
Akodon kofordi	Rodentia	Cricetidae	LC	LC	0	1.54799	5318	0.935304	5398	3.13137e-05	5192	0.626243	4741
Akodon leucolimnaeus	Rodentia	Cricetidae	DD	VU	2	1.27013	5422.5	2.20613	2717	0.0128971	1658	0.245044	5214
Akodon lindberghi	Rodentia	Cricetidae	DD	LC	0	4.05162	3334	1.61971	4104	0.000173614	3134	3.47211	1610
Akodon lutescens	Rodentia	Cricetidae	LC	LC	0	1.58638	5295	0.950258	5378	3.21982e-05	5171	0.643931	4707
Akodon mimus	Rodentia	Cricetidae	LC	LC	0	2.67777	4535	1.30231	4859	7.47136e-05	4297	1.4942	3355
Akodon molinae	Rodentia	Cricetidae	LC	LC	0	1.87534	5142	1.05617	5270	2.37526e-05	5307	0.475029	4952
Akodon mollis	Rodentia	Cricetidae	LC	LC	0	1.79226	5175	1.02685	5293	4.8632e-05	4846	0.972591	4189
Akodon montensis	Rodentia	Cricetidae	LC	LC	0	2.49517	4700	1.25138	4971	8.6343e-05	4098	1.72677	3042
Akodon mystax	Rodentia	Cricetidae	DD	EN	3	1.73226	5231	3.08457	1343	0.234136	967	0.323331	5145
Akodon neocenus	Rodentia	Cricetidae	DD	LC	0	1.92283	5114	1.07255	5250	3.44998e-05	5125	0.689961	4624
Akodon oenos	Rodentia	Cricetidae	DD	VU	2	1.75574	5207	2.39998	2309	0.0293927	1511	0.558461	4850
Akodon orophilus	Rodentia	Cricetidae	LC	LC	0	1.65943	5264	0.978113	5353	3.74776e-05	5060	0.749515	4529
Akodon paranaensis	Rodentia	Cricetidae	LC	LC	0	1.76366	5198	1.01656	5307	3.59226e-05	5093	0.718416	4580
Akodon pervalens	Rodentia	Cricetidae	DD	NT	1	1.39101	5385.5	1.56486	4240	0.00223097	1945	0.555511	4856
Akodon philipmyersi	Rodentia	Cricetidae	DD	EN	3	3.82739	3502	3.65375	773	1.17104	471	1.61715	3192
Akodon reigi	Rodentia	Cricetidae	LC	LC	0	2.0061	5060	1.10065	5212	5.47707e-05	4713	1.09536	3969
Akodon sanctipaulensis	Rodentia	Cricetidae	DD	VU	2	1.74388	5224	2.39567	2317	0.036208	1452	0.687952	4628
Akodon serrensis	Rodentia	Cricetidae	LC	LC	0	5.92507	2218	1.93515	3346	0.000227959	2801	4.55896	1146
Akodon siberiae	Rodentia	Cricetidae	NT	NT	1	2.5971	4611.5	1.97328	3247	0.00584545	1801	1.45552	3415
Akodon simulator	Rodentia	Cricetidae	LC	LC	0	2.07767	5009	1.12417	5175	3.8812e-05	5027	0.776202	4477
Akodon spegazzinii	Rodentia	Cricetidae	LC	LC	0	1.27013	5422.5	0.819836	5453	1.48131e-05	5418	0.296248	5175
Akodon subfuscus	Rodentia	Cricetidae	LC	LC	0	1.57441	5299	0.945619	5381	3.26133e-05	5164	0.652233	4694
Akodon surdus	Rodentia	Cricetidae	VU	VU	2	1.78251	5184	2.40965	2288	0.040613	1426	0.771646	4494
Akodon sylvanus	Rodentia	Cricetidae	LC	LC	0	1.39101	5385.5	0.871715	5433	2.79328e-05	5252	0.558627	4849
Akodon toba	Rodentia	Cricetidae	LC	LC	0	2.30931	4832	1.19674	5054	6.4292e-05	4501	1.28578	3667
Akodon torques	Rodentia	Cricetidae	LC	LC	0	1.67109	5254	0.982487	5345	3.16874e-05	5183	0.633717	4724
Akodon varius	Rodentia	Cricetidae	DD	LC	0	2.08468	5002	1.12645	5168	4.10157e-05	4967	0.820273	4386
Alcelaphus buselaphus	Cetartiodactyla	Bovidae	LC	LC	0	4.18574	3231	1.64591	4030	0.000174818	3125	3.49618	1592
Alces alces	Cetartiodactyla	Cervidae	LC	LC	0	9.32964	1043	2.33502	2432	0.000601757	2135	12.0345	220
Alionycteris paucidentata	Chiroptera	Pteropodidae	LC	LC	0	3.00274	4231	1.38698	4675	6.96515e-05	4397	1.39296	3513
Allactaga balikunica	Rodentia	Dipodidae	LC	LC	0	10.5585	811	2.44742	2224	0.000173046	3138	3.46074	1617
Allactaga bullata	Rodentia	Dipodidae	LC	LC	0	10.1785	871	2.41399	2277	0.000163368	3210	3.26719	1726
Allactaga elater	Rodentia	Dipodidae	LC	LC	0	8.11123	1364	2.20951	2708	0.000146072	3364	2.9213	1943
Allactaga euphratica	Rodentia	Dipodidae	NT	NT	1	12.0298	637.5	3.26038	1168	0.0215031	1561	5.35428	917
Allactaga firouzi	Rodentia	Dipodidae	DD	VU	2	7.742	1477	3.55443	865	0.134157	1113	2.54898	2240
Allactaga hotsoni	Rodentia	Dipodidae	LC	LC	0	7.76858	1471	2.17117	2808	0.00010311	3867	2.0621	2696
Allactaga major	Rodentia	Dipodidae	LC	LC	0	7.49711	1565	2.13973	2875	9.50911e-05	3976	1.90173	2867
Allactaga severtzovi	Rodentia	Dipodidae	LC	LC	0	7.6824	1498	2.1613	2828	0.000104189	3853	2.08367	2674
Allactaga sibirica	Rodentia	Dipodidae	LC	LC	0	10.0576	892	2.40312	2300	0.000141515	3410	2.83016	2010
Allactaga tetradactyla	Rodentia	Dipodidae	VU	VU	2	15.6991	280	4.20165	369	0.608696	669	11.5652	261
Allactaga vinogradovi	Rodentia	Dipodidae	NT	NT	1	7.60232	1526	2.84518	1601	0.0084316	1744	2.09947	2655
Allactaga williamsi	Rodentia	Dipodidae	LC	LC	0	12.0298	637.5	2.56724	2043	0.000270189	2628	5.40352	909
Allactodipus bobrinskii	Rodentia	Dipodidae	LC	LC	0	17.4266	205	2.9138	1514	0.00062075	2123	12.4144	198
Allenopithecus nigroviridis	Primates	Cercopithecidae	LC	LC	0	8.87181	1140	2.28968	2515	0.000398564	2351	7.97087	512
Allocebus trichotis	Primates	Cheirogaleidae	VU	VU	2	16.8005	230	4.26552	321	0.800726	588	15.2138	115
Allochrocebus lhoesti	Primates	Cercopithecidae	VU	VU	2	5.27464	2566.5	3.22281	1206	0.206424	992	3.92205	1395
Allochrocebus preussi	Primates	Cercopithecidae	EN	EN	3	5.27464	2566.5	3.91596	593	1.18019	467	1.62978	3176
Allochrocebus solatus	Primates	Cercopithecidae	VU	VU	2	5.58254	2383.5	3.27072	1158	0.30174	881	5.73306	843
Allocricetulus curtatus	Rodentia	Cricetidae	LC	LC	0	6.30687	2036.5	1.98881	3206.5	0.000154547	3278.5	3.09078	1827.5
Allocricetulus eversmanni	Rodentia	Cricetidae	LC	LC	0	6.30687	2036.5	1.98881	3206.5	0.000154547	3278.5	3.09078	1827.5
Alouatta arctoidea	Primates	Atelidae	LC	LC	0	4.13615	3269.5	1.6363	4061.5	3.29984e-05	5156.5	0.659935	4677.5
Alouatta belzebul	Primates	Atelidae	VU	VU	2	5.08864	2674	3.19272	1239	0.106296	1181	2.01963	2741
Alouatta caraya	Primates	Atelidae	LC	LC	0	6.78916	1839	2.05273	3083	0.000251805	2698	5.03584	1003
Alouatta discolor	Primates	Atelidae	VU	VU	2	5.0048	2726	3.17885	1254	0.0993439	1214	1.88753	2877
Alouatta guariba	Primates	Atelidae	LC	LC	0	8.5773	1225	2.2594	2596	0.000349651	2434	6.99268	634
Alouatta macconnelli	Primates	Atelidae	LC	LC	0	5.54953	2409	1.87939	3467	0.000172668	3141	3.45318	1622
Alouatta nigerrima	Primates	Atelidae	LC	LC	0	7.16047	1691	2.0993	2977	0.000266388	2644	5.32749	927
Alouatta palliata	Primates	Atelidae	LC	LC	0	8.60316	1214.5	2.26209	2586	0.000350237	2432	7.0044	631
Alouatta pigra	Primates	Atelidae	EN	EN	3	8.60316	1214.5	4.34153	280	1.84908	297	2.55349	2234
Alouatta sara	Primates	Atelidae	LC	LC	0	4.13615	3269.5	1.6363	4061.5	3.29984e-05	5156.5	0.659935	4677.5
Alouatta seniculus	Primates	Atelidae	LC	LC	0	4.62628	2960	1.72745	3840	8.85198e-05	4054	1.77031	2981
Alouatta ululata	Primates	Atelidae	EN	EN	3	5.08411	2680	3.88512	618	0.662289	645	0.914589	4255
Alticola albicaudus	Rodentia	Cricetidae	DD	LC	0	2.32323	4822	1.20094	5046	4.86259e-05	4848	0.972468	4192
Alticola argentatus	Rodentia	Cricetidae	LC	LC	0	2.19661	4917	1.16209	5113	5.1208e-05	4781	1.02411	4082
Alticola barakshin	Rodentia	Cricetidae	LC	LC	0	2.25017	4884	1.17871	5092	4.44738e-05	4901	0.889431	4278
Alticola lemminus	Rodentia	Cricetidae	LC	LC	0	4.46833	3060	1.69897	3908	0.000173928	3130	3.47839	1604
Alticola macrotis	Rodentia	Cricetidae	LC	LC	0	2.1354	4961	1.14276	5143	5.12118e-05	4780	1.02418	4081
Alticola montosa	Rodentia	Cricetidae	VU	VU	2	2.27147	4862	2.57154	2034	0.0396707	1432	0.753743	4525
Alticola olchonensis	Rodentia	Cricetidae	EN	EN	3	2.00601	5061.5	3.18005	1251	0.241201	952	0.333086	5133
Alticola roylei	Rodentia	Cricetidae	NT	NT	1	2.26898	4864	1.87763	3471	0.00365068	1889	0.909018	4258
Alticola semicanus	Rodentia	Cricetidae	LC	LC	0	2.33265	4813	1.20377	5038	4.92696e-05	4833	0.985342	4161
Alticola stoliczkanus	Rodentia	Cricetidae	LC	LC	0	2.21311	4908	1.16724	5109	4.58371e-05	4889	0.916695	4253
Alticola strelzowi	Rodentia	Cricetidae	LC	LC	0	4.5441	3004	1.71273	3869	0.000183891	3083	3.67764	1524
Alticola tuvinicus	Rodentia	Cricetidae	LC	LC	0	2.00601	5061.5	1.10061	5213	3.69773e-05	5067	0.739508	4538
Amblysomus corriae	Afrosoricida	Chrysochloridae	NT	NT	1	5.3066	2546	2.53474	2095	0.00232553	1941	0.579057	4817
Amblysomus hottentotus	Afrosoricida	Chrysochloridae	LC	LC	0	5.69001	2321	1.90062	3413	6.45042e-05	4496	1.29002	3662
Amblysomus marleyi	Afrosoricida	Chrysochloridae	EN	EN	3	5.56639	2396	3.96141	555	0.469198	748	0.64794	4699
Amblysomus robustus	Afrosoricida	Chrysochloridae	VU	VU	2	5.35534	2514	3.23559	1192	0.0380316	1445	0.7226	4570
Amblysomus septentrionalis	Afrosoricida	Chrysochloridae	NT	NT	1	5.32661	2531	2.53791	2090	0.00243248	1938	0.605688	4766
Ametrida centurio	Chiroptera	Phyllostomidae	LC	LC	0	2.24506	4890	1.17713	5094	1.87908e-05	5380	0.375798	5084
Ammodillus imbellis	Rodentia	Muridae	DD	NT	1	10.0506	896	3.09563	1331	0.0369013	1449	9.18843	407
Ammodorcas clarkei	Cetartiodactyla	Bovidae	VU	VU	2	4.40734	3102	3.07405	1353	0.167576	1049	3.18395	1768
Ammospermophilus harrisii	Rodentia	Sciuridae	LC	LC	0	7.58604	1536	2.15014	2852	0.000213146	2867	4.26271	1244
Ammospermophilus interpres	Rodentia	Sciuridae	LC	LC	0	7.85154	1452	2.18059	2790	0.000166123	3186	3.3223	1694
Ammospermophilus leucurus	Rodentia	Sciuridae	LC	LC	0	9.26038	1060	2.32829	2442	0.000355319	2424	7.10602	619
Ammospermophilus nelsoni	Rodentia	Sciuridae	EN	EN	3	7.07429	1722	4.16813	392	0.882546	560	1.21875	3775
Ammotragus lervia	Cetartiodactyla	Bovidae	VU	VU	2	2.45778	4723	2.62692	1960	0.0900056	1239	1.71011	3067
Amorphochilus schnablii	Chiroptera	Furipteridae	VU	VU	2	24.7649	88.5	4.63531	183	0.575057	695	10.9261	309
Amphinectomys savamis	Rodentia	Cricetidae	DD	EN	3	3.40231	3871	3.56157	855	1.33937	419	1.84961	2916
Anathana ellioti	Scandentia	Tupaiidae	LC	LC	0	18.5362	182	2.97227	1452	0.000741258	2063	14.8244	122
Andalgalomys olrogi	Rodentia	Cricetidae	LC	LC	0	3.55593	3723.5	1.51643	4364.5	9.64213e-05	3952.5	1.92833	2836.5
Andalgalomys pearsoni	Rodentia	Cricetidae	LC	LC	0	3.55593	3723.5	1.51643	4364.5	9.64213e-05	3952.5	1.92833	2836.5
Andinomys edax	Rodentia	Cricetidae	LC	LC	0	8.87015	1141	2.28952	2516	0.000417252	2326	8.34462	477
Anisomys imitator	Rodentia	Muridae	LC	LC	0	8.1072	1366	2.20906	2710	0.000385717	2371	7.71395	534
Anomalurus beecrofti	Rodentia	Anomaluridae	LC	LC	0	24.0418	96	3.22054	1209	0.000477227	2267	9.54407	389
Anomalurus derbianus	Rodentia	Anomaluridae	LC	LC	0	23.8054	101	3.21106	1220	0.000498515	2243	9.96981	355
Anomalurus pelii	Rodentia	Anomaluridae	DD	LC	0	23.2206	107	3.1872	1241	0.00046814	2274	9.36232	398
Anomalurus pusillus	Rodentia	Anomaluridae	LC	LC	0	25.072	83	3.26086	1167	0.000601361	2136	12.0266	221
Anonymomys mindorensis	Rodentia	Muridae	DD	VU	2	6.00254	2178	3.33257	1095	0.218689	977	4.1551	1278
Anotomys leander	Rodentia	Cricetidae	VU	VU	2	10.6586	800	3.84234	644	0.482585	737	9.16912	411
Anoura caudifer	Chiroptera	Phyllostomidae	LC	LC	0	6.87279	1799	2.06341	3057	0.000139582	3428	2.79151	2036
Anoura cultrata	Chiroptera	Phyllostomidae	LC	LC	0	7.25136	1655	2.11038	2948	0.000151892	3304	3.03768	1865
Anoura fistulata	Chiroptera	Phyllostomidae	DD	LC	0	6.8683	1801	2.06284	3059	0.000159225	3240	3.18435	1767
Anoura geoffroyi	Chiroptera	Phyllostomidae	LC	LC	0	7.14168	1700	2.097	2987	0.000153966	3284	3.07918	1837
Anoura latidens	Chiroptera	Phyllostomidae	LC	LC	0	6.94978	1767	2.07314	3033	0.000164307	3203	3.28597	1716
Anoura luismanueli	Chiroptera	Phyllostomidae	LC	LC	0	6.639	1898	2.03327	3119	0.000118885	3668	2.37758	2394
Anourosorex assamensis	Eulipotyphla	Soricidae	LC	LC	0	12.389	613	2.59444	2010	0.000309092	2532	6.18154	766
Anourosorex schmidi	Eulipotyphla	Soricidae	DD	LC	0	11.7336	669	2.54425	2078	0.000262713	2655	5.25399	945
Anourosorex squamipes	Eulipotyphla	Soricidae	LC	LC	0	12.4045	611	2.59559	2008	0.000317653	2509	6.35274	736
Anourosorex yamashinai	Eulipotyphla	Soricidae	LC	LC	0	11.5686	686	2.5312	2101	0.000275725	2608	5.51422	887
Antechinomys laniger	Dasyuromorphia	Dasyuridae	LC	LC	0	14.4919	373	2.74032	1766	0.000669516	2089	13.3896	157
Antechinus adustus	Dasyuromorphia	Dasyuridae	LC	LC	0	5.24835	2586.5	1.83232	3576.5	0.000100809	3899.5	2.01608	2745.5
Antechinus agilis	Dasyuromorphia	Dasyuridae	LC	LC	0	6.2427	2072	1.97999	3234	0.000201163	2944	4.02306	1341
Antechinus bellus	Dasyuromorphia	Dasyuridae	VU	VU	2	5.48217	2446	3.25535	1178	0.127521	1130	2.4229	2355
Antechinus flavipes	Dasyuromorphia	Dasyuridae	LC	LC	0	6.14956	2111	1.96705	3271	0.000192841	3009	3.85662	1428
Antechinus godmani	Dasyuromorphia	Dasyuridae	NT	NT	1	7.58344	1537	2.84298	1604	0.0230452	1548	5.73825	841
Antechinus leo	Dasyuromorphia	Dasyuridae	LC	LC	0	5.51557	2427	1.87419	3478	0.000131682	3511	2.63351	2156
Antechinus minimus	Dasyuromorphia	Dasyuridae	LC	LC	0	7.89362	1430	2.18533	2770	0.000257362	2669	5.14698	964
Antechinus stuartii	Dasyuromorphia	Dasyuridae	LC	LC	0	5.24835	2586.5	1.83232	3576.5	0.000100809	3899.5	2.01608	2745.5
Antechinus subtropicus	Dasyuromorphia	Dasyuridae	LC	LC	0	6.14415	2114	1.96629	3274	0.000160304	3235	3.20593	1760
Antechinus swainsonii	Dasyuromorphia	Dasyuridae	LC	LC	0	7.88732	1435	2.18463	2774	0.000258276	2665	5.16527	959
Anthops ornatus	Chiroptera	Hipposideridae	DD	LC	0	12.2179	627	2.58157	2027	0.00053526	2224	10.7047	328
Antidorcas marsupialis	Cetartiodactyla	Bovidae	LC	LC	0	3.20044	4060	1.43519	4573	0.000179931	3100	3.59844	1553
Antilocapra americana	Cetartiodactyla	Antilocapridae	LC	LC	0	14.9203	333	2.76759	1722	0.000985245	2008	19.7039	62
Antilope cervicapra	Cetartiodactyla	Bovidae	NT	NT	1	5.06193	2692	2.49517	2157	0.0181521	1591	4.51986	1158
Antrozous pallidus	Chiroptera	Vespertilionidae	LC	LC	0	10.0914	888.5	2.40617	2296	0.000249106	2707	4.98187	1016
Aonyx capensis	Carnivora	Mustelidae	NT	NT	1	5.4869	2441.5	2.56293	2050.5	0.00924639	1720.5	2.30235	2460.5
Aonyx cinereus	Carnivora	Mustelidae	VU	VU	2	5.4992	2434.5	3.25797	1170.5	0.115373	1156.5	2.19209	2564.5
Aonyx congicus	Carnivora	Mustelidae	NT	NT	1	5.4869	2441.5	2.56293	2050.5	0.00924639	1720.5	2.30235	2460.5
Aotus azarae	Primates	Aotidae	LC	LC	0	6.29182	2044.5	1.98675	3212	5.75405e-05	4656	1.15075	3893
Aotus brumbacki	Primates	Aotidae	VU	VU	2	6.29182	2044.5	3.37305	1064	0.0466505	1401	0.88636	4283
Aotus griseimembra	Primates	Aotidae	VU	VU	2	6.38681	2000	3.38599	1052	0.105112	1184	1.99713	2763
Aotus jorgehernandezi	Primates	Aotidae	DD	EN	3	8.40267	1261	4.32044	294	2.18647	247	3.01942	1872
Aotus lemurinus	Primates	Aotidae	VU	VU	2	6.32528	2027	3.37763	1059	0.11171	1169	2.12249	2626
Aotus miconax	Primates	Aotidae	VU	VU	2	8.43189	1250	3.63039	790	0.255916	933	4.86241	1046
Aotus nancymaae	Primates	Aotidae	LC	LC	0	8.96408	1106	2.29899	2487	0.000300788	2545	6.01546	786
Aotus nigriceps	Primates	Aotidae	LC	LC	0	8.83764	1155	2.28622	2527	0.000326495	2486	6.52957	707
Aotus trivirgatus	Primates	Aotidae	LC	LC	0	6.331	2023	1.99211	3199	0.000125641	3590	2.5127	2271
Aotus vociferans	Primates	Aotidae	LC	LC	0	6.44298	1973	2.00727	3163	0.000115018	3717	2.30024	2466
Aotus zonalis	Primates	Aotidae	DD	LC	0	13.011	552	2.63984	1942	0.000546837	2205	10.9362	305
Aplodontia rufa	Rodentia	Aplodontiidae	LC	LC	0	49.2173	6	3.91636	592	0.002456	1937	49.1175	5
Apodemus agrarius	Rodentia	Muridae	LC	LC	0	3.16565	4106	1.42687	4605	8.41134e-05	4145	1.68218	3105
Apodemus alpicola	Rodentia	Muridae	LC	LC	0	2.97615	4246	1.38031	4680	9.46005e-05	3980	1.89192	2873
Apodemus argenteus	Rodentia	Muridae	LC	LC	0	5.40798	2484	1.85754	3511	0.000217473	2848	4.34923	1215
Apodemus avicennicus	Rodentia	Muridae	DD	EN	3	2.66558	4550	3.37843	1058	0.457554	757	0.63186	4726
Apodemus chevrieri	Rodentia	Muridae	LC	LC	0	3.23653	4021	1.44375	4550	8.48214e-05	4131	1.69634	3086
Apodemus draco	Rodentia	Muridae	LC	LC	0	2.36363	4791.5	1.21302	5023.5	3.45756e-05	5123	0.691477	4622
Apodemus epimelas	Rodentia	Muridae	LC	LC	0	4.68031	2920	1.73701	3809	0.000169599	3160	3.39181	1653
Apodemus flavicollis	Rodentia	Muridae	LC	LC	0	2.14896	4953	1.14707	5137	3.87958e-05	5029	0.775878	4479
Apodemus gurkha	Rodentia	Muridae	LC	LC	0	6.09693	2143	1.95966	3293	0.000253288	2690	5.06551	994
Apodemus hyrcanicus	Rodentia	Muridae	NT	NT	1	2.4534	4725	1.93251	3349	0.00416876	1861	1.03802	4058
Apodemus latronum	Rodentia	Muridae	LC	LC	0	2.65768	4563	1.29683	4880	6.3634e-05	4514	1.27262	3690
Apodemus mystacinus	Rodentia	Muridae	LC	LC	0	4.69656	2909	1.73986	3802	0.00017294	3139	3.45863	1618
Apodemus pallipes	Rodentia	Muridae	LC	LC	0	3.39706	3876	1.48094	4465	0.000108567	3797	2.17122	2578
Apodemus peninsulae	Rodentia	Muridae	LC	LC	0	3.21949	4037	1.43971	4559	0.000100864	3898	2.01717	2744
Apodemus ponticus	Rodentia	Muridae	LC	LC	0	2.18928	4924	1.1598	5119	4.05615e-05	4979	0.811189	4402
Apodemus rusiges	Rodentia	Muridae	LC	LC	0	2.35778	4797	1.21128	5028	4.05137e-05	4980	0.810234	4403
Apodemus semotus	Rodentia	Muridae	LC	LC	0	2.36363	4791.5	1.21302	5023.5	3.53219e-05	5102	0.706403	4592
Apodemus speciosus	Rodentia	Muridae	LC	LC	0	4.71887	2893	1.74377	3794	0.000215311	2854	4.30601	1226
Apodemus sylvaticus	Rodentia	Muridae	LC	LC	0	2.61333	4594	1.28463	4902	6.94318e-05	4405	1.38857	3525
Apodemus uralensis	Rodentia	Muridae	LC	LC	0	3.2916	3967	1.45666	4518	9.7601e-05	3935	1.95192	2807
Apodemus witherbyi	Rodentia	Muridae	LC	LC	0	3.2084	4049	1.43708	4564	0.000101941	3882	2.03872	2721
Apomys abrae	Rodentia	Muridae	LC	LC	0	6.75781	1849	2.0487	3088	0.000191949	3018	3.83879	1438
Apomys camiguinensis	Rodentia	Muridae	VU	VU	2	5.0251	2709	3.18223	1246	0.165727	1050	3.1488	1782
Apomys datae	Rodentia	Muridae	LC	LC	0	6.86091	1803	2.0619	3061	0.000210251	2878	4.2048	1259
Apomys gracilirostris	Rodentia	Muridae	LC	LC	0	4.64568	2949	1.73089	3831	0.000108105	3801	2.16199	2583
Apomys hylocetes	Rodentia	Muridae	LC	LC	0	4.01046	3358	1.61153	4125	8.78704e-05	4072	1.75732	3005
Apomys insignis	Rodentia	Muridae	LC	LC	0	4.14702	3258	1.63842	4052	8.94301e-05	4045	1.78851	2968
Apomys littoralis	Rodentia	Muridae	DD	LC	0	4.32696	3154	1.67278	3980	9.17599e-05	4021	1.83511	2930
Apomys microdon	Rodentia	Muridae	LC	LC	0	5.84009	2246	1.9228	3367	0.000180115	3097	3.60213	1550
Apomys musculus	Rodentia	Muridae	LC	LC	0	5.70972	2309	1.90356	3405	0.000195307	2991	3.90595	1401
Apomys sacobianus	Rodentia	Muridae	LC	LC	0	4.67446	2926	1.73597	3813	0.000121947	3632	2.43881	2340
Aproteles bulmerae	Chiroptera	Pteropodidae	CR	CR	4	6.73353	1862	4.81815	112	5.53161	74	0.171081	5269
Arabitragus jayakari	Cetartiodactyla	Bovidae	EN	EN	3	2.31575	4829	3.27812	1148	0.66408	644	0.917063	4252
Arborimus albipes	Rodentia	Cricetidae	LC	LC	0	5.36925	2508	1.85148	3530	0.000140819	3413	2.81625	2017
Arborimus longicaudus	Rodentia	Cricetidae	NT	NT	1	5.52193	2419	2.56832	2040	0.0112532	1681	2.80205	2029
Arborimus pomo	Rodentia	Cricetidae	NT	NT	1	5.7338	2298	2.60029	2002	0.0122644	1667	3.05384	1851
Archboldomys luzonensis	Rodentia	Muridae	VU	VU	2	6.35514	2012	3.38169	1054	0.184455	1023	3.50465	1589
Arctictis binturong	Carnivora	Viverridae	VU	VU	2	15.6877	287	4.20097	371	0.680721	639	12.9337	178
Arctocebus aureus	Primates	Lorisidae	LC	LC	0	17.9438	190.5	2.94148	1484.5	0.000457036	2285.5	9.14026	413.5
Arctocebus calabarensis	Primates	Lorisidae	LC	LC	0	17.9438	190.5	2.94148	1484.5	0.000457036	2285.5	9.14026	413.5
Arctocephalus australis	Carnivora	Otariidae	LC	LC	0	2.8462	4367	1.34709	4755	1.69343e-05	5396	0.338669	5126
Arctocephalus forsteri	Carnivora	Otariidae	LC	LC	0	2.90651	4313	1.36264	4726	2.44829e-05	5295	0.489634	4934
Arctocephalus galapagoensis	Carnivora	Otariidae	EN	EN	3	2.83969	4373	3.42483	998	0.101528	1203	0.140206	5305
Arctocephalus gazella	Carnivora	Otariidae	LC	LC	0	4.02195	3345	1.61382	4114	8.08235e-05	4196	1.61639	3195
Arctocephalus philippii	Carnivora	Otariidae	LC	LC	0	3.16634	4103.5	1.42704	4602.5	2.15199e-05	5347.5	0.430377	5023.5
Arctocephalus pusillus	Carnivora	Otariidae	LC	LC	0	4.57737	2985.5	1.71872	3856.5	7.73354e-05	4250.5	1.54663	3277.5
Arctocephalus townsendi	Carnivora	Otariidae	LC	LC	0	3.16634	4103.5	1.42704	4602.5	2.15199e-05	5347.5	0.430377	5023.5
Arctocephalus tropicalis	Carnivora	Otariidae	LC	LC	0	4.57737	2985.5	1.71872	3856.5	7.73354e-05	4250.5	1.54663	3277.5
Arctogalidia trivirgata	Carnivora	Viverridae	LC	LC	0	18.8278	174	2.98708	1428	0.000878006	2028	17.5592	84
Arctonyx albogularis	Carnivora	Mustelidae	LC	LC	0	6.38413	2001	1.99933	3184	0.000100204	3907	2.00399	2756
Arctonyx collaris	Carnivora	Mustelidae	VU	VU	2	6.44634	1971	3.39402	1043	0.0898779	1240	1.70768	3068
Arctonyx hoevenii	Carnivora	Mustelidae	LC	LC	0	6.52979	1948	2.01887	3153	0.000115064	3716	2.30117	2465
Ardops nichollsi	Chiroptera	Phyllostomidae	LC	LC	0	3.14017	4128.5	1.42074	4619.5	6.06391e-05	4586.5	1.21272	3789.5
Arielulus aureocollaris	Chiroptera	Vespertilionidae	LC	LC	0	5.37463	2507	1.85233	3529	0.000116712	3690	2.33413	2429
Arielulus circumdatus	Chiroptera	Vespertilionidae	LC	LC	0	5.38096	2505	1.85332	3527	0.000118337	3674	2.36663	2403
Arielulus cuprosus	Chiroptera	Vespertilionidae	VU	VU	2	5.78329	2275	3.30076	1126	0.133535	1116	2.53717	2252
Arielulus societatis	Chiroptera	Vespertilionidae	VU	VU	2	5.75816	2285	3.29704	1129	0.148406	1086	2.81971	2016
Arielulus torquatus	Chiroptera	Vespertilionidae	LC	LC	0	5.47047	2452	1.86725	3490	0.000129963	3534	2.59914	2187
Ariteus flavescens	Chiroptera	Phyllostomidae	LC	LC	0	3.14017	4128.5	1.42074	4619.5	6.06391e-05	4586.5	1.21272	3789.5
Artibeus amplus	Chiroptera	Phyllostomidae	LC	LC	0	1.51088	5340	0.920635	5413	8.46187e-06	5443	0.169229	5274
Artibeus concolor	Chiroptera	Phyllostomidae	LC	LC	0	4.11887	3285	1.63293	4075	0.000169752	3159	3.39488	1652
Artibeus fimbriatus	Chiroptera	Phyllostomidae	LC	LC	0	2.66191	4560	1.29798	4878	9.7125e-05	3944	1.9424	2821
Artibeus fraterculus	Chiroptera	Phyllostomidae	LC	LC	0	2.11237	4976	1.13538	5152	3.80246e-05	5048	0.760454	4510
Artibeus hirsutus	Chiroptera	Phyllostomidae	LC	LC	0	2.02998	5048	1.10856	5204	3.01373e-05	5206	0.602715	4772
Artibeus inopinatus	Chiroptera	Phyllostomidae	DD	LC	0	2.32784	4819	1.20232	5044	5.61118e-05	4688	1.12218	3937
Artibeus jamaicensis	Chiroptera	Phyllostomidae	LC	LC	0	1.79951	5169.5	1.02944	5288	2.33156e-05	5317	0.466289	4964
Artibeus lituratus	Chiroptera	Phyllostomidae	LC	LC	0	1.60571	5286	0.957703	5370	2.33468e-05	5316	0.466912	4963
Artibeus obscurus	Chiroptera	Phyllostomidae	LC	LC	0	1.79036	5179	1.02617	5295	2.93877e-05	5224	0.587725	4796
Artibeus planirostris	Chiroptera	Phyllostomidae	LC	LC	0	1.51266	5338	0.921343	5411	8.54595e-06	5442	0.17091	5270
Artibeus schwartzi	Chiroptera	Phyllostomidae	DD	NT	1	1.79951	5169.5	1.72259	3848	0.00184903	1957	0.460407	4971
Arvicanthis abyssinicus	Rodentia	Muridae	LC	LC	0	2.19046	4922	1.16017	5117	7.47938e-05	4294	1.4958	3351
Arvicanthis ansorgei	Rodentia	Muridae	LC	LC	0	1.5602	5307	0.940087	5387	2.41343e-05	5299	0.482662	4941
Arvicanthis blicki	Rodentia	Muridae	NT	NT	1	1.79175	5178	1.71982	3854	0.00335371	1902	0.835074	4364
Arvicanthis nairobae	Rodentia	Muridae	LC	LC	0	1.83616	5154	1.04245	5278	5.03484e-05	4803	1.00692	4119
Arvicanthis neumanni	Rodentia	Muridae	LC	LC	0	2.20646	4913	1.16517	5112	5.89105e-05	4625	1.17815	3845
Arvicanthis niloticus	Rodentia	Muridae	LC	LC	0	1.59865	5291	0.954992	5374	2.82276e-05	5249	0.564524	4845
Arvicanthis rufinus	Rodentia	Muridae	LC	LC	0	1.60519	5287	0.957504	5371	3.09831e-05	5195	0.619631	4748
Arvicola amphibius	Rodentia	Cricetidae	LC	LC	0	5.31382	2540.5	1.84274	3548.5	0.000113954	3733.5	2.27896	2490.5
Arvicola sapidus	Rodentia	Cricetidae	VU	VU	2	6.56119	1931	3.40932	1023	0.234361	965	4.45285	1183
Arvicola scherman	Rodentia	Cricetidae	LC	LC	0	5.31382	2540.5	1.84274	3548.5	0.000113954	3733.5	2.27896	2490.5
Asellia patrizii	Chiroptera	Hipposideridae	LC	LC	0	17.7857	195.5	2.93309	1498.5	0.000535594	2222.5	10.7113	325.5
Asellia tridens	Chiroptera	Hipposideridae	LC	LC	0	17.7857	195.5	2.93309	1498.5	0.000535594	2222.5	10.7113	325.5
Aselliscus stoliczkanus	Chiroptera	Hipposideridae	LC	LC	0	13.4829	492.5	2.67297	1891.5	0.00031762	2511.5	6.35208	738.5
Aselliscus tricuspidatus	Chiroptera	Hipposideridae	LC	LC	0	13.4829	492.5	2.67297	1891.5	0.00031762	2511.5	6.35208	738.5
Atelerix albiventris	Eulipotyphla	Erinaceidae	LC	LC	0	7.2413	1660.5	2.10916	2954.5	7.6319e-05	4269.5	1.5263	3313.5
Atelerix algirus	Eulipotyphla	Erinaceidae	LC	LC	0	8.02243	1388	2.19971	2733	0.000158281	3246	3.16545	1774
Atelerix frontalis	Eulipotyphla	Erinaceidae	LC	LC	0	8.14599	1358	2.21332	2700	0.00016731	3171	3.34602	1674
Atelerix sclateri	Eulipotyphla	Erinaceidae	LC	LC	0	7.2413	1660.5	2.10916	2954.5	7.6319e-05	4269.5	1.5263	3313.5
Ateles belzebuth	Primates	Atelidae	EN	EN	3	4.93898	2759	3.86098	634	1.82046	303.5	2.51396	2268.5
Ateles chamek	Primates	Atelidae	EN	EN	3	5.56307	2397.5	3.9609	557.5	1.19124	460.5	1.64505	3157.5
Ateles fusciceps	Primates	Atelidae	CR	CR	4	6.7253	1865	4.81709	113	5.47886	75	0.169449	5273
Ateles geoffroyi	Primates	Atelidae	EN	EN	3	4.73753	2883	3.82647	657	1.82046	303.5	2.51396	2268.5
Ateles hybridus	Primates	Atelidae	CR	CR	4	5.74612	2289	4.68156	168	4.21439	113	0.130342	5312
Ateles marginatus	Primates	Atelidae	EN	EN	3	5.56307	2397.5	3.9609	557.5	1.19124	460.5	1.64505	3157.5
Ateles paniscus	Primates	Atelidae	VU	VU	2	6.61125	1913	3.41592	1014	0.252407	938	4.79574	1070
Atelocynus microtis	Carnivora	Canidae	NT	NT	1	5.30824	2544	2.535	2094	0.00999404	1707	2.48852	2293
Atherurus africanus	Rodentia	Hystricidae	LC	LC	0	21.0677	129.5	3.09411	1333.5	0.000781354	2053.5	15.6263	110.5
Atherurus macrourus	Rodentia	Hystricidae	LC	LC	0	21.0677	129.5	3.09411	1333.5	0.000781354	2053.5	15.6263	110.5
Atilax paludinosus	Carnivora	Herpestidae	LC	LC	0	5.75668	2287	1.91053	3392	0.000207982	2892	4.15943	1277
Atlantoxerus getulus	Rodentia	Sciuridae	LC	LC	0	10.3943	836	2.43311	2248	0.000267395	2637	5.34764	919
Auliscomys boliviensis	Rodentia	Cricetidae	LC	LC	0	2.44836	4734	1.2379	4991	6.7574e-05	4436	1.35141	3581
Auliscomys pictus	Rodentia	Cricetidae	LC	LC	0	2.33328	4811	1.20396	5036	5.45177e-05	4717	1.0903	3976
Auliscomys sublimis	Rodentia	Cricetidae	LC	LC	0	2.31657	4828	1.19893	5051	5.87492e-05	4630	1.17492	3850
Austronomus australis	Chiroptera	Molossidae	LC	LC	0	16.8517	228.5	2.8821	1552.5	0.000481926	2263.5	9.63804	383.5
Austronomus kuboriensis	Chiroptera	Molossidae	LC	LC	0	16.8517	228.5	2.8821	1552.5	0.000481926	2263.5	9.63804	383.5
Avahi betsileo	Primates	Indriidae	EN	EN	3	6.98834	1752	4.15742	398	1.78798	314	2.46912	2317
Avahi cleesei	Primates	Indriidae	EN	EN	3	7.5924	1531	4.23032	350	2.07368	262	2.86366	1994
Avahi laniger	Primates	Indriidae	VU	VU	2	5.22221	2602.5	3.21442	1215	0.085993	1250	1.63387	3174
Avahi meridionalis	Primates	Indriidae	EN	EN	3	5.22221	2602.5	3.90757	601	0.351013	836	0.484733	4938
Avahi mooreorum	Primates	Indriidae	EN	EN	3	6.6809	1885	4.11818	429	1.45406	391	2.00798	2753
Avahi occidentalis	Primates	Indriidae	EN	EN	3	7.64794	1512	4.23676	343	2.07781	260	2.86935	1986
Avahi peyrierasi	Primates	Indriidae	VU	VU	2	7.8499	1454	3.5667	849	0.267138	914	5.07562	987
Avahi ramanantsoavanai	Primates	Indriidae	VU	VU	2	5.83694	2247	3.30863	1117	0.125897	1133	2.39204	2380
Avahi unicolor	Primates	Indriidae	EN	EN	3	7.27326	1644	4.19247	377	1.935	286	2.67214	2123
Axis axis	Cetartiodactyla	Cervidae	LC	LC	0	4.88588	2785	1.77256	3722	0.000188612	3049	3.77204	1478
Axis calamianensis	Cetartiodactyla	Cervidae	EN	EN	3	4.05611	3332	3.70004	738	0.989225	533	1.36607	3561
Axis kuhlii	Cetartiodactyla	Cervidae	CR	CR	4	4.06241	3324	4.39443	265	2.08609	257	0.0645181	5381
Axis porcinus	Cetartiodactyla	Cervidae	EN	EN	3	4.10526	3298	3.70971	729	1.18742	463	1.63976	3165
Babyrousa babyrussa	Cetartiodactyla	Suidae	VU	VU	2	6.52815	1950	3.40494	1031	0.0990684	1216	1.8823	2882
Babyrousa celebensis	Cetartiodactyla	Suidae	VU	VU	2	6.54765	1940	3.40753	1026	0.0964748	1222	1.83302	2932
Babyrousa togeanensis	Cetartiodactyla	Suidae	EN	EN	3	7.42299	1589	4.21041	365	1.33397	421	1.84215	2924
Baiomys musculus	Rodentia	Cricetidae	LC	LC	0	10.5705	808.5	2.44846	2222.5	0.00029801	2554.5	5.9599	797.5
Baiomys taylori	Rodentia	Cricetidae	LC	LC	0	10.5705	808.5	2.44846	2222.5	0.00029801	2554.5	5.9599	797.5
Baiyankamys habbema	Rodentia	Muridae	DD	VU	2	4.07672	3313.5	3.01096	1407	0.103956	1190	1.97516	2784
Baiyankamys shawmayeri	Rodentia	Muridae	LC	LC	0	4.07672	3313.5	1.62467	4091	0.000106482	3821	2.12954	2619
Balaena mysticetus	Cetartiodactyla	Balaenidae	LC	LC	0	10.3211	845	2.42667	2256	0.000337871	2463	6.75709	673
Balaenoptera acutorostrata	Cetartiodactyla	Balaenopteridae	LC	LC	0	7.90596	1419.5	2.18672	2761.5	0.000146618	3357.5	2.93222	1935.5
Balaenoptera bonaerensis	Cetartiodactyla	Balaenopteridae	DD	LC	0	7.90596	1419.5	2.18672	2761.5	0.000146618	3357.5	2.93222	1935.5
Balaenoptera borealis	Cetartiodactyla	Balaenopteridae	EN	EN	3	6.50971	1956.5	4.09564	445	0.776294	596	1.07203	4005
Balaenoptera edeni	Cetartiodactyla	Balaenopteridae	DD	LC	0	6.50971	1956.5	2.0162	3154	0.00016594	3191	3.31864	1699
Balaenoptera musculus	Cetartiodactyla	Balaenopteridae	EN	EN	3	9.22625	1063	4.4044	262	2.7476	183	3.79431	1465
Balaenoptera omurai	Cetartiodactyla	Balaenopteridae	DD	LC	0	9.65283	977	2.36583	2379	0.000347602	2438	6.95169	639
Balaenoptera physalus	Cetartiodactyla	Balaenopteridae	EN	EN	3	7.61271	1522.5	4.23268	348	1.54926	363	2.13946	2606
Balantiopteryx infusca	Chiroptera	Emballonuridae	VU	VU	2	14.3893	381.5	4.11997	424.5	0.306389	877.5	5.82139	830.5
Balantiopteryx io	Chiroptera	Emballonuridae	VU	VU	2	14.3893	381.5	4.11997	424.5	0.306389	877.5	5.82139	830.5
Balantiopteryx plicata	Chiroptera	Emballonuridae	LC	LC	0	17.6064	199	2.9235	1506	0.000649196	2101	12.9833	172
Balionycteris maculata	Chiroptera	Pteropodidae	LC	LC	0	3.76711	3547	1.56174	4249	0.000101713	3888	2.03416	2728
Bandicota bengalensis	Rodentia	Muridae	LC	LC	0	4.35555	3135	1.67813	3965	0.000130146	3532	2.60278	2185
Bandicota indica	Rodentia	Muridae	LC	LC	0	3.5285	3747.5	1.51039	4379.5	7.65637e-05	4264.5	1.5312	3304.5
Bandicota savilei	Rodentia	Muridae	LC	LC	0	3.5285	3747.5	1.51039	4379.5	7.65637e-05	4264.5	1.5312	3304.5
Barbastella barbastellus	Chiroptera	Vespertilionidae	NT	NT	1	13.8647	442.5	3.39214	1047	0.0296533	1509	7.38367	581
Barbastella leucomelas	Chiroptera	Vespertilionidae	LC	LC	0	13.8647	442.5	2.69899	1845	0.00037271	2392	7.45382	571
Bassaricyon alleni	Carnivora	Procyonidae	LC	LC	0	6.11017	2138	1.96153	3289	7.39215e-05	4316	1.47836	3385
Bassaricyon gabbii	Carnivora	Procyonidae	LC	LC	0	5.57411	2390.5	1.88314	3456.5	2.06911e-05	5357.5	0.413801	5041.5
Bassaricyon medius	Carnivora	Procyonidae	LC	LC	0	5.57411	2390.5	1.88314	3456.5	2.06911e-05	5357.5	0.413801	5041.5
Bassaricyon neblina	Carnivora	Procyonidae	NT	NT	1	7.39578	1598	2.82088	1640	0.0135727	1650	3.37961	1659
Bassariscus astutus	Carnivora	Procyonidae	LC	LC	0	11.7305	671.5	2.544	2079.5	0.00036715	2402.5	7.34263	584.5
Bassariscus sumichrasti	Carnivora	Procyonidae	LC	LC	0	11.7305	671.5	2.544	2079.5	0.00036715	2402.5	7.34263	584.5
Bathyergus janetta	Rodentia	Bathyergidae	LC	LC	0	10.5196	816.5	2.44405	2230.5	0.000107585	3807.5	2.15159	2593.5
Bathyergus suillus	Rodentia	Bathyergidae	LC	LC	0	10.5196	816.5	2.44405	2230.5	0.000107585	3807.5	2.15159	2593.5
Batomys dentatus	Rodentia	Muridae	DD	EN	3	7.07603	1721	4.16834	391	1.41937	400	1.96008	2797
Batomys granti	Rodentia	Muridae	NT	NT	1	7.19347	1677	2.79649	1682	0.0205988	1569	5.1291	974
Batomys russatus	Rodentia	Muridae	EN	EN	3	6.83336	1811	4.13783	410	1.41266	402	1.95081	2808
Batomys salomonseni	Rodentia	Muridae	LC	LC	0	7.59824	1528	2.15156	2850	0.000271846	2624	5.43666	904
Bauerus dubiaquercus	Chiroptera	Vespertilionidae	NT	NT	1	10.0914	888.5	3.09931	1325	0.019764	1577	4.92124	1029
Bdeogale crassicauda	Carnivora	Herpestidae	LC	LC	0	2.76455	4454.5	1.32563	4810	2.32717e-05	5318	0.46541	4967
Bdeogale jacksoni	Carnivora	Herpestidae	NT	NT	1	2.74328	4476.5	2.01311	3156	0.00179303	1960	0.446464	4998
Bdeogale nigripes	Carnivora	Herpestidae	LC	LC	0	2.74328	4476.5	1.31996	4822	2.25179e-05	5332	0.450336	4992
Bdeogale omnivora	Carnivora	Herpestidae	VU	VU	2	2.76455	4454.5	2.71192	1817	0.0223158	1557	0.423999	5030
Beamys hindei	Rodentia	Nesomyidae	LC	LC	0	10.8115	776	2.46908	2188	0.000396021	2356	7.92001	517
Beatragus hunteri	Cetartiodactyla	Bovidae	CR	CR	4	4.44797	3076	4.46783	233	3.75734	126	0.116207	5324
Belomys pearsonii	Rodentia	Sciuridae	DD	LC	0	4.22679	3206.5	1.6538	4016	0.000113012	3748	2.26013	2508
Berardius arnuxii	Cetartiodactyla	Ziphiidae	DD	LC	0	11.5229	691.5	2.52756	2109.5	0.000287613	2585.5	5.75198	837.5
Berardius bairdii	Cetartiodactyla	Ziphiidae	DD	LC	0	11.5229	691.5	2.52756	2109.5	0.000287613	2585.5	5.75198	837.5
Berylmys berdmorei	Rodentia	Muridae	LC	LC	0	4.62861	2958	1.72786	3837	0.000104019	3855	2.08027	2679
Berylmys bowersi	Rodentia	Muridae	LC	LC	0	4.58964	2982	1.72092	3852	0.000115736	3706	2.31461	2451
Berylmys mackenziei	Rodentia	Muridae	DD	LC	0	4.42537	3089	1.69109	3929	9.76245e-05	3934	1.95239	2806
Berylmys manipulus	Rodentia	Muridae	DD	LC	0	4.46624	3064	1.69859	3912	0.000101975	3881	2.03939	2720
Bettongia gaimardi	Diprotodontia	Potoroidae	NT	NT	1	5.59027	2375	2.57874	2029	0.0144723	1635	3.60361	1549
Bettongia lesueur	Diprotodontia	Potoroidae	NT	NT	1	7.23051	1669	2.80099	1677	0.0205308	1570	5.11218	977
Bettongia penicillata	Diprotodontia	Potoroidae	CR	CR	4	5.21185	2609	4.59905	198	2.07081	263	0.0640456	5382
Bettongia tropica	Diprotodontia	Potoroidae	EN	EN	3	5.25834	2579	3.91336	594	1.11771	485	1.5435	3286
Bibimys chacoensis	Rodentia	Cricetidae	LC	LC	0	5.27204	2569	1.8361	3566	0.00015663	3257	3.13244	1796
Bibimys labiosus	Rodentia	Cricetidae	LC	LC	0	5.4315	2471	1.86121	3502	0.00015586	3265	3.11704	1810
Bibimys torresi	Rodentia	Cricetidae	NT	NT	1	5.27469	2565	2.52967	2103	0.0115378	1679	2.87292	1981
Bison bison	Cetartiodactyla	Bovidae	NT	NT	1	5.41033	2481.5	2.55106	2068	0.0119925	1669	2.98614	1899
Bison bonasus	Cetartiodactyla	Bovidae	VU	VU	2	4.63326	2956	3.11498	1307	0.196968	1005	3.74239	1492
Biswamoyopterus biswasi	Rodentia	Sciuridae	CR	CR	4	4.22679	3206.5	4.42639	245	0.894753	555	0.0276728	5451
Blanfordimys afghanus	Rodentia	Cricetidae	LC	LC	0	2.78391	4429.5	1.33076	4793.5	8.37568e-05	4150.5	1.67505	3116.5
Blanfordimys bucharensis	Rodentia	Cricetidae	LC	LC	0	2.78391	4429.5	1.33076	4793.5	8.37568e-05	4150.5	1.67505	3116.5
Blarina brevicauda	Eulipotyphla	Soricidae	LC	LC	0	10.7018	797.5	2.45974	2210.5	0.000195507	2989	3.90994	1399
Blarina carolinensis	Eulipotyphla	Soricidae	LC	LC	0	10.7018	797.5	2.45974	2210.5	0.000200866	2946	4.01712	1345
Blarina hylophaga	Eulipotyphla	Soricidae	LC	LC	0	13.6573	468	2.68494	1867	0.000486437	2255	9.72826	374
Blarinella griselda	Eulipotyphla	Soricidae	LC	LC	0	13.5727	478.5	2.67915	1875	0.00025706	2672	5.14094	968
Blarinella quadraticauda	Eulipotyphla	Soricidae	NT	NT	1	13.5727	478.5	3.3723	1066	0.0204875	1571	5.10139	978
Blarinella wardi	Eulipotyphla	Soricidae	LC	LC	0	17.0538	218	2.89336	1539	0.00063113	2115	12.622	188
Blarinomys breviceps	Rodentia	Cricetidae	LC	LC	0	5.59706	2370	1.88662	3443	0.000239807	2743	4.7959	1069
Blastocerus dichotomus	Cetartiodactyla	Cervidae	VU	VU	2	4.73625	2884	3.1331	1286	0.205412	995	3.90283	1404
Bos gaurus	Cetartiodactyla	Bovidae	VU	VU	2	3.83301	3499	2.96176	1464	0.128933	1126	2.44972	2333
Bos javanicus	Cetartiodactyla	Bovidae	EN	EN	3	3.9033	3429	3.66935	757	0.576593	694	0.796247	4440
Bos mutus	Cetartiodactyla	Bovidae	VU	VU	2	5.41033	2481.5	3.24421	1187	0.142906	1099	2.71521	2104
Bos sauveli	Cetartiodactyla	Bovidae	CR	CR	4	4.06782	3321	4.3955	264	1.99276	275	0.0616319	5386
Boselaphus tragocamelus	Cetartiodactyla	Bovidae	LC	LC	0	11.2374	731.5	2.5045	2141	0.000394999	2359	7.89959	520
Brachiones przewalskii	Rodentia	Muridae	LC	LC	0	7.64389	1513	2.15685	2837	0.000360644	2416	7.21253	606
Brachylagus idahoensis	Lagomorpha	Leporidae	LC	LC	0	8.64188	1200	2.26612	2573	0.000423183	2318	8.46324	464
Brachyphylla cavernarum	Chiroptera	Phyllostomidae	LC	LC	0	7.66273	1506.5	2.15903	2833.5	0.000166011	3189.5	3.32006	1697.5
Brachyphylla nana	Chiroptera	Phyllostomidae	LC	LC	0	7.66273	1506.5	2.15903	2833.5	0.000166011	3189.5	3.32006	1697.5
Brachytarsomys albicauda	Rodentia	Nesomyidae	LC	LC	0	10.8853	771.5	2.4753	2181	0.000325241	2489	6.5045	711
Brachytarsomys villosa	Rodentia	Nesomyidae	VU	VU	2	10.8853	771.5	3.8616	632	0.311251	872	5.91377	805
Brachyteles arachnoides	Primates	Atelidae	EN	EN	3	6.77531	1844	4.13039	416	4.06835	119	5.61819	869
Brachyteles hypoxanthus	Primates	Atelidae	CR	CR	4	6.79668	1831	4.82629	108	5.87811	69	0.181797	5263
Brachyuromys betsileoensis	Rodentia	Nesomyidae	LC	LC	0	5.72724	2302.5	1.90616	3400.5	9.56759e-05	3965.5	1.91342	2852.5
Brachyuromys ramirohitra	Rodentia	Nesomyidae	LC	LC	0	5.72724	2302.5	1.90616	3400.5	9.56759e-05	3965.5	1.91342	2852.5
Bradypus pygmaeus	Pilosa	Bradypodidae	CR	CR	4	13.8801	438	5.47261	25	6.9616	51	0.215307	5238
Bradypus torquatus	Pilosa	Bradypodidae	VU	VU	2	21.7358	118	4.51024	216	0.953969	541	18.1254	79
Bradypus tridactylus	Pilosa	Bradypodidae	LC	LC	0	13.6307	472	2.68312	1871	0.000348041	2437	6.96048	637
Bradypus variegatus	Pilosa	Bradypodidae	LC	LC	0	13.6759	464	2.68621	1865	0.000348129	2436	6.96222	636
Brucepattersonius albinasus	Rodentia	Cricetidae	DD	EN	3	2.55494	4644	3.34778	1082	0.409437	789	0.565413	4843
Brucepattersonius griserufescens	Rodentia	Cricetidae	DD	LC	0	2.6651	4552	1.29886	4872	5.3795e-05	4735	1.07585	3999
Brucepattersonius guarani	Rodentia	Cricetidae	DD	VU	2	2.62923	4580	2.67531	1888	0.0514893	1379	0.978296	4176
Brucepattersonius igniventris	Rodentia	Cricetidae	DD	NT	1	2.70486	4507	2.00279	3179	0.00439623	1851	1.09466	3970
Brucepattersonius iheringi	Rodentia	Cricetidae	LC	LC	0	2.7122	4503	1.31162	4838	5.67065e-05	4676	1.13407	3917
Brucepattersonius misionensis	Rodentia	Cricetidae	DD	VU	2	2.76298	4457	2.71151	1818	0.054766	1362	1.04055	4051
Brucepattersonius paradisus	Rodentia	Cricetidae	DD	EN	3	2.6713	4547	3.37999	1056	0.487717	732	0.673513	4658
Brucepattersonius soricinus	Rodentia	Cricetidae	DD	LC	0	2.60849	4600	1.28329	4905	5.81837e-05	4641	1.16362	3871
Bubalus arnee	Cetartiodactyla	Bovidae	EN	EN	3	3.86996	3460	3.66253	763	1.26111	435	1.74154	3032
Bubalus depressicornis	Cetartiodactyla	Bovidae	EN	EN	3	3.12249	4150	3.4959	909	1.01577	525.5	1.40273	3498.5
Bubalus mindorensis	Cetartiodactyla	Bovidae	CR	CR	4	4.86089	2804	4.54089	207	3.84229	124	0.118834	5322
Bubalus quarlesi	Cetartiodactyla	Bovidae	EN	EN	3	3.14928	4120	3.50238	903	1.01577	525.5	1.40273	3498.5
Budorcas taxicolor	Cetartiodactyla	Bovidae	VU	VU	2	3.22091	4036	2.82635	1634	0.134424	1112	2.55405	2233
Bullimus bagobus	Rodentia	Muridae	LC	LC	0	4.30541	3164	1.66873	3989	0.000104422	3848	2.08834	2667
Bullimus gamay	Rodentia	Muridae	VU	VU	2	4.24237	3198	3.04307	1374	0.104608	1186	1.98755	2771
Bullimus luzonicus	Rodentia	Muridae	LC	LC	0	4.55699	2998	1.71506	3865	0.000138117	3448	2.76219	2063
Bunolagus monticularis	Lagomorpha	Leporidae	CR	CR	4	11.2819	721.5	5.28072	40	7.29965	46	0.225762	5230
Bunomys andrewsi	Rodentia	Muridae	LC	LC	0	2.77271	4448	1.32779	4805	7.32687e-05	4326	1.4653	3401
Bunomys chrysocomus	Rodentia	Muridae	LC	LC	0	3.0112	4220	1.38909	4667	7.55839e-05	4281	1.5116	3328
Bunomys coelestis	Rodentia	Muridae	CR	CR	4	2.75867	4462	4.09665	444	1.16549	472	0.0360461	5433
Bunomys fratrorum	Rodentia	Muridae	VU	VU	2	2.91348	4308	2.75072	1741	0.0873441	1247	1.65954	3137
Bunomys penitus	Rodentia	Muridae	NT	NT	1	2.7959	4417	2.02707	3131	0.00598955	1796	1.4914	3362
Bunomys prolatus	Rodentia	Muridae	EN	EN	3	2.81526	4398	3.41845	1008	0.490526	730	0.677393	4653
Burramys parvus	Diprotodontia	Burramyidae	CR	CR	4	37.1834	20	6.41499	2	33.756	1	1.044	4043
Cabassous centralis	Cingulata	CingulataFam	DD	LC	0	10.3718	838.5	2.43114	2250.5	0.000103413	3863.5	2.06816	2692.5
Cabassous chacoensis	Cingulata	CingulataFam	NT	NT	1	12.8276	569	3.31981	1107	0.0293651	1512	7.31192	593
Cabassous tatouay	Cingulata	CingulataFam	LC	LC	0	14.454	375	2.73786	1770	0.000485533	2257	9.71018	376
Cabassous unicinctus	Cingulata	CingulataFam	LC	LC	0	10.3718	838.5	2.43114	2250.5	0.000103413	3863.5	2.06816	2692.5
Cacajao calvus	Primates	Pitheciidae	VU	VU	2	10.2949	849.5	3.81064	668.5	0.299368	883.5	5.68799	853.5
Cacajao hosomi	Primates	Pitheciidae	VU	VU	2	10.2949	849.5	3.81064	668.5	0.299368	883.5	5.68799	853.5
Caenolestes caniventer	Paucituberculata	Caenolestidae	NT	NT	1	16.8827	225	3.57698	835	0.0173574	1599	4.32199	1222
Caenolestes condorensis	Paucituberculata	Caenolestidae	VU	VU	2	15.714	278	4.20254	368	0.119648	1151	2.27332	2497
Caenolestes convelatus	Paucituberculata	Caenolestidae	VU	VU	2	17.0003	222	4.27668	319	0.212874	983	4.0446	1336
Caenolestes fuliginosus	Paucituberculata	Caenolestidae	LC	LC	0	16.8952	224	2.88453	1548	0.000209202	2884	4.18384	1266
Caenolestes sangay	Paucituberculata	Caenolestidae	VU	VU	2	16.635	236	4.25618	329	0.189842	1016	3.607	1547
Calcochloris obtusirostris	Afrosoricida	Chrysochloridae	LC	LC	0	7.19318	1679.5	2.1033	2968	0.000147713	3344	2.9541	1919
Calcochloris tytonis	Afrosoricida	Chrysochloridae	DD	EN	3	7.19318	1679.5	4.18274	385	0.573726	698	0.792288	4452
Callicebus aureipalatii	Primates	Pitheciidae	LC	LC	0	4.31927	3158	1.67134	3984	8.64094e-05	4096	1.7281	3039
Callicebus baptista	Primates	Pitheciidae	LC	LC	0	5.09323	2671	1.80718	3643	0.000115951	3702	2.3189	2445
Callicebus barbarabrownae	Primates	Pitheciidae	CR	CR	4	7.17877	1684	4.87413	99	3.39824	140	0.1051	5332
Callicebus bernhardi	Primates	Pitheciidae	LC	LC	0	4.82977	2826.5	1.76298	3747.5	0.00010148	3891	2.02949	2732
Callicebus brunneus	Primates	Pitheciidae	LC	LC	0	9.71917	964	2.37203	2369	0.00043498	2309	8.69917	448
Callicebus caligatus	Primates	Pitheciidae	LC	LC	0	8.57077	1228	2.25871	2598	0.000347268	2439	6.94502	640
Callicebus caquetensis	Primates	Pitheciidae	CR	CR	4	4.55207	3002	4.48676	223	1.52913	369	0.0472927	5411
Callicebus cinerascens	Primates	Pitheciidae	LC	LC	0	5.07059	2687	1.80346	3653	0.000121836	3633	2.4366	2342
Callicebus coimbrai	Primates	Pitheciidae	EN	EN	3	8.03905	1384	4.281	314	2.07516	261	2.86569	1992
Callicebus cupreus	Primates	Pitheciidae	LC	LC	0	4.13017	3277	1.63514	4067	0.000101585	3889	2.03161	2729
Callicebus discolor	Primates	Pitheciidae	LC	LC	0	4.45997	3069	1.69744	3916	0.000115192	3713	2.30372	2458
Callicebus donacophilus	Primates	Pitheciidae	LC	LC	0	4.86837	2798.5	1.76958	3730.5	8.33389e-05	4154.5	1.66669	3129.5
Callicebus dubius	Primates	Pitheciidae	LC	LC	0	5.57447	2389	1.88319	3455	0.00020469	2919	4.09359	1311
Callicebus hoffmannsi	Primates	Pitheciidae	LC	LC	0	4.82977	2826.5	1.76298	3747.5	0.000119698	3660	2.39384	2379
Callicebus lucifer	Primates	Pitheciidae	LC	LC	0	4.65732	2941	1.73295	3823	9.23012e-05	4012	1.84593	2919
Callicebus lugens	Primates	Pitheciidae	LC	LC	0	4.66338	2938	1.73402	3821	9.90121e-05	3919	1.98014	2777
Callicebus medemi	Primates	Pitheciidae	VU	VU	2	4.49804	3028	3.09069	1338	0.102319	1198	1.94407	2820
Callicebus melanochir	Primates	Pitheciidae	VU	VU	2	7.5606	1545	3.53346	880	0.217323	980	4.12914	1294
Callicebus modestus	Primates	Pitheciidae	EN	EN	3	6.00445	2177	4.02599	510	1.76348	319	2.43528	2344
Callicebus moloch	Primates	Pitheciidae	LC	LC	0	5.20173	2613	1.82483	3594	0.000129799	3538	2.59586	2192
Callicebus nigrifrons	Primates	Pitheciidae	NT	NT	1	9.78127	950	3.07096	1357	0.0325206	1477	8.09762	501
Callicebus oenanthe	Primates	Pitheciidae	CR	CR	4	5.6358	2342	4.66507	175	3.12984	153	0.0967991	5341
Callicebus olallae	Primates	Pitheciidae	EN	EN	3	5.94384	2205	4.0173	521	1.82767	301	2.52392	2263
Callicebus ornatus	Primates	Pitheciidae	VU	VU	2	4.19463	3221	3.03392	1386	0.10372	1192	1.97068	2787
Callicebus pallescens	Primates	Pitheciidae	LC	LC	0	4.86837	2798.5	1.76958	3730.5	8.33389e-05	4154.5	1.66669	3129.5
Callicebus personatus	Primates	Pitheciidae	VU	VU	2	7.83142	1459	3.56461	850	0.292863	894	5.5644	877
Callicebus purinus	Primates	Pitheciidae	LC	LC	0	4.46382	3066	1.69815	3914	8.18677e-05	4181	1.63727	3170
Callicebus regulus	Primates	Pitheciidae	LC	LC	0	4.44142	3083	1.69404	3926	8.56778e-05	4115	1.71347	3063
Callicebus stephennashi	Primates	Pitheciidae	DD	LC	0	4.15814	3249	1.64058	4044	7.80717e-05	4240	1.56136	3259
Callicebus torquatus	Primates	Pitheciidae	LC	LC	0	4.79178	2861	1.75644	3774	0.000106472	3822	2.12933	2620
Callimico goeldii	Primates	Callitrichidae	VU	VU	2	11.0863	750	3.87836	623	0.524683	716	9.96898	356
Callistomys pictus	Rodentia	Echimyidae	EN	EN	3	16.9679	223	4.96803	74	6.36377	57	8.78807	439
Callithrix aurita	Primates	Callitrichidae	VU	VU	2	5.72361	2305.5	3.29192	1134	0.208574	988	3.96291	1369
Callithrix flaviceps	Primates	Callitrichidae	EN	EN	3	5.72361	2305.5	3.98507	541	1.1877	462	1.64016	3164
Callithrix geoffroyi	Primates	Callitrichidae	LC	LC	0	4.66737	2931	1.73473	3817	9.31559e-05	4001	1.86302	2905
Callithrix jacchus	Primates	Callitrichidae	LC	LC	0	4.38094	3118.5	1.68286	3950.5	6.25231e-05	4534.5	1.2504	3718.5
Callithrix kuhlii	Primates	Callitrichidae	NT	NT	1	4.63469	2953	2.42209	2258	0.00628992	1782	1.56619	3251
Callithrix penicillata	Primates	Callitrichidae	LC	LC	0	4.38094	3118.5	1.68286	3950.5	6.25231e-05	4534.5	1.2504	3718.5
Callorhinus ursinus	Carnivora	Otariidae	VU	VU	2	9.58519	985	3.74575	711	0.405	793	7.695	540
Callosciurus adamsi	Rodentia	Sciuridae	NT	NT	1	1.74174	5225	1.70174	3896	0.0008071	2045	0.200968	5253
Callosciurus albescens	Rodentia	Sciuridae	DD	LC	0	3.19828	4067	1.43468	4579	4.9655e-05	4819	0.99305	4143
Callosciurus baluensis	Rodentia	Sciuridae	LC	LC	0	2.50332	4697	1.25371	4968	5.68378e-05	4671	1.1367	3911
Callosciurus caniceps	Rodentia	Sciuridae	LC	LC	0	1.54733	5319.5	0.935047	5399.5	1.22082e-06	5473.5	0.0244152	5456.5
Callosciurus erythraeus	Rodentia	Sciuridae	LC	LC	0	1.54733	5319.5	0.935047	5399.5	1.22082e-06	5473.5	0.0244152	5456.5
Callosciurus finlaysonii	Rodentia	Sciuridae	LC	LC	0	1.55964	5308	0.939868	5388	2.65875e-06	5471	0.0531723	5400
Callosciurus inornatus	Rodentia	Sciuridae	LC	LC	0	2.12933	4966	1.14082	5147	3.20738e-05	5178	0.641443	4715
Callosciurus melanogaster	Rodentia	Sciuridae	VU	VU	2	3.51121	3761	2.89286	1540	0.120136	1148	2.28258	2484
Callosciurus nigrovittatus	Rodentia	Sciuridae	NT	NT	1	3.21037	4045	2.1307	2897	0.00409445	1868	1.01952	4095
Callosciurus notatus	Rodentia	Sciuridae	LC	LC	0	1.94822	5096	1.0812	5237	1.99692e-05	5370	0.399365	5064
Callosciurus orestes	Rodentia	Sciuridae	LC	LC	0	1.62903	5281	0.966614	5366	6.53625e-06	5460	0.130718	5311
Callosciurus phayrei	Rodentia	Sciuridae	LC	LC	0	2.82219	4385	1.34082	4765	8.17343e-05	4183	1.6346	3173
Callosciurus prevostii	Rodentia	Sciuridae	LC	LC	0	3.68265	3634	1.54386	4313	8.64224e-05	4095	1.72836	3038
Callosciurus pygerythrus	Rodentia	Sciuridae	LC	LC	0	3.02891	4210	1.3935	4659	4.61906e-05	4885	0.923766	4246
Callosciurus quinquestriatus	Rodentia	Sciuridae	NT	NT	1	3.63016	3680	2.22574	2663	0.00830891	1748	2.06892	2691
Callospermophilus lateralis	Rodentia	Sciuridae	LC	LC	0	5.0043	2727	1.79248	3676	0.000135567	3478	2.7112	2107
Callospermophilus madrensis	Rodentia	Sciuridae	NT	NT	1	4.34341	3144.5	2.36901	2375	0.00511431	1829	1.27346	3688
Callospermophilus saturatus	Rodentia	Sciuridae	LC	LC	0	4.34341	3144.5	1.67586	3973	6.40158e-05	4510	1.28025	3680
Calomys boliviae	Rodentia	Calomyscidae	LC	LC	0	2.82117	4387	1.34056	4767	6.20447e-05	4548	1.24083	3736
Calomys callidus	Rodentia	Calomyscidae	LC	LC	0	2.28342	4847	1.18889	5064	4.12465e-05	4960	0.824889	4377
Calomys callosus	Rodentia	Calomyscidae	LC	LC	0	2.12949	4965	1.14087	5146	4.12275e-05	4961	0.824509	4378
Calomys expulsus	Rodentia	Calomyscidae	LC	LC	0	2.75826	4463	1.32396	4814	8.72992e-05	4086	1.7459	3026
Calomys fecundus	Rodentia	Calomyscidae	LC	LC	0	2.10394	4986	1.13267	5158	3.92403e-05	5018	0.784766	4464
Calomys hummelincki	Rodentia	Calomyscidae	LC	LC	0	5.30687	2545	1.84164	3551	0.000236753	2752	4.73482	1084
Calomys laucha	Rodentia	Calomyscidae	LC	LC	0	3.62351	3685	1.53115	4342	0.000129064	3551	2.58116	2209
Calomys lepidus	Rodentia	Calomyscidae	LC	LC	0	4.00058	3361	1.60955	4127	9.43708e-05	3983	1.88732	2878
Calomys musculinus	Rodentia	Calomyscidae	LC	LC	0	4.01833	3354	1.6131	4121	9.75185e-05	3936	1.95027	2809
Calomys sorellus	Rodentia	Calomyscidae	LC	LC	0	4.63756	2950	1.72945	3832	0.000169188	3161	3.38358	1655
Calomys tener	Rodentia	Calomyscidae	LC	LC	0	4.25188	3188	1.65859	4008	0.000173635	3132	3.47253	1608
Calomys tocantinsi	Rodentia	Calomyscidae	LC	LC	0	2.10762	4982	1.13386	5155	4.12799e-05	4959	0.825557	4376
Calomys venustus	Rodentia	Calomyscidae	LC	LC	0	2.16009	4944	1.1506	5129	3.24106e-05	5167	0.64818	4698
Calomyscus bailwardi	Rodentia	Calomyscidae	LC	LC	0	8.64612	1199	2.26656	2572	0.000151037	3308	3.02059	1871
Calomyscus baluchi	Rodentia	Calomyscidae	LC	LC	0	8.77933	1168	2.28027	2546	0.00015462	3277	3.09225	1826
Calomyscus elburzensis	Rodentia	Calomyscidae	LC	LC	0	9.98034	909	2.39611	2316	0.000190592	3032	3.81166	1453
Calomyscus grandis	Rodentia	Calomyscidae	DD	NT	1	10.1866	869	3.10786	1317	0.0193776	1582	4.82502	1062
Calomyscus hotsoni	Rodentia	Calomyscidae	LC	LC	0	10.1643	875	2.41272	2282	0.000243844	2724	4.87663	1041
Calomyscus mystax	Rodentia	Calomyscidae	LC	LC	0	10.7871	779	2.46701	2192	0.000264552	2650	5.29078	936
Calomyscus tsolovi	Rodentia	Calomyscidae	DD	EN	3	9.99127	906	4.47654	226	1.70081	331	2.34874	2415
Calomyscus urartensis	Rodentia	Calomyscidae	LC	LC	0	10.8044	778	2.46847	2191	0.000217339	2849	4.34656	1217
Caluromys derbianus	Didelphimorphia	Didelphidae	LC	LC	0	13.5253	483	2.67589	1879	0.000231364	2776	4.62705	1114
Caluromys lanatus	Didelphimorphia	Didelphidae	LC	LC	0	14.2953	402	2.72755	1792	0.00029857	2553	5.9711	795
Caluromys philander	Didelphimorphia	Didelphidae	LC	LC	0	14.7754	338	2.75845	1727	0.000365335	2410	7.30633	594
Caluromysiops irrupta	Didelphimorphia	Didelphidae	LC	LC	0	19.4874	161	3.01981	1401	0.000749142	2062	14.9821	121
Calyptophractus retusus	Cingulata	CingulataFam	DD	LC	0	21.1547	127.5	3.09805	1329.5	0.000675653	2087.5	13.5124	155.5
Camelus ferus	Cetartiodactyla	Camelidae	CR	CR	4	19.2129	166	5.77891	13	24.25	3	0.75	4528
Canis adustus	Carnivora	Canidae	LC	LC	0	7.68783	1490.5	2.16192	2822.5	0.000205339	2913.5	4.10658	1303.5
Canis aureus	Carnivora	Canidae	LC	LC	0	3.69019	3620	1.54547	4301	4.18521e-05	4951	0.837	4360
Canis latrans	Carnivora	Canidae	LC	LC	0	3.70386	3609	1.54838	4290	3.81899e-05	5045	0.763759	4507
Canis lupus	Carnivora	Canidae	LC	LC	0	3.7676	3545.5	1.56184	4248	0.000139498	3432	2.78983	2040
Canis mesomelas	Carnivora	Canidae	LC	LC	0	7.68783	1490.5	2.16192	2822.5	0.000205339	2913.5	4.10658	1303.5
Canis rufus	Carnivora	Canidae	CR	CR	4	3.7676	3545.5	4.33443	286	0.72235	625	0.0223407	5461
Canis simensis	Carnivora	Canidae	EN	EN	3	3.78826	3530	3.64561	778	0.404099	794	0.558041	4851
Cannomys badius	Rodentia	Spalacidae	LC	LC	0	19.9054	151	3.04001	1376	0.000868111	2031	17.3614	87
Cansumys canus	Rodentia	Cricetidae	LC	LC	0	8.22862	1323	2.22231	2674	0.00030372	2542	6.07409	782
Caperea marginata	Cetartiodactyla	Neobalaenidae	DD	LC	0	15.2486	307	2.78801	1688	0.0006795	2086	13.5893	154
Capra aegagrus	Cetartiodactyla	Bovidae	VU	VU	2	1.44543	5366	2.28052	2542	0.017803	1595	0.338257	5127
Capra caucasica	Cetartiodactyla	Bovidae	EN	EN	3	1.45144	5360	2.97612	1446	0.121598	1143	0.167921	5277
Capra cylindricornis	Cetartiodactyla	Bovidae	NT	NT	1	1.51881	5332	1.61693	4109	0.00175635	1962	0.437332	5012
Capra falconeri	Cetartiodactyla	Bovidae	NT	NT	1	1.81348	5164	1.72757	3839	0.00339922	1901	0.846406	4343
Capra ibex	Cetartiodactyla	Bovidae	LC	LC	0	2.03715	5045.5	1.11092	5201.5	3.93631e-05	5014.5	0.787223	4458.5
Capra nubiana	Cetartiodactyla	Bovidae	VU	VU	2	1.74051	5227	2.39444	2322	0.045656	1406	0.867463	4312
Capra pyrenaica	Cetartiodactyla	Bovidae	LC	LC	0	2.03715	5045.5	1.11092	5201.5	3.93631e-05	5014.5	0.787223	4458.5
Capra sibirica	Cetartiodactyla	Bovidae	LC	LC	0	2.83779	4376	1.3449	4760	0.000109032	3794	2.18053	2573
Capra walie	Cetartiodactyla	Bovidae	EN	EN	3	1.77218	5195	3.09907	1326	0.29256	895	0.404011	5060
Capreolus capreolus	Cetartiodactyla	Cervidae	LC	LC	0	7.9435	1407	2.19093	2751	0.000282694	2596.5	5.6536	862.5
Capreolus pygargus	Cetartiodactyla	Cervidae	LC	LC	0	6.9142	1782	2.06866	3046	0.000282694	2596.5	5.6536	862.5
Capricornis crispus	Cetartiodactyla	Bovidae	LC	LC	0	2.42039	4752	1.22975	4999	5.31864e-05	4747	1.06367	4022
Capricornis milneedwardsii	Cetartiodactyla	Bovidae	NT	NT	1	2.29526	4841	1.88563	3446	0.0027897	1929	0.694636	4616
Capricornis rubidus	Cetartiodactyla	Bovidae	NT	NT	1	2.44858	4733	1.93111	3351	0.00411387	1865	1.02435	4080
Capricornis sumatraensis	Cetartiodactyla	Bovidae	VU	VU	2	2.48207	4709	2.63392	1954	0.0519866	1377	0.987746	4150
Capricornis swinhoei	Cetartiodactyla	Bovidae	LC	LC	0	2.50573	4693	1.2544	4965	5.5566e-05	4702	1.11127	3956
Capricornis thar	Cetartiodactyla	Bovidae	NT	NT	1	2.39045	4776	1.91411	3382	0.00371661	1887	0.925435	4243
Caprolagus hispidus	Lagomorpha	Leporidae	EN	EN	3	15.898	268	4.90664	91	6.3	59	8.7	447
Capromys garridoi	Rodentia	Echimyidae	CR	CR	4	14.972	325.5	5.54342	21	12.7245	19	0.393542	5071
Capromys pilorides	Rodentia	Echimyidae	LC	LC	0	14.972	325.5	2.77083	1712	0.000750841	2060	15.0161	119
Caracal aurata	Carnivora	Felidae	VU	VU	2	6.11796	2130.5	3.34892	1081	0.152797	1075	2.90315	1956
Caracal caracal	Carnivora	Felidae	LC	LC	0	6.11796	2130.5	1.96262	3281	0.000159483	3239	3.18949	1766
Cardiocranius paradoxus	Rodentia	Dipodidae	DD	LC	0	14.4372	376	2.73678	1771	0.000573418	2173	11.4678	266
Cardioderma cor	Chiroptera	Megadermatidae	LC	LC	0	31.2841	40	3.47457	934	0.0012756	1985	25.5106	36
Carollia brevicauda	Chiroptera	Phyllostomidae	LC	LC	0	5.70436	2312	1.90276	3407	0.000132543	3497	2.65073	2138
Carollia castanea	Chiroptera	Phyllostomidae	LC	LC	0	7.94818	1406	2.19145	2749	0.000288716	2583	5.77404	835
Carollia manu	Chiroptera	Phyllostomidae	LC	LC	0	5.08568	2679	1.80594	3649	8.83616e-05	4061	1.76714	2990
Carollia perspicillata	Chiroptera	Phyllostomidae	LC	LC	0	5.30111	2548	1.84073	3552	0.000102767	3872	2.05524	2706
Carollia sowelli	Chiroptera	Phyllostomidae	LC	LC	0	5.57167	2393	1.88277	3459	0.000147859	3342	2.95704	1916
Carollia subrufa	Chiroptera	Phyllostomidae	LC	LC	0	6.11722	2132	1.96252	3282	0.000161241	3229	3.22465	1751
Carpitalpa arendsi	Afrosoricida	Chrysochloridae	VU	VU	2	6.76667	1847	3.43614	983	0.137373	1110	2.6101	2179
Carpomys melanurus	Rodentia	Muridae	DD	EN	3	10.4495	828.5	4.51739	212	2.88662	177	3.98628	1359
Carpomys phaeurus	Rodentia	Muridae	LC	LC	0	10.4495	828.5	2.43794	2241	0.000460569	2278	9.21092	404
Carterodon sulcidens	Rodentia	Echimyidae	DD	NT	1	25.3493	82	3.96459	554	0.100546	1209	25.036	41
Caryomys eva	Rodentia	Cricetidae	LC	LC	0	5.18492	2622.5	1.82211	3603.5	0.000152043	3300.5	3.04071	1860.5
Caryomys inez	Rodentia	Cricetidae	LC	LC	0	5.18492	2622.5	1.82211	3603.5	0.000152043	3300.5	3.04071	1860.5
Casinycteris argynnis	Chiroptera	Pteropodidae	LC	LC	0	7.37838	1606	2.12565	2916	0.000266149	2646	5.32271	929
Castor canadensis	Rodentia	Castoridae	LC	LC	0	35.1037	28.5	3.5864	831.5	0.000911855	2023.5	18.2362	77.5
Castor fiber	Rodentia	Castoridae	LC	LC	0	35.1037	28.5	3.5864	831.5	0.000911855	2023.5	18.2362	77.5
Catagonus wagneri	Cetartiodactyla	Tayassuidae	EN	EN	3	9.36467	1035	4.41784	252	2.39101	213	3.30188	1711
Catopuma badia	Carnivora	Felidae	EN	EN	3	6.11977	2128.5	4.04232	497	1.5355	368	2.12046	2631
Catopuma temminckii	Carnivora	Felidae	NT	NT	1	6.11977	2128.5	2.65602	1911	0.0170094	1603	4.23534	1254
Cavia aperea	Rodentia	Caviidae	LC	LC	0	6.79261	1834.5	2.05318	3081	0.000111565	3758	2.23119	2523
Cavia fulgida	Rodentia	Caviidae	LC	LC	0	7.56839	1543	2.14808	2858	0.000190921	3027	3.81824	1447
Cavia intermedia	Rodentia	Caviidae	CR	CR	4	8.35962	1273	5.00899	67	4.45515	106	0.137788	5306
Cavia magna	Rodentia	Caviidae	LC	LC	0	10.0955	886	2.40654	2295	0.000383769	2375	7.67499	541
Cavia patzelti	Rodentia	Caviidae	DD	NT	1	6.79261	1834.5	2.74632	1752	0.00888457	1729	2.21226	2544
Cavia tschudii	Rodentia	Caviidae	LC	LC	0	7.54065	1552	2.14484	2864	0.000183539	3085	3.67059	1529
Cebuella pygmaea	Primates	Callitrichidae	LC	LC	0	8.91998	1120	2.29455	2500	0.000410909	2333	8.21776	486
Cebus aequatorialis	Primates	Cebidae	CR	CR	4	5.65148	2339	4.66743	174	3.6142	130	0.111779	5326
Cebus albifrons	Primates	Cebidae	LC	LC	0	6.229	2077	1.9781	3240	0.000227169	2807	4.54316	1155
Cebus brunneus	Primates	Cebidae	LC	LC	0	9.6701	975	2.36745	2378	0.000470931	2271	9.41816	394
Cebus capucinus	Primates	Cebidae	LC	LC	0	8.19305	1338	2.21845	2685	0.000380143	2382	7.60247	549
Cebus cesarae	Primates	Cebidae	DD	CR	4	5.54456	2411	4.65122	179	3.37272	142	0.104311	5334
Cebus cuscinus	Primates	Cebidae	NT	NT	1	5.5063	2429	2.56592	2047	0.0157088	1617	3.9115	1398
Cebus kaapori	Primates	Cebidae	CR	CR	4	8.47614	1241	5.02137	65	5.47064	76	0.169195	5275
Cebus malitiosus	Primates	Cebidae	EN	EN	3	5.6189	2355	3.96937	550	1.48802	384	2.05488	2709
Cebus versicolor	Primates	Cebidae	EN	EN	3	5.81003	2259	3.99784	532	1.7744	317	2.45036	2331
Centronycteris centralis	Chiroptera	Emballonuridae	LC	LC	0	15.1178	312.5	2.77992	1699.5	0.000338822	2460.5	6.77609	669.5
Centronycteris maximiliani	Chiroptera	Emballonuridae	LC	LC	0	15.1178	312.5	2.77992	1699.5	0.000338822	2460.5	6.77609	669.5
Centurio senex	Chiroptera	Phyllostomidae	LC	LC	0	2.59586	4613	1.27978	4911	5.08455e-05	4790	1.01686	4099
Cephalophus adersi	Cetartiodactyla	Bovidae	CR	CR	4	3.85909	3473	4.35344	274	2.24275	239	0.0693633	5372
Cephalophus callipygus	Cetartiodactyla	Bovidae	LC	LC	0	2.86727	4342	1.35255	4740	4.93863e-05	4823.5	0.987676	4151.5
Cephalophus dorsalis	Cetartiodactyla	Bovidae	NT	NT	1	4.11646	3289	2.32561	2446	0.00955284	1716	2.37866	2393
Cephalophus harveyi	Cetartiodactyla	Bovidae	LC	LC	0	2.40449	4768.5	1.22509	5009.5	2.83904e-05	5243.5	0.567779	4837.5
Cephalophus jentinki	Cetartiodactyla	Bovidae	EN	EN	3	4.98877	2737	3.86933	627	1.5656	357	2.16201	2582
Cephalophus leucogaster	Cetartiodactyla	Bovidae	NT	NT	1	3.34185	3913	2.16145	2827	0.00847116	1742	2.10932	2646
Cephalophus natalensis	Cetartiodactyla	Bovidae	LC	LC	0	2.40449	4768.5	1.22509	5009.5	2.83904e-05	5243.5	0.567779	4837.5
Cephalophus niger	Cetartiodactyla	Bovidae	LC	LC	0	3.67991	3638	1.54328	4316	0.000135768	3476	2.71521	2103
Cephalophus nigrifrons	Cetartiodactyla	Bovidae	LC	LC	0	2.48942	4704	1.24973	4972	3.21644e-05	5173	0.643255	4709
Cephalophus ogilbyi	Cetartiodactyla	Bovidae	LC	LC	0	3.17834	4094	1.42991	4596	8.21118e-05	4177	1.64215	3162
Cephalophus rufilatus	Cetartiodactyla	Bovidae	LC	LC	0	2.48347	4708	1.24803	4976	3.06825e-05	5199	0.613619	4756
Cephalophus silvicultor	Cetartiodactyla	Bovidae	NT	NT	1	3.56074	3715.5	2.21063	2702	0.00673021	1774	1.67582	3114
Cephalophus spadix	Cetartiodactyla	Bovidae	EN	EN	3	3.56074	3715.5	3.59693	826	0.447286	768	0.617681	4749
Cephalophus weynsi	Cetartiodactyla	Bovidae	LC	LC	0	2.89381	4325	1.35939	4732	4.93863e-05	4823.5	0.987676	4151.5
Cephalophus zebra	Cetartiodactyla	Bovidae	VU	VU	2	5.33437	2526	3.23228	1199	0.258144	927	4.90473	1033
Cephalorhynchus commersonii	Cetartiodactyla	Delphinidae	DD	LC	0	4.06186	3325.5	1.62173	4099	5.90944e-05	4615	1.18183	3834
Cephalorhynchus eutropia	Cetartiodactyla	Delphinidae	NT	NT	1	4.06186	3325.5	2.31488	2461	0.00468073	1841	1.1655	3867
Cephalorhynchus heavisidii	Cetartiodactyla	Delphinidae	DD	LC	0	5.22327	2601	1.82829	3590	0.000167283	3173	3.34549	1676
Cephalorhynchus hectori	Cetartiodactyla	Delphinidae	EN	EN	3	4.85594	2809	3.8469	638	1.08747	495	1.50174	3344
Ceratotherium simum	Perissodactyla	Rhinocerotidae	NT	NT	1	23.9175	99.5	3.90872	600	0.102271	1199	25.4654	37
Cercartetus caudatus	Diprotodontia	Burramyidae	LC	LC	0	25.5221	79	3.27798	1149	0.000962582	2015	19.2507	68
Cercartetus concinnus	Diprotodontia	Burramyidae	LC	LC	0	21.3393	122	3.10635	1318	0.000651839	2098	13.0361	168
Cercartetus lepidus	Diprotodontia	Burramyidae	LC	LC	0	19.8197	152.5	3.0359	1381.5	0.000480057	2265.5	9.60067	385.5
Cercartetus nanus	Diprotodontia	Burramyidae	LC	LC	0	19.8197	152.5	3.0359	1381.5	0.000480057	2265.5	9.60067	385.5
Cercocebus agilis	Primates	Cercopithecidae	LC	LC	0	2.51372	4684	1.25668	4958	1.95082e-05	5376	0.390145	5072
Cercocebus atys	Primates	Cercopithecidae	NT	NT	1	3.51417	3759.5	2.20037	2732	0.00886565	1730	2.20755	2547
Cercocebus chrysogaster	Primates	Cercopithecidae	DD	LC	0	2.51498	4682	1.25703	4956	1.90655e-05	5379	0.381291	5079
Cercocebus galeritus	Primates	Cercopithecidae	EN	EN	3	2.81458	4399	3.41827	1009	0.409242	790	0.565144	4844
Cercocebus lunulatus	Primates	Cercopithecidae	EN	EN	3	3.51417	3759.5	3.58666	830	0.611819	666	0.844893	4350
Cercocebus sanjei	Primates	Cercopithecidae	EN	EN	3	3.56255	3712	3.59732	825	0.807287	585	1.11482	3951
Cercocebus torquatus	Primates	Cercopithecidae	VU	VU	2	4.44833	3075	3.0816	1345	0.163624	1056	3.10885	1816
Cercopithecus ascanius	Primates	Cercopithecidae	LC	LC	0	3.10895	4164	1.41317	4637	8.83625e-05	4060	1.76716	2989
Cercopithecus campbelli	Primates	Cercopithecidae	LC	LC	0	3.43803	3820.5	1.49021	4428.5	7.12503e-05	4357.5	1.42494	3456.5
Cercopithecus cephus	Primates	Cercopithecidae	LC	LC	0	3.80472	3516	1.5696	4227	0.000136139	3473	2.72264	2100
Cercopithecus denti	Primates	Cercopithecidae	LC	LC	0	3.70406	3606.5	1.54843	4288.5	0.000104271	3850.5	2.08532	2671.5
Cercopithecus diana	Primates	Cercopithecidae	VU	VU	2	4.4753	3051.5	3.08654	1341	0.178866	1033	3.39845	1649
Cercopithecus dryas	Primates	Cercopithecidae	CR	CR	4	5.58254	2383.5	4.65701	177	3.3076	148	0.102297	5338
Cercopithecus erythrogaster	Primates	Cercopithecidae	VU	VU	2	2.84955	4360	2.73425	1777	0.0629079	1340	1.19525	3813
Cercopithecus erythrotis	Primates	Cercopithecidae	VU	VU	2	3.40174	3873	2.8683	1572	0.11046	1172	2.09874	2656
Cercopithecus hamlyni	Primates	Cercopithecidae	VU	VU	2	6.79261	1836	3.43947	976	0.310739	873	5.90404	808
Cercopithecus lowei	Primates	Cercopithecidae	LC	LC	0	3.43803	3820.5	1.49021	4428.5	7.12503e-05	4357.5	1.42494	3456.5
Cercopithecus mitis	Primates	Cercopithecidae	LC	LC	0	5.05542	2696	1.80095	3660	0.000209987	2880	4.19952	1261
Cercopithecus mona	Primates	Cercopithecidae	LC	LC	0	3.70406	3606.5	1.54843	4288.5	0.000104271	3850.5	2.08532	2671.5
Cercopithecus neglectus	Primates	Cercopithecidae	LC	LC	0	5.60052	2366	1.88715	3440	0.000241531	2736	4.83038	1057
Cercopithecus nictitans	Primates	Cercopithecidae	LC	LC	0	4.90001	2780	1.77495	3717	0.000197039	2979	3.94059	1385
Cercopithecus petaurista	Primates	Cercopithecidae	LC	LC	0	2.80437	4410	1.33615	4782	6.2809e-05	4529	1.25612	3710
Cercopithecus roloway	Primates	Cercopithecidae	EN	EN	3	4.4753	3051.5	3.77969	693	1.04008	519	1.4363	3440
Cercopithecus sclateri	Primates	Cercopithecidae	VU	VU	2	2.90136	4317	2.74762	1749	0.0613165	1346	1.16501	3869
Cerdocyon thous	Carnivora	Canidae	LC	LC	0	5.32578	2533	1.84463	3543	0.000125455	3593	2.50898	2274
Cerradomys andersoni	Rodentia	Cricetidae	DD	VU	2	2.86394	4348	2.73798	1768	0.0659052	1327	1.2522	3715
Cerradomys maracajuensis	Rodentia	Cricetidae	LC	LC	0	2.75265	4468	1.32246	4817	5.60669e-05	4689	1.12128	3938
Cerradomys marinhus	Rodentia	Cricetidae	DD	VU	2	2.6762	4539	2.68817	1861	0.0614918	1345	1.16834	3861
Cerradomys scotti	Rodentia	Cricetidae	LC	LC	0	2.91381	4307	1.36451	4723	7.36601e-05	4321	1.47313	3394
Cerradomys subflavus	Rodentia	Cricetidae	LC	LC	0	2.9623	4262	1.37683	4691	8.10614e-05	4190	1.62115	3188
Cervus albirostris	Cetartiodactyla	Cervidae	VU	VU	2	4.75932	2874	3.13711	1284	0.18112	1028	3.44127	1631
Cervus canadensis	Cetartiodactyla	Cervidae	LC	LC	0	3.46965	3792.5	1.49731	4412.5	6.64047e-05	4464.5	1.32803	3618.5
Cervus elaphus	Cetartiodactyla	Cervidae	LC	LC	0	3.46965	3792.5	1.49731	4412.5	6.64047e-05	4464.5	1.32803	3618.5
Cervus nippon	Cetartiodactyla	Cervidae	LC	LC	0	3.44389	3812	1.49153	4423	0.000124844	3599	2.49675	2283
Chacodelphys formosa	Didelphimorphia	Didelphidae	NT	NT	1	9.29383	1052	3.02469	1397	0.0269127	1525	6.70127	682
Chaerephon aloysiisabaudiae	Chiroptera	Molossidae	LC	LC	0	6.11557	2134	1.96229	3284	0.000150659	3312	3.01303	1878
Chaerephon ansorgei	Chiroptera	Molossidae	LC	LC	0	5.05054	2697	1.80015	3661	7.96889e-05	4214	1.5937	3218
Chaerephon bemmeleni	Chiroptera	Molossidae	LC	LC	0	5.62495	2352	1.89084	3429	8.01375e-05	4210	1.60267	3212
Chaerephon bivittatus	Chiroptera	Molossidae	LC	LC	0	5.37916	2506	1.85304	3528	8.57593e-05	4109	1.7151	3055
Chaerephon bregullae	Chiroptera	Molossidae	EN	EN	3	4.80025	2851	3.83734	649	0.548185	709	0.757017	4516
Chaerephon chapini	Chiroptera	Molossidae	LC	LC	0	7.40661	1593	2.12902	2903	0.00020426	2927	4.08499	1319
Chaerephon gallagheri	Chiroptera	Molossidae	DD	EN	3	6.37317	2004	4.07729	459	1.13256	481	1.56401	3256
Chaerephon jobensis	Chiroptera	Molossidae	LC	LC	0	7.12905	1706	2.09544	2991	0.000199865	2956	3.99711	1356
Chaerephon jobimena	Chiroptera	Molossidae	LC	LC	0	14.5349	369	2.74309	1762	0.000634402	2111	12.6874	183
Chaerephon johorensis	Chiroptera	Molossidae	VU	VU	2	4.93829	2760	3.16772	1260	0.0812122	1269	1.54303	3287
Chaerephon major	Chiroptera	Molossidae	LC	LC	0	6.68345	1884	2.03907	3112	0.000158959	3243	3.17903	1771
Chaerephon nigeriae	Chiroptera	Molossidae	LC	LC	0	9.07225	1082	2.30978	2465	0.000324747	2490	6.49462	713
Chaerephon plicatus	Chiroptera	Molossidae	LC	LC	0	7.77998	1468	2.17247	2805	0.000252309	2693	5.04592	998
Chaerephon pumilus	Chiroptera	Molossidae	LC	LC	0	7.64107	1515	2.15653	2838	0.000222297	2825	4.44571	1190
Chaerephon russatus	Chiroptera	Molossidae	DD	LC	0	6.98938	1749	2.07811	3021	0.000155659	3268	3.11303	1813
Chaerephon solomonis	Chiroptera	Molossidae	LC	LC	0	4.81461	2842	1.76037	3760	8.965e-05	4044	1.79291	2967
Chaerephon tomensis	Chiroptera	Molossidae	EN	EN	3	6.33157	2022	4.07163	466	1.03959	520	1.43562	3444
Chaetocauda sichuanensis	Rodentia	Gliridae	DD	EN	3	13.8032	449	4.77428	132	4.33917	108	5.99219	790
Chaetodipus arenarius	Rodentia	Heteromyidae	LC	LC	0	9.31998	1048	2.33408	2433	0.000321766	2498	6.43499	722
Chaetodipus artus	Rodentia	Heteromyidae	LC	LC	0	6.01258	2175.5	1.94771	3321	7.04648e-05	4376	1.40923	3481
Chaetodipus baileyi	Rodentia	Heteromyidae	LC	LC	0	9.87914	929.5	2.38685	2334.5	0.000202622	2938.5	4.05224	1334.5
Chaetodipus californicus	Rodentia	Heteromyidae	LC	LC	0	9.4296	1015	2.34465	2408	0.000351385	2428	7.02735	624
Chaetodipus eremicus	Rodentia	Heteromyidae	LC	LC	0	6.91796	1780	2.06913	3044	0.000167309	3172	3.34602	1675
Chaetodipus fallax	Rodentia	Heteromyidae	LC	LC	0	9.5988	982	2.36074	2382	0.000356556	2423	7.13076	618
Chaetodipus formosus	Rodentia	Heteromyidae	LC	LC	0	13.9425	435	2.70421	1838	0.000633864	2113	12.6766	185
Chaetodipus goldmani	Rodentia	Heteromyidae	NT	NT	1	6.01258	2175.5	2.64085	1938	0.00557046	1814	1.38705	3528
Chaetodipus hispidus	Rodentia	Heteromyidae	LC	LC	0	13.422	502	2.66875	1898	0.00060414	2133	12.0822	217
Chaetodipus intermedius	Rodentia	Heteromyidae	LC	LC	0	7.814	1461	2.17634	2797	0.000270821	2626	5.41615	906
Chaetodipus lineatus	Rodentia	Heteromyidae	DD	NT	1	6.50188	1959	2.7083	1829	0.0101207	1704	2.52006	2265
Chaetodipus nelsoni	Rodentia	Heteromyidae	LC	LC	0	7.6297	1518	2.15521	2842	0.00025334	2689	5.06654	992
Chaetodipus penicillatus	Rodentia	Heteromyidae	LC	LC	0	7.12919	1705	2.09546	2990	0.0001925	3016	3.84981	1435
Chaetodipus pernix	Rodentia	Heteromyidae	LC	LC	0	7.01974	1743	2.08191	3017	0.00017676	3119	3.53503	1579
Chaetodipus rudinoris	Rodentia	Heteromyidae	LC	LC	0	9.87914	929.5	2.38685	2334.5	0.000202622	2938.5	4.05224	1334.5
Chaetodipus spinatus	Rodentia	Heteromyidae	LC	LC	0	10.7084	795	2.46031	2208	0.000453576	2289	9.07106	417
Chaetomys subspinosus	Rodentia	Erethizontidae	VU	VU	2	26.9777	64	4.7177	150	1.29477	428	24.6007	42
Chaetophractus vellerosus	Cingulata	CingulataFam	LC	LC	0	11.7612	665.5	2.54641	2074.5	0.000247166	2711.5	4.94307	1023.5
Chaetophractus villosus	Cingulata	CingulataFam	LC	LC	0	11.7612	665.5	2.54641	2074.5	0.000247166	2711.5	4.94307	1023.5
Chalinolobus dwyeri	Chiroptera	Vespertilionidae	NT	NT	1	2.78553	4426.5	2.02433	3139	0.00394934	1876	0.983385	4164
Chalinolobus gouldii	Chiroptera	Vespertilionidae	LC	LC	0	2.53843	4659.5	1.26368	4942	4.34769e-05	4921	0.869495	4310
Chalinolobus morio	Chiroptera	Vespertilionidae	LC	LC	0	2.97619	4245	1.38032	4679	5.87627e-05	4629	1.1752	3849
Chalinolobus neocaledonicus	Chiroptera	Vespertilionidae	EN	EN	3	2.53843	4659.5	3.34313	1088	0.208873	987	0.288444	5185
Chalinolobus nigrogriseus	Chiroptera	Vespertilionidae	LC	LC	0	2.78553	4426.5	1.33119	4791	5.97527e-05	4602	1.195	3814
Chalinolobus picatus	Chiroptera	Vespertilionidae	NT	NT	1	2.74351	4474	2.01317	3155	0.00367885	1888	0.916033	4254
Chalinolobus tuberculatus	Chiroptera	Vespertilionidae	VU	VU	2	5.11532	2663	3.19709	1236	0.211387	985	4.01635	1346
Cheirogaleus crossleyi	Primates	Cheirogaleidae	DD	LC	0	8.18494	1343	2.21757	2689	0.000148301	3339	2.96587	1913
Cheirogaleus major	Primates	Cheirogaleidae	DD	LC	0	8.19687	1333	2.21886	2680	0.000148696	3332	2.97376	1904
Cheirogaleus medius	Primates	Cheirogaleidae	LC	LC	0	10.0821	890	2.40533	2298	0.000305436	2537	6.1084	776
Cheirogaleus minusculus	Primates	Cheirogaleidae	DD	EN	3	9.29282	1053	4.41089	255	2.42047	209	3.34255	1678
Cheirogaleus sibreei	Primates	Cheirogaleidae	CR	CR	4	12.8825	568	5.40322	34	10.1112	27	0.312718	5158
Cheiromeles parvidens	Chiroptera	Molossidae	LC	LC	0	28.7626	51.5	3.39325	1045.5	0.000754217	2057.5	15.0836	116.5
Cheiromeles torquatus	Chiroptera	Molossidae	LC	LC	0	28.7626	51.5	3.39325	1045.5	0.000754217	2057.5	15.0836	116.5
Chelemys delfini	Rodentia	Cricetidae	DD	NT	1	3.90483	3425.5	2.28337	2532.5	0.00670015	1777.5	1.66834	3127.5
Chelemys macronyx	Rodentia	Cricetidae	LC	LC	0	4.39146	3112	1.68482	3944	0.000123067	3623	2.46121	2325
Chelemys megalonyx	Rodentia	Cricetidae	NT	NT	1	3.90483	3425.5	2.28337	2532.5	0.00670015	1777.5	1.66834	3127.5
Chibchanomys orcesi	Rodentia	Cricetidae	DD	VU	2	8.69281	1186.5	3.65768	769	0.292925	893	5.56558	876
Chibchanomys trichotis	Rodentia	Cricetidae	DD	LC	0	8.69281	1186.5	2.27138	2562	0.000307001	2536	6.13972	774
Chilomys instans	Rodentia	Cricetidae	LC	LC	0	8.78429	1165	2.28078	2541	0.000377431	2385	7.54825	557
Chilonatalus micropus	Chiroptera	Natalidae	NT	NT	1	14.7468	343.5	3.44978	964.5	0.0309779	1488.5	7.71351	535.5
Chilonatalus tumidifrons	Chiroptera	Natalidae	NT	NT	1	14.7468	343.5	3.44978	964.5	0.0309779	1488.5	7.71351	535.5
Chimarrogale hantu	Eulipotyphla	Soricidae	NT	NT	1	3.11494	4159	2.10777	2961	0.0026669	1930	0.664058	4671
Chimarrogale himalayica	Eulipotyphla	Soricidae	LC	LC	0	3.36413	3902	1.47342	4480	4.04378e-05	4982	0.808715	4406
Chimarrogale phaeura	Eulipotyphla	Soricidae	EN	EN	3	3.14549	4125	3.50146	904	0.313293	870	0.432642	5020
Chimarrogale platycephalus	Eulipotyphla	Soricidae	LC	LC	0	3.16995	4100	1.4279	4599	3.48745e-05	5115	0.697456	4610
Chimarrogale styani	Eulipotyphla	Soricidae	LC	LC	0	3.10438	4167	1.41205	4639	3.43735e-05	5130	0.687436	4630
Chimarrogale sumatrana	Eulipotyphla	Soricidae	DD	EN	3	3.1083	4165	3.49245	914	0.347555	838	0.479957	4947
Chinchilla chinchilla	Rodentia	Chinchillidae	EN	EN	3	14.2578	404.5	4.80454	119.5	4.10885	117.5	5.67412	858.5
Chinchilla lanigera	Rodentia	Chinchillidae	EN	EN	3	14.2578	404.5	4.80454	119.5	4.10885	117.5	5.67412	858.5
Chinchillula sahamae	Rodentia	Cricetidae	LC	LC	0	3.69295	3616	1.54606	4297	0.00011619	3699	2.32369	2441
Chionomys gud	Rodentia	Cricetidae	LC	LC	0	4.94023	2757.5	1.78175	3699.5	0.000134053	3487	2.68093	2120
Chionomys nivalis	Rodentia	Cricetidae	LC	LC	0	5.99446	2181	1.94512	3324	0.000225442	2810	4.50861	1160
Chionomys roberti	Rodentia	Cricetidae	LC	LC	0	4.94023	2757.5	1.78175	3699.5	0.000133155	3493	2.66297	2128
Chiroderma doriae	Chiroptera	Phyllostomidae	LC	LC	0	2.84797	4363.5	1.34755	4751.5	4.01233e-05	4991.5	0.802427	4422.5
Chiroderma improvisum	Chiroptera	Phyllostomidae	EN	EN	3	2.94303	4282	3.45139	961	0.414409	787	0.572279	4826
Chiroderma salvini	Chiroptera	Phyllostomidae	LC	LC	0	3.50212	3765	1.50455	4389	0.000111501	3759	2.22991	2524
Chiroderma trinitatum	Chiroptera	Phyllostomidae	LC	LC	0	2.84797	4363.5	1.34755	4751.5	4.01233e-05	4991.5	0.802427	4422.5
Chiroderma villosum	Chiroptera	Phyllostomidae	LC	LC	0	3.00254	4232	1.38693	4676	8.32735e-05	4157	1.66539	3132
Chiromyscus chiropus	Rodentia	Muridae	LC	LC	0	7.70797	1486	2.16424	2818	0.00034453	2445	6.89026	648
Chironax melanocephalus	Chiroptera	Pteropodidae	LC	LC	0	2.61802	4589	1.28593	4900	3.67163e-05	5075	0.73429	4549
Chironectes minimus	Didelphimorphia	Didelphidae	LC	LC	0	15.2141	309	2.78588	1690	0.000698481	2079	13.9689	140
Chiropodomys calamianensis	Rodentia	Muridae	DD	LC	0	4.97124	2744	1.78695	3690	0.000118352	3673	2.36691	2402
Chiropodomys gliroides	Rodentia	Muridae	LC	LC	0	4.85857	2807	1.76791	3736	0.000104452	3847	2.08893	2666
Chiropodomys karlkoopmani	Rodentia	Muridae	VU	VU	2	5.03647	2706	3.18411	1243	0.130465	1124	2.47883	2303
Chiropodomys major	Rodentia	Muridae	DD	LC	0	5.21935	2605	1.82767	3591	0.000148401	3338	2.96787	1911
Chiropodomys muroides	Rodentia	Muridae	DD	LC	0	5.11698	2661	1.81107	3636	0.000119978	3657	2.39944	2376
Chiropodomys pusillus	Rodentia	Muridae	DD	LC	0	5.27877	2562	1.83717	3562	0.000118192	3677	2.36372	2409
Chiropotes albinasus	Primates	Pitheciidae	EN	EN	3	8.05854	1376	4.28315	311	2.61345	191	3.60904	1545
Chiropotes chiropotes	Primates	Pitheciidae	LC	LC	0	7.98082	1402	2.19509	2745	0.000336613	2466	6.73192	676
Chiropotes satanas	Primates	Pitheciidae	CR	CR	4	7.58983	1532	4.92317	87	3.76582	125	0.116469	5323
Chiropotes utahickae	Primates	Pitheciidae	EN	EN	3	8.24777	1314	4.30382	303	2.27565	233	3.14257	1788
Chiruromys forbesi	Rodentia	Muridae	LC	LC	0	3.76317	3549	1.56091	4250	8.28055e-05	4163	1.65603	3143
Chiruromys lamia	Rodentia	Muridae	LC	LC	0	3.88044	3453	1.58524	4188	8.79735e-05	4069	1.75938	3002
Chiruromys vates	Rodentia	Muridae	LC	LC	0	3.8752	3457	1.58416	4192	8.53063e-05	4119	1.70604	3070
Chlamyphorus truncatus	Cingulata	CingulataFam	DD	LC	0	21.1547	127.5	3.09805	1329.5	0.000675653	2087.5	13.5124	155.5
Chlorocebus aethiops	Primates	Cercopithecidae	LC	LC	0	3.56082	3714	1.5175	4359	0.000103867	3857	2.07723	2683
Chlorocebus cynosuros	Primates	Cercopithecidae	LC	LC	0	3.5575	3720	1.51677	4362	0.000102754	3873	2.05497	2707
Chlorocebus djamdjamensis	Primates	Cercopithecidae	VU	VU	2	3.45906	3799	2.88123	1554	0.0757443	1285	1.43914	3434
Chlorocebus pygerythrus	Primates	Cercopithecidae	LC	LC	0	3.14055	4127	1.42083	4618	6.10135e-05	4575	1.22021	3772
Chlorocebus sabaeus	Primates	Cercopithecidae	LC	LC	0	4.3491	3140	1.67693	3969	0.000152453	3296	3.04891	1855
Chlorocebus tantalus	Primates	Cercopithecidae	LC	LC	0	3.12867	4140	1.41796	4627	5.86366e-05	4633	1.17267	3855
Chlorotalpa duthieae	Afrosoricida	Chrysochloridae	VU	VU	2	6.79029	1837.5	3.43917	977	0.040222	1431	0.764218	4506
Chlorotalpa sclateri	Afrosoricida	Chrysochloridae	LC	LC	0	6.79029	1837.5	2.05288	3082	5.34086e-05	4744	1.06812	4012
Chodsigoa caovansunga	Eulipotyphla	Soricidae	DD	EN	3	4.39878	3107	3.76561	703	1.18376	466	1.63472	3171
Chodsigoa hypsibia	Eulipotyphla	Soricidae	LC	LC	0	2.84354	4370	1.34639	4757	2.48434e-05	5288	0.496844	4923
Chodsigoa lamula	Eulipotyphla	Soricidae	LC	LC	0	2.63078	4576.5	1.28945	4892	1.00531e-05	5441	0.201052	5252
Chodsigoa parca	Eulipotyphla	Soricidae	LC	LC	0	3.71691	3597	1.55115	4280	8.50663e-05	4124	1.70124	3076
Chodsigoa parva	Eulipotyphla	Soricidae	DD	VU	2	2.63078	4576.5	2.67574	1882	0.00896904	1727	0.170412	5271
Chodsigoa salenskii	Eulipotyphla	Soricidae	DD	EN	3	2.80227	4413	3.41504	1015	0.205525	994	0.283821	5192
Chodsigoa smithii	Eulipotyphla	Soricidae	NT	NT	1	2.88638	4328	2.05062	3085	0.00214014	1948	0.532896	4886
Chodsigoa sodalis	Eulipotyphla	Soricidae	DD	LC	0	5.71832	2308	1.90484	3404	0.000207394	2899	4.14766	1285
Choeroniscus godmani	Chiroptera	Phyllostomidae	LC	LC	0	5.17242	2629	1.82009	3611	6.40695e-05	4509	1.28133	3678
Choeroniscus minor	Chiroptera	Phyllostomidae	LC	LC	0	4.97691	2742	1.7879	3688	5.86352e-05	4634	1.17265	3856
Choeroniscus periosus	Chiroptera	Phyllostomidae	VU	VU	2	5.02051	2714	3.18147	1249	0.0715364	1305	1.35919	3569
Choeronycteris mexicana	Chiroptera	Phyllostomidae	NT	NT	1	6.49703	1962	2.70765	1831	0.0152602	1624	3.79979	1460
Choeropsis liberiensis	Cetartiodactyla	Hippopotamidae	EN	EN	3	13.6636	466	4.76481	136	4.32012	109	5.96588	796
Choloepus didactylus	Pilosa	Megalonychidae	LC	LC	0	10.2676	851.5	2.42193	2259.5	0.000233345	2767.5	4.66666	1102.5
Choloepus hoffmanni	Pilosa	Megalonychidae	LC	LC	0	10.2676	851.5	2.42193	2259.5	0.000233345	2767.5	4.66666	1102.5
Chrotogale owstoni	Carnivora	Viverridae	EN	EN	3	13.6679	465	4.7651	135	4.00021	121	5.52409	885
Chrotomys gonzalesi	Rodentia	Muridae	NT	NT	1	3.82487	3504	2.26693	2571	0.00575447	1805	1.43286	3447
Chrotomys mindorensis	Rodentia	Muridae	NT	NT	1	3.52	3755	2.20166	2727	0.00380881	1885	0.948393	4216
Chrotomys sibuyanensis	Rodentia	Muridae	DD	EN	3	5.39257	2496	3.93458	582	1.51784	374	2.09606	2660
Chrotomys silaceus	Rodentia	Muridae	LC	LC	0	6.19114	2088	1.97285	3251	0.000249794	2703	4.99564	1012
Chrotomys whiteheadi	Rodentia	Muridae	LC	LC	0	3.78478	3533	1.56544	4237	7.95839e-05	4218	1.5916	3228
Chrotopterus auritus	Chiroptera	Phyllostomidae	LC	LC	0	15.6894	285.5	2.81477	1658	0.000535697	2221	10.7134	324
Chrysochloris asiatica	Afrosoricida	Chrysochloridae	LC	LC	0	8.94016	1114	2.29658	2494	0.000216683	2851	4.33344	1220
Chrysochloris stuhlmanni	Afrosoricida	Chrysochloridae	LC	LC	0	9.11039	1079	2.31356	2462	0.000229753	2791	4.59483	1131
Chrysochloris visagiei	Afrosoricida	Chrysochloridae	DD	EN	3	8.08469	1370	4.28603	310	0.592444	681	0.818137	4393
Chrysocyon brachyurus	Carnivora	Canidae	NT	NT	1	5.30286	2547	2.53415	2096	0.0228724	1551.5	5.69522	850.5
Chrysospalax trevelyani	Afrosoricida	Chrysochloridae	EN	EN	3	7.7674	1473.5	4.25048	333	1.21062	450	1.67181	3121
Chrysospalax villosus	Afrosoricida	Chrysochloridae	VU	VU	2	7.7674	1473.5	3.55733	861	0.183327	1025	3.48322	1600
Cistugo lesueuri	Chiroptera	Cistugidae	LC	LC	0	21.168	125.5	3.09865	1327.5	5.42021e-05	4724.5	1.08399	3987.5
Cistugo seabrae	Chiroptera	Cistugidae	LC	LC	0	21.168	125.5	3.09865	1327.5	5.42021e-05	4724.5	1.08399	3987.5
Civettictis civetta	Carnivora	Viverridae	LC	LC	0	11.1541	746	2.49767	2155	0.000429469	2314	8.58895	456
Cloeotis percivali	Chiroptera	Hipposideridae	LC	LC	0	18.8253	175	2.98696	1429	0.000810004	2044	16.1993	101
Clyomys laticeps	Rodentia	Echimyidae	LC	LC	0	18.6022	180.5	2.97564	1447.5	0.000787666	2050.5	15.7525	106.5
Coccymys albidens	Rodentia	Muridae	DD	EN	3	3.94739	3399.5	3.6783	751	0.749908	610	1.03559	4064
Coccymys ruemmleri	Rodentia	Muridae	LC	LC	0	3.94739	3399.5	1.59886	4153	0.000129173	3548	2.58334	2206
Coelops frithii	Chiroptera	Hipposideridae	LC	LC	0	13.7145	457.5	2.68883	1860	0.000343653	2446	6.87271	649
Coelops robinsoni	Chiroptera	Hipposideridae	VU	VU	2	13.7145	457.5	4.07513	462	0.312087	871	5.92965	802
Coendou baturitensis	Rodentia	Erethizontidae	DD	EN	3	4.74114	2880.5	3.8271	655	0.118873	1153	0.164158	5280
Coendou bicolor	Rodentia	Erethizontidae	LC	LC	0	4.86783	2801	1.76948	3733	2.90385e-05	5232	0.580741	4813
Coendou ichillus	Rodentia	Erethizontidae	DD	LC	0	6.56226	1930	2.02317	3141	0.000154672	3275	3.09329	1824
Coendou insidiosus	Rodentia	Erethizontidae	LC	LC	0	6.03548	2168.5	1.95097	3313.5	6.16764e-05	4561	1.23347	3750
Coendou melanurus	Rodentia	Erethizontidae	LC	LC	0	7.33875	1623	2.12091	2928	0.000211152	2875	4.22283	1256
Coendou mexicanus	Rodentia	Erethizontidae	LC	LC	0	6.93266	1773	2.07099	3039	0.000185412	3071	3.70806	1507
Coendou nycthemera	Rodentia	Erethizontidae	DD	LC	0	7.4443	1585	2.13349	2893	0.000203713	2933	4.07405	1328
Coendou prehensilis	Rodentia	Erethizontidae	LC	LC	0	4.74114	2880.5	1.74766	3786	2.14216e-05	5351	0.428411	5027
Coendou pruinosus	Rodentia	Erethizontidae	LC	LC	0	5.93799	2209	1.93701	3340	0.000120119	3654	2.40227	2373
Coendou quichua	Rodentia	Erethizontidae	DD	LC	0	6.11389	2135	1.96205	3285	0.000105123	3842	2.10236	2654
Coendou roosmalenorum	Rodentia	Erethizontidae	DD	LC	0	5.82458	2254	1.92053	3374	9.54919e-05	3970	1.90974	2859
Coendou rufescens	Rodentia	Erethizontidae	LC	LC	0	6.13426	2117	1.96491	3276	0.000107333	3812	2.14655	2601
Coendou spinosus	Rodentia	Erethizontidae	LC	LC	0	6.03548	2168.5	1.95097	3313.5	5.95023e-05	4604	1.18999	3817
Coendou vestitus	Rodentia	Erethizontidae	DD	EN	3	5.92203	2220	4.01415	522	0.773776	598	1.06855	4011
Coleura afra	Chiroptera	Emballonuridae	LC	LC	0	11.2272	735.5	2.50366	2144	0.000525048	2229	10.5004	336
Coleura seychellensis	Chiroptera	Emballonuridae	CR	CR	4	11.2272	735.5	5.27625	41	5.06949	90	0.156788	5286
Colobus angolensis	Primates	Cercopithecidae	LC	LC	0	5.04547	2699	1.79931	3663	0.000155128	3272	3.1024	1821
Colobus guereza	Primates	Cercopithecidae	LC	LC	0	4.48222	3044	1.70151	3898	0.000109919	3781	2.19827	2553
Colobus polykomos	Primates	Cercopithecidae	VU	VU	2	3.64574	3667.5	2.92225	1507.5	0.030492	1496.5	0.579349	4815.5
Colobus satanas	Primates	Cercopithecidae	VU	VU	2	6.49754	1960	3.40087	1037	0.247748	943	4.70721	1089
Colobus vellerosus	Primates	Cercopithecidae	VU	VU	2	3.64574	3667.5	2.92225	1507.5	0.030492	1496.5	0.579349	4815.5
Colomys goslingi	Rodentia	Muridae	LC	LC	0	3.4104	3864.5	1.48397	4459	0.000153435	3288	3.06854	1842
Condylura cristata	Eulipotyphla	Talpidae	LC	LC	0	12.6246	586	2.61187	1979	0.000458729	2282	9.17411	409
Conepatus chinga	Carnivora	Mephitidae	LC	LC	0	8.83453	1156	2.2859	2528	0.000195836	2988	3.91652	1397
Conepatus humboldtii	Carnivora	Mephitidae	LC	LC	0	8.91427	1121	2.29397	2501	0.000198988	2959	3.97957	1361
Conepatus leuconotus	Carnivora	Mephitidae	LC	LC	0	9.06026	1086	2.30859	2469	0.000184488	3080	3.68958	1520
Conepatus semistriatus	Carnivora	Mephitidae	LC	LC	0	8.90778	1127	2.29332	2506	0.000187391	3057	3.74762	1488
Congosorex phillipsorum	Eulipotyphla	Soricidae	CR	CR	4	14.7385	346	5.5287	23	8.982	33	0.277794	5195
Congosorex polli	Eulipotyphla	Soricidae	DD	EN	3	13.8281	447	4.77597	130	3.32089	145	4.58599	1137
Congosorex verheyeni	Eulipotyphla	Soricidae	LC	LC	0	13.6618	467	2.68524	1866	0.000681884	2084	13.637	152
Conilurus penicillatus	Rodentia	Muridae	VU	VU	2	2.88512	4331	2.74345	1759	0.155013	1073	2.94524	1926
Connochaetes gnou	Cetartiodactyla	Bovidae	LC	LC	0	4.35686	3133.5	1.67838	3963.5	0.000109831	3782.5	2.1965	2554.5
Connochaetes taurinus	Cetartiodactyla	Bovidae	LC	LC	0	4.35686	3133.5	1.67838	3963.5	0.000109831	3782.5	2.1965	2554.5
Cormura brevirostris	Chiroptera	Emballonuridae	LC	LC	0	13.6871	463	2.68697	1864	0.000450081	2292	9.00117	422
Corynorhinus mexicanus	Chiroptera	Vespertilionidae	NT	NT	1	7.08262	1717.5	2.78286	1694	0.00842008	1745	2.0966	2659
Corynorhinus rafinesquii	Chiroptera	Vespertilionidae	LC	LC	0	7.88252	1438	2.18408	2777	0.000223716	2816	4.4741	1175
Corynorhinus townsendii	Chiroptera	Vespertilionidae	LC	LC	0	7.08262	1717.5	2.08972	3000	0.000105412	3837	2.10814	2648
Craseonycteris thonglongyai	Chiroptera	Craseonycteridae	VU	VU	2	47.717	7	5.27232	42	2.3125	225	43.9375	7
Crateromys australis	Rodentia	Muridae	CR	CR	4	5.56691	2395	4.65463	178	3.10825	158	0.0961315	5344
Crateromys heaneyi	Rodentia	Muridae	EN	EN	3	5.35129	2517	3.9281	584	1.4709	387	2.03125	2730
Crateromys paulus	Rodentia	Muridae	DD	EN	3	5.5033	2433	3.95175	567	1.57245	356	2.17148	2577
Crateromys schadenbergi	Rodentia	Muridae	EN	EN	3	5.40739	2485	3.93689	581	1.48567	385	2.05164	2710
Cratogeomys castanops	Rodentia	Geomyidae	LC	LC	0	3.88193	3450.5	1.58554	4185.5	4.30202e-05	4925.5	0.86036	4318.5
Cratogeomys fulvescens	Rodentia	Geomyidae	LC	LC	0	3.69194	3618	1.54585	4299	3.38652e-05	5146	0.677269	4654
Cratogeomys fumosus	Rodentia	Geomyidae	LC	LC	0	4.36538	3126.5	1.67997	3956.5	5.7107e-05	4661.5	1.14208	3901.5
Cratogeomys goldmani	Rodentia	Geomyidae	LC	LC	0	3.88193	3450.5	1.58554	4185.5	4.30202e-05	4925.5	0.86036	4318.5
Cratogeomys merriami	Rodentia	Geomyidae	LC	LC	0	3.73756	3578	1.55552	4267	3.04965e-05	5201	0.609899	4761
Cratogeomys perotensis	Rodentia	Geomyidae	LC	LC	0	3.65811	3658	1.53861	4326	2.25325e-05	5331	0.450627	4991
Cratogeomys planiceps	Rodentia	Geomyidae	LC	LC	0	4.36538	3126.5	1.67997	3956.5	5.7107e-05	4661.5	1.14208	3901.5
Cremnomys cutchicus	Rodentia	Muridae	LC	LC	0	5.79479	2268.5	1.91616	3379	0.000230683	2779	4.61344	1118
Cremnomys elvira	Rodentia	Muridae	CR	CR	4	5.79479	2268.5	4.68875	163	2.388	214	0.0738556	5360
Cricetomys emini	Rodentia	Nesomyidae	LC	LC	0	8.63369	1205.5	2.26527	2576.5	0.000163918	3204.5	3.27819	1719.5
Cricetomys gambianus	Rodentia	Nesomyidae	LC	LC	0	8.63369	1205.5	2.26527	2576.5	0.000163918	3204.5	3.27819	1719.5
Cricetulus alticola	Rodentia	Cricetidae	LC	LC	0	7.29683	1636	2.11587	2938	0.00023051	2783	4.60997	1122
Cricetulus barabensis	Rodentia	Cricetidae	LC	LC	0	7.35587	1615	2.12296	2921	0.00026531	2648	5.30593	933
Cricetulus kamensis	Rodentia	Cricetidae	LC	LC	0	5.38448	2502.5	1.85387	3524.5	0.000115124	3714	2.30237	2459
Cricetulus lama	Rodentia	Cricetidae	LC	LC	0	5.28228	2558	1.83773	3559	0.00011973	3659	2.39449	2378
Cricetulus longicaudatus	Rodentia	Cricetidae	LC	LC	0	7.31485	1632	2.11804	2935	0.000242155	2732	4.84287	1053
Cricetulus migratorius	Rodentia	Cricetidae	LC	LC	0	7.46775	1574	2.13627	2883	0.000230995	2778	4.61967	1116
Cricetulus sokolovi	Rodentia	Cricetidae	LC	LC	0	6.93628	1772	2.07144	3037	0.000204098	2928	4.08175	1320
Cricetulus tibetanus	Rodentia	Cricetidae	LC	LC	0	5.38448	2502.5	1.85387	3524.5	0.000107526	3811	2.15042	2598
Cricetus cricetus	Rodentia	Cricetidae	LC	LC	0	6.31433	2032	1.98984	3203	0.00016129	3228	3.22564	1750
Crocidura aleksandrisi	Eulipotyphla	Soricidae	LC	LC	0	5.45125	2463	1.86427	3499	0.000185771	3068	3.71523	1503
Crocidura allex	Eulipotyphla	Soricidae	VU	VU	2	2.70923	4504	2.69712	1850	0.0440304	1413	0.836577	4361
Crocidura andamanensis	Eulipotyphla	Soricidae	CR	CR	4	2.71656	4494	4.08539	451	0.812116	584	0.025117	5454
Crocidura ansellorum	Eulipotyphla	Soricidae	EN	EN	3	3.04691	4202	3.47739	931	0.382594	811	0.528345	4890
Crocidura arabica	Eulipotyphla	Soricidae	LC	LC	0	3.25938	4002	1.44912	4539	3.97086e-05	5006	0.794133	4446
Crocidura arispa	Eulipotyphla	Soricidae	LC	LC	0	2.15464	4951	1.14887	5135	1.80199e-05	5390	0.360379	5112
Crocidura armenica	Eulipotyphla	Soricidae	DD	VU	2	2.05702	5028	2.50373	2142	0.0153845	1622	0.292306	5180
Crocidura attenuata	Eulipotyphla	Soricidae	LC	LC	0	3.19092	4077	1.43292	4586	0.000111365	3761	2.22718	2526
Crocidura attila	Eulipotyphla	Soricidae	LC	LC	0	1.80143	5168	1.03013	5287	2.35411e-05	5311	0.470799	4957
Crocidura baileyi	Eulipotyphla	Soricidae	LC	LC	0	3.33064	3923	1.46572	4490	9.13935e-05	4026	1.82778	2938
Crocidura baluensis	Eulipotyphla	Soricidae	LC	LC	0	2.50844	4692	1.25517	4964	2.87722e-05	5236	0.575416	4820
Crocidura batesi	Eulipotyphla	Soricidae	LC	LC	0	1.72325	5233	1.00183	5329	3.21382e-05	5174	0.642732	4710
Crocidura beatus	Eulipotyphla	Soricidae	LC	LC	0	1.51567	5333	0.922537	5408	1.34673e-05	5427	0.269333	5198
Crocidura beccarii	Eulipotyphla	Soricidae	LC	LC	0	1.87924	5137	1.05753	5266	2.27395e-05	5326	0.454767	4981
Crocidura bottegi	Eulipotyphla	Soricidae	DD	LC	0	5.96527	2196	1.94094	3333	0.000178534	3108	3.57051	1562
Crocidura bottegoides	Eulipotyphla	Soricidae	EN	EN	3	2.85026	4359	3.42758	994	0.381408	812	0.526706	4891
Crocidura brunnea	Eulipotyphla	Soricidae	LC	LC	0	1.7153	5240	0.998904	5336	2.25566e-05	5330	0.45111	4990
Crocidura buettikoferi	Eulipotyphla	Soricidae	NT	NT	1	1.84971	5151	1.74037	3801	0.00203768	1951	0.507383	4908
Crocidura caliginea	Eulipotyphla	Soricidae	LC	LC	0	2.24401	4894	1.17681	5097	3.15369e-05	5185	0.630706	4729
Crocidura canariensis	Eulipotyphla	Soricidae	EN	EN	3	3.41472	3856	3.56439	851	0.391216	808	0.54025	4882
Crocidura caspica	Eulipotyphla	Soricidae	DD	NT	1	4.573	2991	2.41108	2284	0.0100352	1705	2.49877	2282
Crocidura cinderella	Eulipotyphla	Soricidae	LC	LC	0	2.70667	4506	1.31013	4840	3.9604e-05	5010	0.792041	4453
Crocidura congobelgica	Eulipotyphla	Soricidae	LC	LC	0	2.78598	4425	1.3313	4790	3.67962e-05	5072	0.735887	4545
Crocidura crenata	Eulipotyphla	Soricidae	LC	LC	0	4.40001	3105	1.6864	3940	0.000123152	3622	2.46292	2324
Crocidura crossei	Eulipotyphla	Soricidae	LC	LC	0	2.60567	4602	1.28251	4906	2.49949e-05	5284	0.499874	4918
Crocidura cyanea	Eulipotyphla	Soricidae	LC	LC	0	4.99336	2732	1.79065	3682	0.000142044	3403	2.84074	2001
Crocidura denti	Eulipotyphla	Soricidae	LC	LC	0	2.26388	4874	1.18292	5084	4.92912e-05	4831	0.985774	4159
Crocidura desperata	Eulipotyphla	Soricidae	EN	EN	3	2.6046	4606	3.36165	1071	0.27287	906	0.376821	5082
Crocidura dhofarensis	Eulipotyphla	Soricidae	DD	EN	3	2.45077	4729.5	3.31804	1111	0.211176	986	0.291623	5182
Crocidura dolichura	Eulipotyphla	Soricidae	LC	LC	0	4.04258	3337	1.61792	4107	0.000102355	3876	2.047	2713
Crocidura douceti	Eulipotyphla	Soricidae	LC	LC	0	4.3429	3149	1.67577	3976	9.97012e-05	3913	1.99392	2766
Crocidura dsinezumi	Eulipotyphla	Soricidae	LC	LC	0	3.08432	4180	1.40716	4644	6.46161e-05	4494	1.29226	3658
Crocidura eisentrauti	Eulipotyphla	Soricidae	VU	VU	2	2.79229	4422	2.71926	1801	0.0424748	1420	0.807021	4411
Crocidura elgonius	Eulipotyphla	Soricidae	LC	LC	0	2.71446	4500	1.31223	4835	3.79313e-05	5051	0.758589	4513
Crocidura elongata	Eulipotyphla	Soricidae	LC	LC	0	6.05677	2160	1.95399	3307	0.000146839	3353	2.93664	1930
Crocidura erica	Eulipotyphla	Soricidae	DD	LC	0	2.76935	4450	1.3269	4807	2.28975e-05	5323	0.457926	4976
Crocidura fischeri	Eulipotyphla	Soricidae	DD	VU	2	2.5273	4669.5	2.64683	1929	0.0200057	1575	0.380108	5080
Crocidura flavescens	Eulipotyphla	Soricidae	LC	LC	0	4.14442	3259	1.63791	4053	0.000138649	3441	2.77284	2055
Crocidura floweri	Eulipotyphla	Soricidae	DD	NT	1	3.97722	3375	2.29802	2489	0.00345483	1897	0.860253	4320
Crocidura foetida	Eulipotyphla	Soricidae	LC	LC	0	1.90644	5122	1.06693	5253	4.1422e-05	4957	0.828399	4374
Crocidura foxi	Eulipotyphla	Soricidae	LC	LC	0	1.73457	5230	1.00598	5327	2.02829e-05	5368	0.405638	5057
Crocidura fuliginosa	Eulipotyphla	Soricidae	LC	LC	0	2.636	4575	1.29088	4891	3.53265e-05	5101	0.706495	4591
Crocidura fulvastra	Eulipotyphla	Soricidae	LC	LC	0	3.58157	3704	1.52204	4353	7.40928e-05	4312	1.48178	3381
Crocidura fumosa	Eulipotyphla	Soricidae	LC	LC	0	2.86053	4352	1.3508	4743	4.67908e-05	4878	0.935768	4235
Crocidura fuscomurina	Eulipotyphla	Soricidae	LC	LC	0	5.0557	2695	1.801	3659	0.000153607	3287	3.07199	1841
Crocidura glassi	Eulipotyphla	Soricidae	NT	NT	1	3.50311	3764	2.19792	2738	0.00531383	1823	1.32314	3625
Crocidura gmelini	Eulipotyphla	Soricidae	LC	LC	0	3.99651	3363	1.60874	4128	5.2142e-05	4763	1.04279	4046
Crocidura goliath	Eulipotyphla	Soricidae	LC	LC	0	3.69215	3617	1.54589	4298	0.000107913	3804	2.15815	2588
Crocidura gracilipes	Eulipotyphla	Soricidae	DD	LC	0	5.36705	2509	1.85114	3531	0.000156107	3263	3.12199	1806
Crocidura grandiceps	Eulipotyphla	Soricidae	NT	NT	1	3.24763	4011	2.13951	2876	0.009605	1715	2.39165	2383
Crocidura grandis	Eulipotyphla	Soricidae	DD	EN	3	3.24684	4012	3.52562	885	0.45819	756	0.632738	4725
Crocidura grassei	Eulipotyphla	Soricidae	LC	LC	0	5.50482	2432	1.87254	3481	0.000148711	3331	2.97407	1903
Crocidura grayi	Eulipotyphla	Soricidae	LC	LC	0	1.66471	5260	0.980094	5351	2.36138e-05	5308	0.472251	4954
Crocidura greenwoodi	Eulipotyphla	Soricidae	LC	LC	0	3.10719	4166	1.41274	4638	4.91243e-05	4836	0.982436	4167
Crocidura harenna	Eulipotyphla	Soricidae	CR	CR	4	2.28208	4849.5	3.96107	556	0.668472	643	0.0206744	5464
Crocidura hikmiya	Eulipotyphla	Soricidae	EN	EN	3	2.73375	4482	3.39685	1039	0.424389	784	0.586061	4801
Crocidura hildegardeae	Eulipotyphla	Soricidae	LC	LC	0	3.28173	3977	1.45436	4524	9.69943e-05	3948	1.93979	2826
Crocidura hilliana	Eulipotyphla	Soricidae	DD	LC	0	2.67464	4543	1.30146	4866	4.08656e-05	4974	0.81727	4396
Crocidura hirta	Eulipotyphla	Soricidae	LC	LC	0	3.23519	4025	1.44343	4553	5.1908e-05	4767	1.03811	4057
Crocidura hispida	Eulipotyphla	Soricidae	VU	VU	2	2.61425	4592	2.67118	1894	0.0331668	1473	0.630169	4730
Crocidura horsfieldii	Eulipotyphla	Soricidae	DD	LC	0	3.48238	3777	1.50016	4398	9.93893e-05	3916	1.98769	2770
Crocidura hutanis	Eulipotyphla	Soricidae	LC	LC	0	2.95734	4267	1.37557	4696	4.99246e-05	4811	0.998443	4133
Crocidura indochinensis	Eulipotyphla	Soricidae	LC	LC	0	3.80719	3513	1.57011	4226	0.000139524	3431	2.79035	2039
Crocidura jacksoni	Eulipotyphla	Soricidae	LC	LC	0	2.97494	4247	1.38001	4681	3.54885e-05	5098	0.709734	4588
Crocidura jenkinsi	Eulipotyphla	Soricidae	CR	CR	4	2.57458	4625.5	4.04644	488.5	1.35051	417.5	0.0417683	5422.5
Crocidura jouvenetae	Eulipotyphla	Soricidae	LC	LC	0	2.89054	4326	1.35855	4733	5.81725e-05	4642	1.16339	3872
Crocidura katinka	Eulipotyphla	Soricidae	DD	NT	1	3.49479	3770	2.19607	2744	0.00237704	1940	0.591883	4791
Crocidura kivuana	Eulipotyphla	Soricidae	NT	NT	1	2.95623	4268	2.06844	3047	0.00404323	1871	1.00676	4120
Crocidura lamottei	Eulipotyphla	Soricidae	LC	LC	0	6.05309	2164	1.95347	3308	0.000146116	3363	2.92216	1942
Crocidura lanosa	Eulipotyphla	Soricidae	VU	VU	2	2.69428	4516	2.69308	1855	0.0380622	1444	0.723181	4567
Crocidura lasiura	Eulipotyphla	Soricidae	LC	LC	0	2.56106	4635	1.27006	4925	4.33867e-05	4922	0.867691	4311
Crocidura latona	Eulipotyphla	Soricidae	LC	LC	0	3.7859	3532	1.56567	4236	6.37376e-05	4512	1.27469	3685
Crocidura lea	Eulipotyphla	Soricidae	LC	LC	0	3.00639	4225	1.38789	4669	3.2122e-05	5176	0.642408	4712
Crocidura lepidura	Eulipotyphla	Soricidae	LC	LC	0	1.86687	5145	1.05322	5272	2.60852e-05	5274	0.521678	4894
Crocidura leucodon	Eulipotyphla	Soricidae	LC	LC	0	5.82505	2253	1.9206	3373	0.000206648	2906	4.13275	1293
Crocidura levicula	Eulipotyphla	Soricidae	LC	LC	0	6.78359	1841	2.05202	3084	0.00018594	3067	3.71862	1501
Crocidura littoralis	Eulipotyphla	Soricidae	LC	LC	0	3.63119	3679	1.53281	4339	6.15154e-05	4566	1.23025	3757
Crocidura longipes	Eulipotyphla	Soricidae	DD	VU	2	1.69136	5248	2.37634	2357	0.0200851	1574	0.381616	5078
Crocidura lucina	Eulipotyphla	Soricidae	VU	VU	2	3.17573	4095	2.81558	1652	0.0732337	1297	1.39144	3516
Crocidura ludia	Eulipotyphla	Soricidae	LC	LC	0	3.92363	3416	1.59405	4169	8.22792e-05	4173	1.6455	3156
Crocidura luna	Eulipotyphla	Soricidae	LC	LC	0	2.83829	4374	1.34503	4758	4.68403e-05	4876	0.936759	4232
Crocidura lusitania	Eulipotyphla	Soricidae	LC	LC	0	3.4532	3807	1.49362	4422	9.64968e-05	3951	1.92984	2835
Crocidura macarthuri	Eulipotyphla	Soricidae	LC	LC	0	2.3086	4833	1.19653	5055	3.2186e-05	5172	0.643688	4708
Crocidura macmillani	Eulipotyphla	Soricidae	NT	NT	1	4.06664	3322	2.31583	2459	0.0102919	1701	2.56268	2227
Crocidura macowi	Eulipotyphla	Soricidae	DD	EN	3	2.94055	4285	3.45076	962	0.593979	680	0.820257	4387
Crocidura malayana	Eulipotyphla	Soricidae	LC	LC	0	2.35906	4796	1.21166	5027	4.64938e-05	4881	0.929829	4240
Crocidura manengubae	Eulipotyphla	Soricidae	VU	VU	2	2.83124	4382	2.72948	1787	0.0403925	1429	0.767458	4502
Crocidura maquassiensis	Eulipotyphla	Soricidae	LC	LC	0	2.33129	4816.5	1.20336	5041.5	2.10022e-05	5355	0.420023	5036
Crocidura mariquensis	Eulipotyphla	Soricidae	LC	LC	0	4.4475	3077	1.69516	3921	0.00012257	3625	2.45128	2329
Crocidura maurisca	Eulipotyphla	Soricidae	LC	LC	0	2.41491	4760	1.22815	5003	5.14923e-05	4775	1.02979	4070
Crocidura maxi	Eulipotyphla	Soricidae	LC	LC	0	3.70936	3600	1.54955	4283	8.53489e-05	4118	1.70689	3069
Crocidura mindorus	Eulipotyphla	Soricidae	DD	VU	2	4.34341	3146	3.06216	1361	0.163384	1057	3.1043	1818
Crocidura miya	Eulipotyphla	Soricidae	EN	EN	3	2.86492	4347	3.43138	990	0.45996	753	0.635183	4723
Crocidura monax	Eulipotyphla	Soricidae	LC	LC	0	3.6989	3614	1.54733	4295	6.17404e-05	4559	1.23475	3747
Crocidura monticola	Eulipotyphla	Soricidae	LC	LC	0	3.93223	3409	1.59579	4164	9.14506e-05	4025	1.82892	2936
Crocidura montis	Eulipotyphla	Soricidae	LC	LC	0	4.87879	2791	1.77135	3726	0.000165567	3196	3.31118	1704
Crocidura muricauda	Eulipotyphla	Soricidae	LC	LC	0	4.43392	3085	1.69266	3928	0.000105714	3830	2.11417	2637
Crocidura musseri	Eulipotyphla	Soricidae	DD	EN	3	7.89435	1429	4.26486	322	2.42109	208	3.34341	1677
Crocidura mutesae	Eulipotyphla	Soricidae	DD	LC	0	2.95601	4270	1.37524	4697	3.48719e-05	5116	0.697402	4611
Crocidura nana	Eulipotyphla	Soricidae	LC	LC	0	2.76087	4459	1.32465	4812	4.01485e-05	4989	0.80293	4419
Crocidura nanilla	Eulipotyphla	Soricidae	LC	LC	0	7.54078	1551	2.14485	2863	0.000312972	2522	6.25913	752
Crocidura negligens	Eulipotyphla	Soricidae	LC	LC	0	2.14011	4956	1.14426	5139	3.93188e-05	5016	0.786337	4461
Crocidura negrina	Eulipotyphla	Soricidae	EN	EN	3	1.53107	5327	3.00808	1409	0.12279	1139	0.169567	5272
Crocidura nicobarica	Eulipotyphla	Soricidae	CR	CR	4	2.57458	4625.5	4.04644	488.5	1.35051	417.5	0.0417683	5422.5
Crocidura nigeriae	Eulipotyphla	Soricidae	LC	LC	0	1.99076	5078	1.09553	5226	4.7584e-05	4861	0.951632	4211
Crocidura nigricans	Eulipotyphla	Soricidae	LC	LC	0	2.71842	4492	1.3133	4832	2.16967e-05	5342	0.433912	5017
Crocidura nigripes	Eulipotyphla	Soricidae	LC	LC	0	1.95583	5093	1.08378	5236	3.64659e-05	5079	0.729281	4558
Crocidura nigrofusca	Eulipotyphla	Soricidae	LC	LC	0	2.61985	4588	1.28643	4899	3.28045e-05	5160	0.656057	4683
Crocidura nimbae	Eulipotyphla	Soricidae	NT	NT	1	3.88591	3446	2.2795	2548	0.0102	1703	2.5398	2251
Crocidura niobe	Eulipotyphla	Soricidae	NT	NT	1	2.68633	4524	1.99778	3187	0.00340457	1900	0.847737	4342
Crocidura obscurior	Eulipotyphla	Soricidae	LC	LC	0	5.65401	2336	1.89522	3421	0.000147687	3345	2.9536	1920
Crocidura olivieri	Eulipotyphla	Soricidae	LC	LC	0	3.12	4154	1.41585	4634	3.84503e-05	5042	0.768968	4498
Crocidura orientalis	Eulipotyphla	Soricidae	LC	LC	0	1.79722	5171	1.02863	5289	2.78938e-05	5253	0.557847	4852
Crocidura orii	Eulipotyphla	Soricidae	EN	EN	3	4.71937	2892	3.8233	658	1.22911	439	1.69735	3081
Crocidura pachyura	Eulipotyphla	Soricidae	LC	LC	0	11.1593	745	2.49809	2154	0.000420804	2322	8.41565	472
Crocidura palawanensis	Eulipotyphla	Soricidae	LC	LC	0	1.80703	5167	1.03213	5286	3.35944e-05	5150	0.671854	4661
Crocidura paradoxura	Eulipotyphla	Soricidae	LC	LC	0	4.89206	2782	1.77361	3720	0.000179089	3105	3.5816	1559
Crocidura parvipes	Eulipotyphla	Soricidae	LC	LC	0	5.62774	2351	1.89126	3428	0.000145324	3374	2.90634	1954
Crocidura pasha	Eulipotyphla	Soricidae	LC	LC	0	3.13919	4132	1.4205	4622	4.65555e-05	4879	0.931064	4238
Crocidura pergrisea	Eulipotyphla	Soricidae	DD	EN	3	2.08858	4998	3.20715	1223	0.124126	1137	0.171411	5267
Crocidura phaeura	Eulipotyphla	Soricidae	EN	EN	3	2.28208	4849.5	3.26792	1162	0.450511	764	0.622135	4746
Crocidura phanluongi	Eulipotyphla	Soricidae	LC	LC	0	2.54446	4654	1.26539	4938	2.19211e-05	5339	0.438401	5008
Crocidura phuquocensis	Eulipotyphla	Soricidae	DD	VU	2	2.99154	4240	2.77047	1714	0.0324273	1478	0.616119	4750
Crocidura picea	Eulipotyphla	Soricidae	EN	EN	3	2.8949	4324	3.43911	978	0.331344	850	0.45757	4978
Crocidura pitmani	Eulipotyphla	Soricidae	DD	LC	0	2.33129	4816.5	1.20336	5041.5	2.06641e-05	5359	0.413262	5043
Crocidura planiceps	Eulipotyphla	Soricidae	DD	LC	0	4.8519	2812	1.76677	3738	0.000131765	3510	2.63517	2154
Crocidura poensis	Eulipotyphla	Soricidae	LC	LC	0	2.21089	4911	1.16655	5111	5.50562e-05	4709	1.10107	3965
Crocidura polia	Eulipotyphla	Soricidae	DD	EN	3	3.80545	3514	3.64919	774	0.480402	739	0.663413	4672
Crocidura pullata	Eulipotyphla	Soricidae	DD	LC	0	3.05934	4196	1.40102	4655	3.69534e-05	5068	0.739032	4539
Crocidura raineyi	Eulipotyphla	Soricidae	DD	EN	3	2.77437	4444	3.40767	1025	0.306495	876	0.423256	5032
Crocidura ramona	Eulipotyphla	Soricidae	LC	LC	0	6.0633	2156	1.95491	3303	0.000171693	3151	3.43368	1634
Crocidura rapax	Eulipotyphla	Soricidae	DD	LC	0	2.57379	4628	1.27363	4919	3.78075e-05	5054	0.756112	4519
Crocidura religiosa	Eulipotyphla	Soricidae	DD	LC	0	3.00912	4221	1.38857	4668	5.28649e-05	4753	1.05725	4029
Crocidura rhoditis	Eulipotyphla	Soricidae	LC	LC	0	6.41448	1995	2.00344	3178	0.000171338	3152	3.4266	1636
Crocidura roosevelti	Eulipotyphla	Soricidae	LC	LC	0	7.17443	1686	2.10101	2972	0.000270124	2629	5.40222	910
Crocidura russula	Eulipotyphla	Soricidae	LC	LC	0	8.26651	1308	2.22641	2662	0.000158556	3245	3.17096	1773
Crocidura selina	Eulipotyphla	Soricidae	DD	NT	1	2.80034	4414	2.02824	3130	0.0031471	1912	0.783628	4466
Crocidura serezkyensis	Eulipotyphla	Soricidae	LC	LC	0	2.06199	5023	1.11906	5186	1.54401e-05	5413	0.308787	5162
Crocidura shantungensis	Eulipotyphla	Soricidae	LC	LC	0	6.56511	1929	2.02355	3140	0.000242455	2731	4.84885	1052
Crocidura sibirica	Eulipotyphla	Soricidae	LC	LC	0	3.68832	3623	1.54507	4303	6.4488e-05	4498	1.2897	3664
Crocidura sicula	Eulipotyphla	Soricidae	LC	LC	0	3.95473	3389	1.60034	4147	9.35986e-05	3995	1.87188	2896
Crocidura silacea	Eulipotyphla	Soricidae	LC	LC	0	4.31083	3163	1.66975	3988	0.000113076	3746	2.2614	2506
Crocidura smithii	Eulipotyphla	Soricidae	LC	LC	0	2.78838	4424	1.33194	4789	3.41246e-05	5135	0.682457	4639
Crocidura sokolovi	Eulipotyphla	Soricidae	DD	VU	2	2.23798	4899	2.56124	2055	0.0258579	1527	0.4913	4929
Crocidura somalica	Eulipotyphla	Soricidae	LC	LC	0	2.45077	4729.5	1.2386	4988	3.79727e-05	5049	0.759417	4511
Crocidura stenocephala	Eulipotyphla	Soricidae	EN	EN	3	2.49382	4701	3.33044	1097	0.254373	936	0.351277	5120
Crocidura suaveolens	Eulipotyphla	Soricidae	LC	LC	0	3.13511	4135	1.41951	4623	2.7836e-05	5254	0.556692	4854
Crocidura susiana	Eulipotyphla	Soricidae	DD	EN	3	2.83443	4380	3.42346	1002	0.30494	879	0.421108	5035
Crocidura tanakae	Eulipotyphla	Soricidae	LC	LC	0	3.72802	3589	1.55351	4275	0.000116661	3692	2.33309	2431
Crocidura tansaniana	Eulipotyphla	Soricidae	EN	EN	3	2.66163	4561	3.37735	1061	0.301598	882	0.416493	5040
Crocidura tarella	Eulipotyphla	Soricidae	EN	EN	3	1.64907	5268	3.05365	1366	0.151599	1080	0.209351	5244
Crocidura tarfayensis	Eulipotyphla	Soricidae	DD	LC	0	3.45969	3798	1.49508	4417	5.64885e-05	4681	1.12971	3925
Crocidura telfordi	Eulipotyphla	Soricidae	VU	VU	2	2.95415	4277	2.76106	1725	0.0404183	1428	0.767948	4500
Crocidura tenuis	Eulipotyphla	Soricidae	DD	NT	1	2.52444	4672	1.95287	3309	0.00281344	1924	0.700547	4604
Crocidura thalia	Eulipotyphla	Soricidae	LC	LC	0	3.38655	3881	1.47854	4467	6.22176e-05	4544	1.24429	3731
Crocidura theresae	Eulipotyphla	Soricidae	LC	LC	0	1.93385	5106	1.07632	5242	3.92473e-05	5017	0.784906	4463
Crocidura thomensis	Eulipotyphla	Soricidae	EN	EN	3	2.81185	4402	3.41756	1012	0.307006	875	0.42396	5031
Crocidura trichura	Eulipotyphla	Soricidae	CR	CR	4	3.15555	4113	4.19703	373	1.56509	358	0.0484047	5407
Crocidura turba	Eulipotyphla	Soricidae	LC	LC	0	1.7083	5242	0.996321	5338	2.34899e-05	5313	0.469775	4959
Crocidura ultima	Eulipotyphla	Soricidae	DD	VU	2	2.42624	4748	2.61776	1973	0.0352584	1459	0.669909	4662
Crocidura usambarae	Eulipotyphla	Soricidae	EN	EN	3	3.0463	4203	3.47724	933	0.355701	832	0.491207	4930
Crocidura viaria	Eulipotyphla	Soricidae	LC	LC	0	3.72378	3594	1.55261	4279	8.8345e-05	4062	1.76681	2991
Crocidura virgata	Eulipotyphla	Soricidae	LC	LC	0	2.96592	4256	1.37774	4688	8.71052e-05	4090	1.74202	3031
Crocidura voi	Eulipotyphla	Soricidae	LC	LC	0	2.5273	4669.5	1.26053	4948	2.2274e-05	5336	0.445459	5000
Crocidura vorax	Eulipotyphla	Soricidae	LC	LC	0	2.70086	4512	1.30857	4844	3.67457e-05	5073	0.734878	4547
Crocidura vosmaeri	Eulipotyphla	Soricidae	DD	NT	1	2.77437	4443	2.02138	3148	0.00321988	1907	0.801751	4424
Crocidura watasei	Eulipotyphla	Soricidae	LC	LC	0	4.75279	2877	1.74968	3782	0.000167	3177	3.33984	1682
Crocidura whitakeri	Eulipotyphla	Soricidae	LC	LC	0	2.73267	4484	1.31712	4827	3.86575e-05	5033	0.773111	4483
Crocidura wimmeri	Eulipotyphla	Soricidae	CR	CR	4	4.22964	3204	4.42693	244	1.42946	395	0.04421	5418
Crocidura wuchihensis	Eulipotyphla	Soricidae	DD	VU	2	3.05161	4199	2.78541	1692	0.0787308	1274	1.49588	3350
Crocidura xantippe	Eulipotyphla	Soricidae	LC	LC	0	3.70384	3610	1.54838	4291	7.74934e-05	4246	1.54979	3273
Crocidura yankariensis	Eulipotyphla	Soricidae	LC	LC	0	3.28881	3968	1.45601	4519	4.47184e-05	4898	0.894322	4273
Crocidura zaitsevi	Eulipotyphla	Soricidae	DD	NT	1	2.60563	4605	1.97564	3244	0.00229954	1942	0.572585	4825
Crocidura zaphiri	Eulipotyphla	Soricidae	DD	LC	0	2.85365	4355	1.34902	4746	3.47487e-05	5119	0.69494	4615
Crocidura zarudnyi	Eulipotyphla	Soricidae	LC	LC	0	9.49026	1000	2.35045	2400	0.000403679	2346	8.07318	504
Crocidura zimmeri	Eulipotyphla	Soricidae	DD	VU	2	2.52381	4673	2.64584	1931	0.0347281	1461	0.659834	4679
Crocidura zimmermanni	Eulipotyphla	Soricidae	VU	VU	2	4.70917	2899	3.12837	1294	0.147566	1087	2.80375	2027
Crocuta crocuta	Carnivora	Hyaenidae	LC	LC	0	10.9447	766	2.48028	2174	0.000265	2649	5.29974	934
Crossarchus alexandri	Carnivora	Herpestidae	LC	LC	0	3.26118	4001	1.44955	4538	3.87217e-05	5032	0.774395	4482
Crossarchus ansorgei	Carnivora	Herpestidae	LC	LC	0	3.25482	4007	1.44805	4543	4.63203e-05	4882	0.926359	4241
Crossarchus obscurus	Carnivora	Herpestidae	LC	LC	0	2.9544	4273.5	1.37483	4700.5	2.04373e-05	5364.5	0.408727	5048.5
Crossarchus platycephalus	Carnivora	Herpestidae	LC	LC	0	2.9544	4273.5	1.37483	4700.5	2.04373e-05	5364.5	0.408727	5048.5
Crossomys moncktoni	Rodentia	Muridae	LC	LC	0	4.52463	3011	1.70922	3873	0.000156251	3259	3.12486	1801
Crunomys celebensis	Rodentia	Muridae	DD	LC	0	5.12084	2660	1.8117	3635	0.000105183	3841	2.10355	2653
Crunomys fallax	Rodentia	Muridae	DD	NT	1	4.94239	2755	2.47526	2182	0.00852632	1734	2.12305	2623
Crunomys melanius	Rodentia	Muridae	VU	VU	2	4.92808	2763	3.166	1261	0.105828	1183	2.01073	2750
Crunomys suncoides	Rodentia	Muridae	DD	VU	2	4.70061	2903	3.12687	1295	0.10146	1204	1.92774	2839
Cryptochloris wintoni	Afrosoricida	Chrysochloridae	CR	CR	4	8.45776	1245.5	5.01942	66	4.02627	120	0.124524	5318
Cryptochloris zyli	Afrosoricida	Chrysochloridae	EN	EN	3	8.45776	1245.5	4.32628	290	2.72976	184	3.76967	1481
Cryptomys hottentotus	Rodentia	Bathyergidae	LC	LC	0	14.032	422	2.71018	1822	0.000565625	2187	11.3119	281
Cryptonanus agricolai	Didelphimorphia	Didelphidae	DD	LC	0	7.15587	1695	2.09874	2982	0.000183136	3087	3.66254	1531
Cryptonanus chacoensis	Didelphimorphia	Didelphidae	LC	LC	0	7.44454	1584	2.13352	2892	0.000209367	2883	4.18714	1265
Cryptonanus guahybae	Didelphimorphia	Didelphidae	DD	NT	1	7.12391	1708	2.78796	1689	0.0126052	1662	3.13869	1789
Cryptonanus unduaviensis	Didelphimorphia	Didelphidae	DD	LC	0	7.0355	1734	2.08387	3012	0.000207261	2900	4.145	1286
Cryptoprocta ferox	Carnivora	Eupleridae	VU	VU	2	13.1547	536	4.03634	504	0.825157	579	15.678	108
Cryptotis alticola	Eulipotyphla	Soricidae	DD	NT	1	4.70827	2901	2.43506	2246	0.00618714	1787	1.5406	3290
Cryptotis brachyonyx	Eulipotyphla	Soricidae	DD	VU	2	3.67349	3643.5	2.9282	1501	0.031816	1483	0.604505	4768
Cryptotis colombiana	Eulipotyphla	Soricidae	LC	LC	0	3.67349	3643.5	1.54191	4319	3.38852e-05	5145	0.677669	4652
Cryptotis endersi	Eulipotyphla	Soricidae	EN	EN	3	5.55794	2403.5	3.96012	560	1.00186	532	1.38353	3534
Cryptotis equatoris	Eulipotyphla	Soricidae	LC	LC	0	4.78633	2864	1.7555	3777	7.82856e-05	4236	1.56563	3254
Cryptotis goldmani	Eulipotyphla	Soricidae	LC	LC	0	4.68971	2916	1.73866	3806	6.92969e-05	4408	1.38587	3531
Cryptotis goodwini	Eulipotyphla	Soricidae	LC	LC	0	6.30125	2040	1.98805	3209	0.000191399	3023	3.82779	1443
Cryptotis gracilis	Eulipotyphla	Soricidae	VU	VU	2	5.55794	2403.5	3.26697	1163	0.158106	1070	3.00401	1886
Cryptotis griseoventris	Eulipotyphla	Soricidae	VU	VU	2	4.60758	2974	3.11041	1313	0.068862	1320	1.30838	3640
Cryptotis hondurensis	Eulipotyphla	Soricidae	DD	EN	3	7.25591	1651	4.19037	380	2.1851	248	3.01752	1875
Cryptotis magna	Eulipotyphla	Soricidae	VU	VU	2	6.73691	1860	3.4323	987	0.200403	1001	3.80765	1454
Cryptotis mayensis	Eulipotyphla	Soricidae	LC	LC	0	4.18109	3233	1.64502	4032	6.98845e-05	4390	1.39762	3505
Cryptotis medellinia	Eulipotyphla	Soricidae	LC	LC	0	4.63399	2955	1.72882	3835	7.30221e-05	4331	1.46037	3409
Cryptotis mera	Eulipotyphla	Soricidae	EN	EN	3	4.63504	2952	3.80845	670	0.52856	713	0.729916	4556
Cryptotis meridensis	Eulipotyphla	Soricidae	LC	LC	0	6.70942	1872	2.04244	3103	0.000229612	2793	4.59202	1134
Cryptotis merriami	Eulipotyphla	Soricidae	LC	LC	0	4.42436	3091	1.6909	3931	7.50431e-05	4293	1.50079	3346
Cryptotis mexicana	Eulipotyphla	Soricidae	LC	LC	0	3.99645	3364	1.60873	4129	5.53033e-05	4706	1.10601	3961
Cryptotis montivaga	Eulipotyphla	Soricidae	LC	LC	0	5.42785	2472	1.86064	3503	0.000107583	3809	2.15155	2595
Cryptotis nelsoni	Eulipotyphla	Soricidae	CR	CR	4	3.89818	3434	4.36145	271	1.19681	456	0.0370148	5429
Cryptotis nigrescens	Eulipotyphla	Soricidae	LC	LC	0	4.32941	3153	1.67324	3979	6.95517e-05	4400	1.39096	3518
Cryptotis obscura	Eulipotyphla	Soricidae	LC	LC	0	3.94351	3404	1.59808	4157	6.44891e-05	4497	1.28972	3663
Cryptotis orophila	Eulipotyphla	Soricidae	DD	NT	1	4.3639	3130	2.37284	2365	0.0050134	1833	1.24834	3721
Cryptotis parva	Eulipotyphla	Soricidae	LC	LC	0	4.36811	3125	1.68048	3955	6.41255e-05	4506	1.28245	3674
Cryptotis peregrina	Eulipotyphla	Soricidae	DD	VU	2	4.17217	3239	3.02959	1390	0.0695942	1318	1.32229	3627
Cryptotis peruviensis	Eulipotyphla	Soricidae	DD	NT	1	3.93219	3410	2.28893	2517	0.00446984	1849	1.11299	3952
Cryptotis phillipsii	Eulipotyphla	Soricidae	VU	VU	2	4.0382	3338	3.00334	1412	0.0667543	1326	1.26833	3694
Cryptotis squamipes	Eulipotyphla	Soricidae	LC	LC	0	5.41742	2479	1.85902	3509	9.38192e-05	3991	1.87629	2891
Cryptotis tamensis	Eulipotyphla	Soricidae	LC	LC	0	3.73522	3580	1.55503	4269	3.86112e-05	5038	0.772186	4492
Cryptotis thomasi	Eulipotyphla	Soricidae	LC	LC	0	4.86844	2797	1.76959	3729	8.1638e-05	4184	1.63268	3175
Cryptotis tropicalis	Eulipotyphla	Soricidae	DD	VU	2	4.66136	2939	3.11996	1303	0.0634812	1337	1.20614	3795
Ctenodactylus gundi	Rodentia	Ctenodactylidae	LC	LC	0	16.2808	250.5	2.8496	1595.5	0.000116808	3686.5	2.33604	2424.5
Ctenodactylus vali	Rodentia	Ctenodactylidae	DD	LC	0	16.2808	250.5	2.8496	1595.5	0.000116808	3686.5	2.33604	2424.5
Ctenomys argentinus	Rodentia	Ctenomyidae	NT	NT	1	3.3926	3878	2.17307	2804	0.00576702	1804	1.43599	3441
Ctenomys australis	Rodentia	Ctenomyidae	EN	EN	3	5.66959	2329	3.977	547	1.07792	501	1.48855	3371
Ctenomys azarae	Rodentia	Ctenomyidae	VU	VU	2	6.07562	2150	3.34295	1089	0.171803	1042	3.26426	1727
Ctenomys bergi	Rodentia	Ctenomyidae	VU	VU	2	6.66814	1889	3.42337	1003	0.242598	950	4.60936	1123
Ctenomys boliviensis	Rodentia	Ctenomyidae	LC	LC	0	4.88345	2788.5	1.77214	3724.5	0.000113233	3743.5	2.26455	2503.5
Ctenomys bonettoi	Rodentia	Ctenomyidae	EN	EN	3	6.31667	2030	4.0696	469	1.7965	311	2.48088	2300
Ctenomys brasiliensis	Rodentia	Ctenomyidae	DD	LC	0	4.59795	2979	1.7224	3849	0.000119457	3662	2.38901	2387
Ctenomys budini	Rodentia	Ctenomyidae	DD	VU	2	2.49139	4702	2.63659	1949	0.0343561	1465	0.652767	4692
Ctenomys colburni	Rodentia	Ctenomyidae	DD	EN	3	4.26651	3182	3.74081	713	0.752005	609	1.03848	4055
Ctenomys coludo	Rodentia	Ctenomyidae	DD	VU	2	2.54718	4651	2.65245	1915	0.0514597	1381	0.977734	4181
Ctenomys conoveri	Rodentia	Ctenomyidae	LC	LC	0	3.87166	3458	1.58343	4193	0.000127809	3567	2.55604	2232
Ctenomys coyhaiquensis	Rodentia	Ctenomyidae	DD	VU	2	3.73869	3577	2.94205	1483	0.0704988	1313	1.33948	3595
Ctenomys dorbignyi	Rodentia	Ctenomyidae	NT	NT	1	5.80468	2261	2.61076	1980	0.0152502	1625	3.79731	1463
Ctenomys dorsalis	Rodentia	Ctenomyidae	DD	LC	0	4.48062	3045	1.70122	3899	0.000120077	3655	2.40141	2374
Ctenomys emilianus	Rodentia	Ctenomyidae	NT	NT	1	4.20306	3215	2.34239	2412	0.00817286	1753	2.03504	2726
Ctenomys famosus	Rodentia	Ctenomyidae	DD	EN	3	2.45787	4722	3.32009	1106	0.319975	861	0.44187	5004
Ctenomys flamarioni	Rodentia	Ctenomyidae	EN	EN	3	7.85634	1449	4.26057	327	2.39319	212	3.30488	1709
Ctenomys fochi	Rodentia	Ctenomyidae	DD	VU	2	7.23601	1664	3.49481	911	0.18396	1024	3.49524	1593
Ctenomys fodax	Rodentia	Ctenomyidae	DD	VU	2	3.72662	3592	2.9395	1488	0.067558	1323	1.2836	3672
Ctenomys frater	Rodentia	Ctenomyidae	LC	LC	0	2.45296	4726	1.23923	4985	3.04874e-05	5202	0.609717	4762
Ctenomys fulvus	Rodentia	Ctenomyidae	LC	LC	0	2.4066	4766	1.22572	5007	4.11859e-05	4963	0.823678	4380
Ctenomys goodfellowi	Rodentia	Ctenomyidae	LC	LC	0	4.88345	2788.5	1.77214	3724.5	0.000113233	3743.5	2.26455	2503.5
Ctenomys haigi	Rodentia	Ctenomyidae	LC	LC	0	5.25172	2583	1.83286	3574	0.000173292	3136	3.46566	1613
Ctenomys johannis	Rodentia	Ctenomyidae	DD	EN	3	2.40115	4772	3.30356	1121	0.337608	845	0.46622	4965
Ctenomys juris	Rodentia	Ctenomyidae	DD	VU	2	5.91002	2223	3.31927	1109	0.207894	989	3.94998	1376
Ctenomys knighti	Rodentia	Ctenomyidae	DD	LC	0	3.47423	3783.5	1.49833	4404	8.56047e-05	4116	1.71201	3065
Ctenomys lami	Rodentia	Ctenomyidae	VU	VU	2	7.36961	1610	3.5109	897	0.190437	1014	3.6183	1543
Ctenomys latro	Rodentia	Ctenomyidae	VU	VU	2	4.24221	3199	3.04304	1375	0.108508	1179	2.06165	2697
Ctenomys leucodon	Rodentia	Ctenomyidae	LC	LC	0	5.03994	2702	1.79839	3666	0.000204576	2921	4.09131	1313
Ctenomys lewisi	Rodentia	Ctenomyidae	LC	LC	0	2.93106	4293	1.36891	4713	7.53268e-05	4288	1.50646	3338
Ctenomys magellanicus	Rodentia	Ctenomyidae	VU	VU	2	6.95212	1766	3.45973	953	0.294977	888	5.60457	872
Ctenomys maulinus	Rodentia	Ctenomyidae	LC	LC	0	8.88646	1131	2.29117	2509	0.000395535	2358	7.91031	519
Ctenomys mendocinus	Rodentia	Ctenomyidae	LC	LC	0	11.3886	712	2.51677	2128	0.000529358	2226	10.5866	332
Ctenomys minutus	Rodentia	Ctenomyidae	DD	LC	0	7.39245	1600	2.12733	2907	0.000215514	2853	4.31006	1223
Ctenomys occultus	Rodentia	Ctenomyidae	EN	EN	3	3.68867	3622	3.62459	794	0.485071	734	0.66986	4663
Ctenomys opimus	Rodentia	Ctenomyidae	LC	LC	0	3.98276	3373	1.60598	4137	0.000141928	3406	2.83841	2004
Ctenomys osvaldoreigi	Rodentia	Ctenomyidae	CR	CR	4	4.56809	2997	4.48964	222	1.95941	279	0.0606002	5387
Ctenomys pearsoni	Rodentia	Ctenomyidae	NT	NT	1	7.76374	1476	2.86377	1579	0.025719	1529	6.40404	728
Ctenomys perrensi	Rodentia	Ctenomyidae	LC	LC	0	6.41706	1992	2.00378	3175	0.000206825	2904	4.13629	1291
Ctenomys peruanus	Rodentia	Ctenomyidae	LC	LC	0	4.3546	3136	1.67796	3966	8.77106e-05	4077	1.75413	3016
Ctenomys pilarensis	Rodentia	Ctenomyidae	EN	EN	3	4.16317	3244	3.72099	723	0.870216	562	1.20173	3803
Ctenomys pontifex	Rodentia	Ctenomyidae	DD	EN	3	4.54854	3003	3.79298	676	1.06084	510	1.46496	3402
Ctenomys porteousi	Rodentia	Ctenomyidae	NT	NT	1	5.6937	2316	2.59431	2011	0.0126255	1661	3.14375	1785
Ctenomys pundti	Rodentia	Ctenomyidae	VU	VU	2	14.5572	366	4.13082	415	0.581235	688	11.0435	298
Ctenomys rionegrensis	Rodentia	Ctenomyidae	EN	EN	3	6.49738	1961	4.09399	447	1.65649	337	2.28753	2477
Ctenomys roigi	Rodentia	Ctenomyidae	CR	CR	4	5.87465	2234	4.70043	155	2.35507	222	0.0728372	5364
Ctenomys saltarius	Rodentia	Ctenomyidae	DD	VU	2	3.95441	3392	2.98657	1430	0.10592	1182	2.01248	2748
Ctenomys scagliai	Rodentia	Ctenomyidae	DD	VU	2	4.00048	3362	2.99583	1417	0.104883	1185	1.99278	2767
Ctenomys sericeus	Rodentia	Ctenomyidae	DD	VU	2	3.85735	3475	2.96679	1454	0.0707198	1312	1.34368	3588
Ctenomys sociabilis	Rodentia	Ctenomyidae	CR	CR	4	4.54367	3005	4.48525	224	3.08111	164	0.095292	5346
Ctenomys steinbachi	Rodentia	Ctenomyidae	LC	LC	0	5.66824	2331	1.89736	3419	0.000207742	2893	4.15463	1279
Ctenomys sylvanus	Rodentia	Ctenomyidae	DD	LC	0	2.47577	4713	1.24582	4978	2.9774e-05	5215	0.59545	4784
Ctenomys talarum	Rodentia	Ctenomyidae	LC	LC	0	14.3135	396	2.72873	1789	0.000560909	2194	11.2176	288
Ctenomys torquatus	Rodentia	Ctenomyidae	LC	LC	0	8.95051	1111	2.29762	2490	0.000358156	2422	7.16277	616
Ctenomys tuconax	Rodentia	Ctenomyidae	DD	EN	3	4.77848	2865	3.83358	651	1.58964	353	2.19521	2556
Ctenomys tucumanus	Rodentia	Ctenomyidae	DD	VU	2	7.30441	1635	3.50308	902	0.309889	874	5.8879	811
Ctenomys tulduco	Rodentia	Ctenomyidae	DD	EN	3	2.41506	4759	3.30764	1118	0.316931	867	0.437667	5011
Ctenomys validus	Rodentia	Ctenomyidae	DD	EN	3	4.51929	3020	3.78769	683	0.815253	582	1.12583	3931
Ctenomys viperinus	Rodentia	Ctenomyidae	DD	EN	3	3.47423	3783.5	3.57778	834	0.450746	763	0.622459	4745
Ctenomys yolandae	Rodentia	Ctenomyidae	DD	EN	3	6.42982	1982	4.08494	454	1.80717	307	2.49561	2284
Cuniculus paca	Rodentia	Cuniculidae	LC	LC	0	21.0006	132.5	3.09107	1336	0.000457935	2284	9.15823	412
Cuniculus taczanowskii	Rodentia	Cuniculidae	NT	NT	1	21.0006	132.5	3.78422	688	0.0362694	1451	9.03108	419
Cuon alpinus	Carnivora	Canidae	EN	EN	3	5.13942	2647	3.89417	608	1.7307	325	2.39001	2386
Cuscomys ashaninka	Rodentia	Abrocomidae	DD	EN	3	14.3386	391.5	4.80982	115.5	5.08038	87.5	7.01576	628.5
Cuscomys oblativa	Rodentia	Abrocomidae	DD	EN	3	14.3386	391.5	4.80982	115.5	5.08038	87.5	7.01576	628.5
Cyclopes didactylus	Pilosa	Cyclopedidae	LC	LC	0	43.8195	11	3.80264	673	0.0019325	1955	38.6481	11
Cynictis penicillata	Carnivora	Herpestidae	LC	LC	0	3.43928	3813.5	1.49049	4424.5	5.93751e-05	4606.5	1.18744	3819.5
Cynocephalus volans	Dermoptera	Cynocephalidae	LC	LC	0	44.7537	9.5	3.82327	659.5	0.000370687	2399.5	7.41336	578.5
Cynogale bennettii	Carnivora	Viverridae	EN	EN	3	16.6066	238	4.94772	78	5.81331	71	8.0279	508
Cynomops abrasus	Chiroptera	Molossidae	DD	LC	0	7.5729	1540	2.14861	2855	0.000231233	2777	4.62442	1115
Cynomops greenhalli	Chiroptera	Molossidae	LC	LC	0	6.57384	1924.5	2.0247	3136.5	0.000120431	3649.5	2.40849	2367.5
Cynomops mexicanus	Chiroptera	Molossidae	LC	LC	0	6.57384	1924.5	2.0247	3136.5	0.000120431	3649.5	2.40849	2367.5
Cynomops milleri	Chiroptera	Molossidae	LC	LC	0	5.97752	2189.5	1.94269	3329.5	6.65222e-05	4459.5	1.33038	3612.5
Cynomops paranus	Chiroptera	Molossidae	DD	LC	0	5.97752	2189.5	1.94269	3329.5	6.65222e-05	4459.5	1.33038	3612.5
Cynomops planirostris	Chiroptera	Molossidae	LC	LC	0	6.41914	1991	2.00406	3174	0.000140088	3423	2.80161	2030
Cynomys gunnisoni	Rodentia	Sciuridae	LC	LC	0	4.17502	3236.5	1.64384	4035.5	6.78862e-05	4429.5	1.35766	3572.5
Cynomys leucurus	Rodentia	Sciuridae	LC	LC	0	4.17502	3236.5	1.64384	4035.5	6.78862e-05	4429.5	1.35766	3572.5
Cynomys ludovicianus	Rodentia	Sciuridae	LC	LC	0	5.33815	2521.5	1.84659	3538	0.000200463	2951	4.00907	1351
Cynomys mexicanus	Rodentia	Sciuridae	EN	EN	3	5.33815	2521.5	3.92603	585	1.23419	438	1.70436	3073
Cynomys parvidens	Rodentia	Sciuridae	EN	EN	3	4.77358	2868	3.83273	653	1.12768	482	1.55727	3264
Cynopterus brachyotis	Chiroptera	Pteropodidae	LC	LC	0	2.96796	4254	1.37825	4686	3.49066e-05	5114	0.698097	4609
Cynopterus horsfieldii	Chiroptera	Pteropodidae	LC	LC	0	3.42847	3835.5	1.48805	4437.5	5.10697e-05	4785.5	1.02134	4091.5
Cynopterus luzoniensis	Chiroptera	Pteropodidae	LC	LC	0	2.94741	4280	1.37306	4705	3.66216e-05	5078	0.732396	4552
Cynopterus minutus	Chiroptera	Pteropodidae	LC	LC	0	2.96964	4252	1.37867	4685	4.72131e-05	4871	0.944214	4226
Cynopterus nusatenggara	Chiroptera	Pteropodidae	LC	LC	0	4.11066	3296	1.63133	4080	0.000116274	3696	2.32536	2438
Cynopterus sphinx	Chiroptera	Pteropodidae	LC	LC	0	3.95623	3386	1.60065	4145	0.000120957	3643	2.41901	2360
Cynopterus titthaecheilus	Chiroptera	Pteropodidae	LC	LC	0	3.42847	3835.5	1.48805	4437.5	5.10697e-05	4785.5	1.02134	4091.5
Cystophora cristata	Carnivora	Phocidae	VU	VU	2	10.5695	810	3.83467	650	0.44432	770	8.44208	467
Cyttarops alecto	Chiroptera	Emballonuridae	LC	LC	0	11.8067	662	2.54997	2071	0.000360755	2415	7.21474	604
Dacnomys millardi	Rodentia	Muridae	DD	LC	0	6.54648	1941	2.02108	3149	0.000260292	2663	5.20557	955
Dactylomys boliviensis	Rodentia	Echimyidae	LC	LC	0	13.5244	484.5	2.67583	1880.5	0.000588181	2154	11.763	239
Dactylomys dactylinus	Rodentia	Echimyidae	LC	LC	0	13.5244	484.5	2.67583	1880.5	0.000587359	2157	11.7466	244
Dactylomys peruanus	Rodentia	Echimyidae	DD	EN	3	13.8043	448	4.77436	131	5.22421	82	7.21438	605
Dactylonax palpator	Diprotodontia	Petauridae	LC	LC	0	13.5211	487	2.6756	1885	0.000453768	2288	9.07491	416
Dactylopsila megalura	Diprotodontia	Petauridae	LC	LC	0	9.88996	927	2.38784	2333	0.000252265	2694	5.04505	999
Dactylopsila tatei	Diprotodontia	Petauridae	EN	EN	3	9.91374	921	4.46946	232	1.86323	294	2.57304	2215
Dactylopsila trivirgata	Diprotodontia	Petauridae	LC	LC	0	10.2215	861	2.41783	2270	0.000271866	2623	5.43704	903
Dama dama	Cetartiodactyla	Cervidae	LC	LC	0	6.80977	1825.5	2.05538	3074	0.000316839	2515	6.33646	742
Dama mesopotamica	Cetartiodactyla	Cervidae	EN	EN	3	6.80977	1825.5	4.13482	411	1.7772	316	2.45423	2328
Damaliscus lunatus	Cetartiodactyla	Bovidae	LC	LC	0	2.83467	4379	1.34408	4762	7.82925e-05	4234.5	1.56577	3252.5
Damaliscus pygargus	Cetartiodactyla	Bovidae	LC	LC	0	2.45141	4727	1.23878	4986	7.82925e-05	4234.5	1.56577	3252.5
Dasycercus blythi	Dasyuromorphia	Dasyuridae	LC	LC	0	5.98608	2184.5	1.94392	3325	0.000122805	3624	2.45598	2327
Dasycercus cristicauda	Dasyuromorphia	Dasyuridae	NT	NT	1	5.98608	2184.5	2.63707	1947	0.0097993	1709	2.44003	2338
Dasykaluta rosamondae	Dasyuromorphia	Dasyuridae	LC	LC	0	9.80217	945	2.37975	2349	0.000421911	2321	8.43779	469
Dasymys foxi	Rodentia	Muridae	DD	LC	0	3.3838	3888	1.47792	4474	0.000102115	3877	2.04219	2714
Dasymys incomtus	Rodentia	Muridae	LC	LC	0	3.26597	3995	1.45067	4534	0.000102749	3874	2.05488	2708
Dasymys montanus	Rodentia	Muridae	EN	EN	3	3.46162	3796	3.57495	837	0.676793	642	0.934618	4237
Dasymys nudipes	Rodentia	Muridae	DD	LC	0	3.25717	4003	1.4486	4540	9.25685e-05	4010	1.85128	2915
Dasymys rufulus	Rodentia	Muridae	LC	LC	0	3.19666	4069	1.43429	4580	9.08292e-05	4032	1.81649	2950
Dasyprocta azarae	Rodentia	Dasyproctidae	DD	LC	0	9.52502	989	2.35375	2390	0.000241575	2735	4.83125	1056
Dasyprocta coibae	Rodentia	Dasyproctidae	VU	VU	2	9.91406	920	3.77635	698	0.278545	903	5.29235	935
Dasyprocta croconota	Rodentia	Dasyproctidae	DD	LC	0	9.70558	967	2.37077	2372	0.000231543	2774	4.63062	1111
Dasyprocta fuliginosa	Rodentia	Dasyproctidae	LC	LC	0	8.85067	1148	2.28754	2524	0.000229402	2794	4.58781	1135
Dasyprocta guamara	Rodentia	Dasyproctidae	NT	NT	1	9.67976	972	3.0615	1363	0.0203584	1573	5.06924	991
Dasyprocta iacki	Rodentia	Dasyproctidae	DD	NT	1	9.79046	946	3.07181	1356	0.0208545	1568	5.19277	956
Dasyprocta kalinowskii	Rodentia	Dasyproctidae	DD	LC	0	9.39825	1023	2.34164	2416	0.000247582	2710	4.9514	1022
Dasyprocta leporina	Rodentia	Dasyproctidae	LC	LC	0	6.91428	1781	2.06867	3045	7.20774e-05	4344	1.44148	3432
Dasyprocta mexicana	Rodentia	Dasyproctidae	CR	CR	4	9.48337	1001	5.12238	52	4.65816	103	0.144067	5302
Dasyprocta prymnolopha	Rodentia	Dasyproctidae	LC	LC	0	9.15829	1074	2.31829	2456	0.000224901	2813	4.49779	1165
Dasyprocta punctata	Rodentia	Dasyproctidae	LC	LC	0	6.86337	1802	2.06221	3060	7.29201e-05	4332	1.45833	3411
Dasyprocta ruatanica	Rodentia	Dasyproctidae	EN	EN	3	9.50418	992	4.43122	241	2.09568	255	2.89404	1965
Dasyprocta variegata	Rodentia	Dasyproctidae	DD	LC	0	9.90927	924	2.38961	2330	0.000289668	2581	5.79306	833
Dasypus hybridus	Cingulata	CingulataFam	NT	NT	1	8.68222	1190.5	2.96344	1459	0.00103725	2002	0.258276	5207
Dasypus kappleri	Cingulata	CingulataFam	LC	LC	0	13.8306	445	2.69669	1851	0.000494967	2247	9.89885	360
Dasypus novemcinctus	Cingulata	CingulataFam	LC	LC	0	7.68628	1494.5	2.16174	2824.5	3.00184e-05	5209.5	0.600337	4776.5
Dasypus pilosus	Cingulata	CingulataFam	DD	LC	0	10.5004	820	2.44238	2234	0.000257338	2670	5.14651	965
Dasypus sabanicola	Cingulata	CingulataFam	NT	NT	1	8.04129	1382	2.89495	1534	0.00524466	1824	1.30592	3644
Dasypus septemcinctus	Cingulata	CingulataFam	LC	LC	0	8.68222	1190.5	2.27029	2564	1.44722e-05	5423	0.289429	5184
Dasypus yepesi	Cingulata	CingulataFam	DD	LC	0	7.68628	1494.5	2.16174	2824.5	3.00184e-05	5209.5	0.600337	4776.5
Dasyuroides byrnei	Dasyuromorphia	Dasyuridae	VU	VU	2	8.39759	1262	3.62675	793	0.329333	852	6.25733	753
Dasyurus albopunctatus	Dasyuromorphia	Dasyuridae	NT	NT	1	5.39154	2497	2.54812	2072	0.0119149	1670	2.96682	1912
Dasyurus geoffroii	Dasyuromorphia	Dasyuridae	NT	NT	1	4.42197	3094.5	2.38361	2346.5	0.00406638	1870	1.01253	4107
Dasyurus hallucatus	Dasyuromorphia	Dasyuridae	EN	EN	3	7.72781	1482	4.24596	335	2.52516	201	3.48713	1598
Dasyurus maculatus	Dasyuromorphia	Dasyuridae	NT	NT	1	6.57994	1920	2.71865	1802	0.0183812	1589	4.57691	1142
Dasyurus spartacus	Dasyuromorphia	Dasyuridae	NT	NT	1	4.42197	3094.5	2.38361	2346.5	0.00403432	1872	1.00455	4125
Dasyurus viverrinus	Dasyuromorphia	Dasyuridae	EN	EN	3	5.73467	2297	3.98671	540	1.45106	392	2.00385	2757
Daubentonia madagascariensis	Primates	Daubentoniidae	EN	EN	3	41.0074	14	5.81729	11	21.6552	6	29.9048	19
Delanymys brooksi	Rodentia	Nesomyidae	VU	VU	2	9.9915	905	3.78342	690	0.37679	816	7.15901	617
Delomys collinus	Rodentia	Cricetidae	LC	LC	0	5.25651	2580.5	1.83362	3571.5	9.74512e-05	3937.5	1.94893	2812.5
Delomys dorsalis	Rodentia	Cricetidae	LC	LC	0	5.25651	2580.5	1.83362	3571.5	9.74512e-05	3937.5	1.94893	2812.5
Delomys sublineatus	Rodentia	Cricetidae	LC	LC	0	6.42028	1988	2.00422	3173	0.000239398	2744	4.78771	1071
Delphinapterus leucas	Cetartiodactyla	Monodontidae	NT	NT	1	9.32335	1044.5	3.02756	1392.5	0.0211492	1565.5	5.26614	940.5
Delphinus capensis	Cetartiodactyla	Delphinidae	DD	LC	0	3.70707	3603.5	1.54907	4286.5	6.29657e-05	4522.5	1.25925	3702.5
Delphinus delphis	Cetartiodactyla	Delphinidae	LC	LC	0	3.70707	3603.5	1.54907	4286.5	6.29657e-05	4522.5	1.25925	3702.5
Deltamys kempi	Rodentia	Cricetidae	LC	LC	0	6.17855	2095	1.9711	3257	0.000263001	2654	5.25976	944
Dendrogale melanura	Scandentia	Tupaiidae	DD	LC	0	28.6798	54.5	3.39047	1049.5	0.000871017	2029.5	17.4195	85.5
Dendrogale murina	Scandentia	Tupaiidae	LC	LC	0	28.6798	54.5	3.39047	1049.5	0.000871017	2029.5	17.4195	85.5
Dendrohyrax arboreus	Hyracoidea	Procaviidae	LC	LC	0	16.2218	253	2.84618	1599	0.000121434	3636	2.42855	2351
Dendrohyrax dorsalis	Hyracoidea	Procaviidae	LC	LC	0	16.2811	249	2.84961	1594	0.000130657	3528	2.613	2177
Dendrohyrax validus	Hyracoidea	Procaviidae	NT	NT	1	16.2098	255	3.53863	872	0.00970279	1713	2.416	2365
Dendrolagus bennettianus	Diprotodontia	Macropodidae	NT	NT	1	3.54062	3738	2.20621	2716	0.00614391	1791	1.52983	3307
Dendrolagus dorianus	Diprotodontia	Macropodidae	VU	VU	2	2.76206	4458	2.71126	1819	0.0712477	1309	1.35371	3577
Dendrolagus goodfellowi	Diprotodontia	Macropodidae	EN	EN	3	2.84066	4372	3.42509	997	0.605631	673	0.836347	4362
Dendrolagus inustus	Diprotodontia	Macropodidae	VU	VU	2	5.05665	2693	3.18745	1240	0.195625	1007	3.71688	1502
Dendrolagus lumholtzi	Diprotodontia	Macropodidae	NT	NT	1	3.74593	3564	2.25043	2612	0.00625113	1785	1.55653	3265
Dendrolagus matschiei	Diprotodontia	Macropodidae	EN	EN	3	3.11704	4156	3.49457	912	0.661999	646	0.914188	4256
Dendrolagus mayri	Diprotodontia	Macropodidae	CR	CR	4	2.72113	4490	4.08662	449	0.801057	587	0.024775	5455
Dendrolagus mbaiso	Diprotodontia	Macropodidae	EN	EN	3	2.71527	4496	3.39189	1048	0.39313	807	0.542894	4876
Dendrolagus notatus	Diprotodontia	Macropodidae	EN	EN	3	2.91015	4311	3.44302	973	0.563498	704	0.778164	4474
Dendrolagus pulcherrimus	Diprotodontia	Macropodidae	CR	CR	4	2.8678	4341	4.12528	420	1.04181	518	0.0322208	5443
Dendrolagus scottae	Diprotodontia	Macropodidae	CR	CR	4	2.84104	4371	4.11833	428	0.971412	537	0.0300437	5447
Dendrolagus spadix	Diprotodontia	Macropodidae	VU	VU	2	3.75814	3556	2.94615	1476	0.115181	1158	2.18844	2568
Dendrolagus stellarum	Diprotodontia	Macropodidae	VU	VU	2	2.80321	4411	2.72214	1800	0.062338	1341	1.18442	3823
Dendrolagus ursinus	Diprotodontia	Macropodidae	VU	VU	2	3.95084	3394	2.98585	1431	0.124449	1135	2.36453	2408
Dendromus insignis	Rodentia	Nesomyidae	LC	LC	0	2.12719	4968	1.14013	5148	3.00125e-05	5211	0.600219	4778
Dendromus kahuziensis	Rodentia	Nesomyidae	CR	CR	4	2.05745	5027	3.89017	614	0.579828	691	0.0179328	5469
Dendromus kivu	Rodentia	Nesomyidae	LC	LC	0	1.97818	5084	1.09131	5230	2.3612e-05	5309	0.472216	4955
Dendromus lachaisei	Rodentia	Nesomyidae	DD	LC	0	1.99281	5075	1.09621	5223	2.40815e-05	5303	0.481605	4945
Dendromus lovati	Rodentia	Nesomyidae	LC	LC	0	2.10884	4981	1.13425	5154	2.8386e-05	5245	0.567692	4839
Dendromus melanotis	Rodentia	Nesomyidae	LC	LC	0	2.00547	5063	1.10043	5214	2.29655e-05	5321	0.459286	4973
Dendromus mesomelas	Rodentia	Nesomyidae	LC	LC	0	2.00441	5065	1.10008	5216	2.09592e-05	5356	0.419163	5037
Dendromus messorius	Rodentia	Nesomyidae	LC	LC	0	2.13991	4957	1.14419	5140	2.73137e-05	5263	0.546246	4870
Dendromus mystacalis	Rodentia	Nesomyidae	LC	LC	0	2.14992	4952	1.14738	5136	3.7418e-05	5062	0.748322	4531
Dendromus nyikae	Rodentia	Nesomyidae	LC	LC	0	1.99112	5077	1.09565	5225	2.41119e-05	5300	0.482213	4942
Dendromus oreas	Rodentia	Nesomyidae	LC	LC	0	2.06312	5020	1.11943	5183	3.14546e-05	5186	0.629061	4732
Dendromus ruppi	Rodentia	Nesomyidae	DD	EN	3	2.06119	5025	3.19824	1235	0.158725	1069	0.219191	5237
Dendromus vernayi	Rodentia	Nesomyidae	DD	EN	3	2.12844	4967	3.21998	1211	0.257921	928	0.356176	5116
Dendroprionomys rousseloti	Rodentia	Nesomyidae	DD	EN	3	5.76148	2281	3.99068	538	1.60066	349	2.21044	2546
Deomys ferrugineus	Rodentia	Muridae	LC	LC	0	11.605	679	2.53409	2097	0.00056231	2191	11.2456	285
Dephomys defua	Rodentia	Muridae	LC	LC	0	5.51735	2426	1.87447	3477	0.000244986	2720	4.89948	1034
Dermanura anderseni	Chiroptera	Phyllostomidae	LC	LC	0	2.0728	5012	1.12259	5177	3.93863e-05	5013	0.787686	4457
Dermanura azteca	Chiroptera	Phyllostomidae	LC	LC	0	2.69092	4519	1.30588	4848	8.76755e-05	4078	1.75342	3017
Dermanura cinerea	Chiroptera	Phyllostomidae	LC	LC	0	2.36276	4793	1.21276	5025	6.18261e-05	4556	1.23646	3744
Dermanura glauca	Chiroptera	Phyllostomidae	LC	LC	0	1.64901	5269.5	0.974187	5357.5	8.25344e-06	5445.5	0.165061	5278.5
Dermanura gnoma	Chiroptera	Phyllostomidae	LC	LC	0	1.73204	5232	1.00505	5328	1.86e-05	5384	0.371981	5089
Dermanura phaeotis	Chiroptera	Phyllostomidae	LC	LC	0	3.04381	4204.5	1.39719	4656.5	7.09212e-05	4362.5	1.41835	3461.5
Dermanura rosenbergi	Chiroptera	Phyllostomidae	DD	LC	0	1.64901	5269.5	0.974187	5357.5	8.25344e-06	5445.5	0.165061	5278.5
Dermanura tolteca	Chiroptera	Phyllostomidae	LC	LC	0	3.04381	4204.5	1.39719	4656.5	7.09212e-05	4362.5	1.41835	3461.5
Dermanura watsoni	Chiroptera	Phyllostomidae	LC	LC	0	4.47485	3053	1.70016	3903	0.00019818	2966	3.9634	1368
Desmana moschata	Eulipotyphla	Talpidae	EN	EN	3	13.578	475.5	4.75895	141	2.52384	202	3.48531	1599
Desmodilliscus braueri	Rodentia	Muridae	LC	LC	0	11.5235	689.5	2.5276	2107.5	0.000401658	2348.5	8.03276	506.5
Desmodillus auricularis	Rodentia	Muridae	LC	LC	0	10.7563	787	2.46439	2200	0.000513047	2237	10.2604	347
Desmodus rotundus	Chiroptera	Phyllostomidae	LC	LC	0	9.31545	1049	2.33364	2434	0.000565864	2185.5	11.3167	279.5
Desmomys harringtoni	Rodentia	Muridae	LC	LC	0	3.89126	3438.5	1.58745	4179	0.000116034	3700	2.32056	2442
Desmomys yaldeni	Rodentia	Muridae	VU	VU	2	3.89126	3438.5	2.97374	1449	0.109802	1175	2.08624	2670
Diaemus youngi	Chiroptera	Phyllostomidae	LC	LC	0	14.5371	368	2.74323	1760	0.000565864	2185.5	11.3167	279.5
Dicerorhinus sumatrensis	Perissodactyla	Rhinocerotidae	CR	CR	4	19.5195	160	5.79396	12	21.6262	7	0.668851	4664
Diceros bicornis	Perissodactyla	Rhinocerotidae	CR	CR	4	23.9175	99.5	5.98816	6	13.117	15	0.40568	5056
Diclidurus albus	Chiroptera	Emballonuridae	LC	LC	0	7.80875	1462.5	2.17575	2798.5	8.52451e-05	4120.5	1.70482	3071.5
Diclidurus ingens	Chiroptera	Emballonuridae	DD	LC	0	7.80875	1462.5	2.17575	2798.5	8.52451e-05	4120.5	1.70482	3071.5
Diclidurus isabella	Chiroptera	Emballonuridae	LC	LC	0	10.6224	803	2.45293	2216	0.000323463	2493	6.46893	716
Diclidurus scutatus	Chiroptera	Emballonuridae	LC	LC	0	8.62126	1212	2.26397	2582	0.000183247	3086	3.66475	1530
Dicrostonyx groenlandicus	Rodentia	Cricetidae	LC	LC	0	4.68973	2915	1.73866	3805	0.000123835	3608	2.47658	2308
Dicrostonyx hudsonius	Rodentia	Cricetidae	LC	LC	0	4.81888	2839	1.76111	3757	0.000122089	3630	2.44166	2337
Dicrostonyx nelsoni	Rodentia	Cricetidae	LC	LC	0	4.62513	2961	1.72724	3841	0.000114974	3718	2.29936	2467
Dicrostonyx nunatakensis	Rodentia	Cricetidae	LC	LC	0	4.91019	2772	1.77668	3709	0.000124107	3602	2.48201	2298
Dicrostonyx richardsoni	Rodentia	Cricetidae	LC	LC	0	4.76746	2870	1.75223	3779	0.000132852	3494	2.6569	2131
Dicrostonyx torquatus	Rodentia	Cricetidae	LC	LC	0	4.71555	2895	1.74319	3795	0.000109172	3793	2.18334	2571
Dicrostonyx unalascensis	Rodentia	Cricetidae	DD	LC	0	4.94484	2754	1.78252	3698	0.000139087	3433	2.7816	2043
Dicrostonyx vinogradovi	Rodentia	Cricetidae	DD	LC	0	5.18536	2621	1.82218	3602	0.000142854	3399	2.85694	1996
Didelphis albiventris	Didelphimorphia	Didelphidae	LC	LC	0	5.78488	2274	1.9147	3381	0.000120981	3642	2.4195	2359
Didelphis aurita	Didelphimorphia	Didelphidae	LC	LC	0	5.72496	2304	1.90583	3402	0.000106129	3826	2.12247	2627
Didelphis imperfecta	Didelphimorphia	Didelphidae	LC	LC	0	5.2756	2563	1.83667	3563	7.84126e-05	4232	1.56817	3249
Didelphis marsupialis	Didelphimorphia	Didelphidae	LC	LC	0	5.77496	2278	1.91323	3386	0.00010691	3816	2.13808	2609
Didelphis pernigra	Didelphimorphia	Didelphidae	LC	LC	0	5.21888	2606	1.82759	3592	6.95985e-05	4398	1.3919	3515
Didelphis virginiana	Didelphimorphia	Didelphidae	LC	LC	0	8.71212	1181	2.27337	2558	0.000328405	2482	6.56777	702
Dinaromys bogdanovi	Rodentia	Cricetidae	VU	VU	2	6.56748	1927	3.41015	1019	0.427407	783	8.12072	499
Dinomys branickii	Rodentia	Dinomyidae	VU	VU	2	29.6656	47	4.80944	117	1.4095	403	26.7805	28
Diomys crumpi	Rodentia	Muridae	DD	VU	2	10.9731	762	3.86896	630	0.513538	723	9.75722	370
Diphylla ecaudata	Chiroptera	Phyllostomidae	LC	LC	0	20.6437	141	3.07471	1350	0.000957672	2017	19.1525	69
Diplogale hosei	Carnivora	Viverridae	VU	VU	2	14.688	348	4.13919	408	0.579578	692	11.012	301
Diplomesodon pulchellum	Eulipotyphla	Soricidae	LC	LC	0	11.1945	740	2.50098	2148	0.00053691	2220	10.7377	323
Diplomys caniceps	Rodentia	Echimyidae	DD	VU	2	14.366	386.5	4.11845	427	0.616882	665	11.7208	249
Diplomys labilis	Rodentia	Echimyidae	LC	LC	0	14.366	386.5	2.73216	1782	0.000624778	2119	12.4949	193
Diplothrix legata	Rodentia	Muridae	EN	EN	3	6.43531	1979	4.08568	450	2.52614	200	3.48848	1596
Dipodomys agilis	Rodentia	Heteromyidae	LC	LC	0	4.52537	3009.5	1.70935	3871.5	5.38911e-05	4732.5	1.07777	3996.5
Dipodomys californicus	Rodentia	Heteromyidae	LC	LC	0	7.5238	1555	2.14286	2867	0.000292216	2572	5.84403	822
Dipodomys compactus	Rodentia	Heteromyidae	LC	LC	0	8.55263	1232	2.25682	2602	0.000339203	2456	6.78372	665
Dipodomys deserti	Rodentia	Heteromyidae	LC	LC	0	12.1809	630	2.57877	2028	0.000538667	2218	10.7728	321
Dipodomys elator	Rodentia	Heteromyidae	VU	VU	2	4.67079	2929.5	3.12162	1300	0.0307438	1494	0.584133	4806
Dipodomys gravipes	Rodentia	Heteromyidae	CR	CR	4	5.79801	2264	4.68922	162	3.72119	127	0.115089	5325
Dipodomys heermanni	Rodentia	Heteromyidae	LC	LC	0	4.15893	3247.5	1.64073	4042.5	4.41878e-05	4909.5	0.883711	4289.5
Dipodomys ingens	Rodentia	Heteromyidae	EN	EN	3	5.80427	2262	3.99699	533	1.80978	306	2.49923	2281
Dipodomys merriami	Rodentia	Heteromyidae	LC	LC	0	5.58326	2381.5	1.88453	3452	0.000124988	3598	2.49963	2280
Dipodomys microps	Rodentia	Heteromyidae	LC	LC	0	5.72229	2307	1.90543	3403	0.000180051	3099	3.60084	1552
Dipodomys nelsoni	Rodentia	Heteromyidae	LC	LC	0	7.39785	1596.5	2.12798	2906	0.000166936	3179	3.33856	1684
Dipodomys nitratoides	Rodentia	Heteromyidae	VU	VU	2	5.58326	2381.5	3.27082	1157	0.120954	1145	2.29813	2468
Dipodomys ordii	Rodentia	Heteromyidae	LC	LC	0	9.39677	1025	2.3415	2417	0.000382128	2378	7.64217	544
Dipodomys panamintinus	Rodentia	Heteromyidae	LC	LC	0	4.15893	3247.5	1.64073	4042.5	4.41878e-05	4909.5	0.883711	4289.5
Dipodomys phillipsii	Rodentia	Heteromyidae	LC	LC	0	4.67079	2929.5	1.73533	3816	3.92191e-05	5019	0.784343	4465
Dipodomys simulans	Rodentia	Heteromyidae	LC	LC	0	4.52537	3009.5	1.70935	3871.5	5.38911e-05	4732.5	1.07777	3996.5
Dipodomys spectabilis	Rodentia	Heteromyidae	NT	NT	1	7.39785	1596.5	2.82112	1639	0.0132799	1656	3.3067	1706
Dipodomys stephensi	Rodentia	Heteromyidae	EN	EN	3	4.94075	2756	3.86128	633	1.00608	528	1.38935	3522
Dipodomys venustus	Rodentia	Heteromyidae	LC	LC	0	5.38931	2499	1.85463	3521	0.000143648	3390	2.87282	1982
Dipus sagitta	Rodentia	Dipodidae	LC	LC	0	16.2044	256	2.84517	1602	0.000601257	2137	12.0245	222
Distoechurus pennatus	Diprotodontia	Acrobatidae	LC	LC	0	34.1509	34.5	3.55965	857.5	0.00125504	1988.5	25.0996	39.5
Dobsonia anderseni	Chiroptera	Pteropodidae	LC	LC	0	2.41857	4755	1.22922	5000	4.2251e-05	4944.5	0.844978	4348.5
Dobsonia beauforti	Chiroptera	Pteropodidae	LC	LC	0	2.06342	5019	1.11953	5182	2.84422e-05	5242	0.568815	4836
Dobsonia chapmani	Chiroptera	Pteropodidae	CR	CR	4	2.05407	5032	3.88906	615	0.406003	792	0.0125568	5471
Dobsonia crenulata	Chiroptera	Pteropodidae	LC	LC	0	1.83256	5157	1.04118	5280	1.65163e-05	5399.5	0.33031	5136.5
Dobsonia emersa	Chiroptera	Pteropodidae	VU	VU	2	2.74918	4470	2.70783	1830	0.0645948	1330	1.2273	3764
Dobsonia exoleta	Chiroptera	Pteropodidae	LC	LC	0	2.64511	4570	1.29339	4887	6.8204e-05	4428	1.36401	3564
Dobsonia inermis	Chiroptera	Pteropodidae	LC	LC	0	2.04384	5038	1.11312	5196	3.00368e-05	5208	0.600706	4775
Dobsonia minor	Chiroptera	Pteropodidae	LC	LC	0	2.66634	4549	1.29919	4871	6.59053e-05	4473	1.31804	3631
Dobsonia moluccensis	Chiroptera	Pteropodidae	LC	LC	0	2.41174	4763	1.22722	5005	4.2251e-05	4944.5	0.844978	4348.5
Dobsonia pannietensis	Chiroptera	Pteropodidae	NT	NT	1	2.71691	4493	2.00604	3168	0.00551546	1818	1.37335	3546
Dobsonia peronii	Chiroptera	Pteropodidae	LC	LC	0	2.71383	4501	1.31206	4836	6.84823e-05	4421	1.36958	3553
Dobsonia praedatrix	Chiroptera	Pteropodidae	LC	LC	0	1.96985	5087	1.08851	5233	2.15581e-05	5345	0.43114	5021
Dobsonia viridis	Chiroptera	Pteropodidae	LC	LC	0	1.83568	5155	1.04228	5279	1.65163e-05	5399.5	0.33031	5136.5
Dolichotis patagonum	Rodentia	Caviidae	NT	NT	1	14.3347	393.5	3.42326	1004	0.0389593	1440	9.70088	377
Dolichotis salinicola	Rodentia	Caviidae	LC	LC	0	14.3347	393.5	2.73012	1786	0.000488344	2251	9.76639	368
Dologale dybowskii	Carnivora	Herpestidae	DD	LC	0	3.59976	3692	1.52601	4345	6.22893e-05	4543	1.24572	3730
Dorcatragus megalotis	Cetartiodactyla	Bovidae	VU	VU	2	6.10051	2142	3.34646	1085	0.25574	934	4.85906	1047
Dorcopsis atrata	Diprotodontia	Macropodidae	CR	CR	4	4.79607	2854	4.52977	210	1.95604	280	0.060496	5388
Dorcopsis hageni	Diprotodontia	Macropodidae	LC	LC	0	5.07093	2686	1.80351	3652	0.000143716	3389	2.87418	1980
Dorcopsis luctuosa	Diprotodontia	Macropodidae	VU	VU	2	4.76411	2871	3.13795	1281	0.122624	1140	2.32986	2433
Dorcopsis muelleri	Diprotodontia	Macropodidae	LC	LC	0	4.81124	2844	1.75979	3761	0.000131116	3520	2.62219	2167
Dorcopsulus macleayi	Diprotodontia	Macropodidae	LC	LC	0	5.92851	2215.5	1.93564	3345	0.000188503	3051	3.76987	1480
Dorcopsulus vanheurni	Diprotodontia	Macropodidae	NT	NT	1	5.92851	2215.5	2.62879	1959	0.0150598	1627	3.74988	1486
Dremomys everetti	Rodentia	Sciuridae	LC	LC	0	3.94773	3398	1.59893	4152	4.93395e-05	4830	0.98674	4158
Dremomys gularis	Rodentia	Sciuridae	LC	LC	0	4.28684	3172	1.66522	3995	6.48791e-05	4490	1.29752	3651
Dremomys lokriah	Rodentia	Sciuridae	LC	LC	0	7.15091	1697	2.09813	2984	0.000254845	2679	5.09664	979
Dremomys pernyi	Rodentia	Sciuridae	LC	LC	0	5.03061	2707	1.79685	3667	0.000134359	3485	2.68705	2116
Dremomys pyrrhomerus	Rodentia	Sciuridae	LC	LC	0	3.74367	3569	1.55681	4263	3.70576e-05	5066	0.741115	4537
Dremomys rufigenis	Rodentia	Sciuridae	LC	LC	0	3.70293	3611	1.54819	4292	3.2204e-05	5170	0.644047	4706
Dromiciops gliroides	Microbiotheria	Microbiotheriidae	NT	NT	1	64.5192	2	4.87549	98	0.25672	931	63.9233	2
Dryomys laniger	Rodentia	Gliridae	DD	LC	0	10.2287	859	2.41847	2268	0.000237979	2750	4.75934	1079
Dryomys niethammeri	Rodentia	Gliridae	VU	VU	2	9.91574	919	3.7765	697	0.204401	996	3.88362	1414
Dryomys nitedula	Rodentia	Gliridae	LC	LC	0	10.3517	841	2.42937	2252	0.000238649	2747	4.77275	1075
Dugong dugon	Sirenia	Dugongidae	VU	VU	2	28.2123	57	4.76088	140	1.52221	370	28.922	20
Dyacopterus brooksi	Chiroptera	Pteropodidae	VU	VU	2	6.51422	1952.5	3.40309	1033	0.191603	1012	3.64046	1538
Dyacopterus spadiceus	Chiroptera	Pteropodidae	NT	NT	1	6.51422	1952.5	2.70994	1826	0.0158105	1615	3.93682	1386
Dymecodon pilirostris	Eulipotyphla	Talpidae	LC	LC	0	21.8924	114.5	3.13081	1288.5	0.000568306	2181.5	11.3655	275.5
Echimys chrysurus	Rodentia	Echimyidae	LC	LC	0	13.8674	441	2.69917	1844	0.000625596	2117	12.5113	190
Echimys saturnus	Rodentia	Echimyidae	DD	NT	1	13.8013	450	3.38786	1051	0.0498644	1387	12.4162	197
Echimys vieirai	Rodentia	Echimyidae	DD	NT	1	13.9045	437	3.39481	1040	0.0498529	1388	12.4134	199
Echinops telfairi	Afrosoricida	Tenrecidae	LC	LC	0	15.0125	320	2.77337	1707	0.000254043	2682.5	5.08061	983.5
Echinosorex gymnura	Eulipotyphla	Erinaceidae	LC	LC	0	15.0416	319	2.77519	1706	0.000354695	2425	7.09355	620
Echiothrix centrosa	Rodentia	Muridae	VU	VU	2	3.45605	3801.5	2.88056	1556	0.112671	1165	2.14075	2605
Echiothrix leucura	Rodentia	Muridae	EN	EN	3	3.45605	3801.5	3.57371	840	0.620978	661	0.857541	4325
Echymipera clara	Peramelemorphia	Peramelidae	LC	LC	0	11.2907	720	2.50884	2134	0.000361734	2414	7.23432	601
Echymipera davidi	Peramelemorphia	Peramelidae	EN	EN	3	9.60304	981	4.44058	240	1.84442	298	2.54706	2244
Echymipera echinista	Peramelemorphia	Peramelidae	DD	EN	3	9.88363	928	4.4667	234	1.97245	278	2.72386	2097
Echymipera kalubu	Peramelemorphia	Peramelidae	LC	LC	0	9.5853	984	2.35947	2385	0.000200309	2952	4.00597	1352
Echymipera rufescens	Peramelemorphia	Peramelidae	LC	LC	0	9.46781	1008	2.34831	2404	0.000203488	2934	4.06955	1329
Ectophylla alba	Chiroptera	Phyllostomidae	NT	NT	1	6.96215	1763	2.76785	1721	0.023807	1543	5.92795	803
Eidolon dupreanum	Chiroptera	Pteropodidae	VU	VU	2	7.94097	1409.5	3.57694	836	0.196697	1006	3.73724	1494
Eidolon helvum	Chiroptera	Pteropodidae	NT	NT	1	7.94097	1409.5	2.88379	1549	0.0167089	1605	4.16052	1274
Eira barbara	Carnivora	Mustelidae	LC	LC	0	12.4653	604	2.60012	2003	0.000554014	2198	11.0797	295
Elaphodus cephalophus	Cetartiodactyla	Cervidae	NT	NT	1	11.0573	753	3.18282	1244	0.0426703	1418	10.6249	330
Elephantulus brachyrhynchus	Macroscelidea	Macroscelididae	LC	LC	0	13.8751	439.5	2.69969	1842.5	0.000186063	3065.5	3.72107	1499.5
Elephantulus edwardii	Macroscelidea	Macroscelididae	LC	LC	0	14.2955	400.5	2.72756	1791	0.000195358	2990	3.90697	1400
Elephantulus fuscipes	Macroscelidea	Macroscelididae	DD	LC	0	14.6381	353.5	2.74971	1743.5	0.000161235	3230.5	3.22453	1752.5
Elephantulus fuscus	Macroscelidea	Macroscelididae	DD	LC	0	14.6381	353.5	2.74971	1743.5	0.000161235	3230.5	3.22453	1752.5
Elephantulus intufi	Macroscelidea	Macroscelididae	LC	LC	0	12.9299	563.5	2.63403	1952.5	0.000172267	3144.5	3.44516	1625.5
Elephantulus myurus	Macroscelidea	Macroscelididae	LC	LC	0	16.6814	235	2.87251	1565	0.00045865	2283	9.17254	410
Elephantulus pilicaudus	Macroscelidea	Macroscelididae	DD	NT	1	14.2955	400.5	3.4207	1006	0.015552	1619	3.87244	1419
Elephantulus revoilii	Macroscelidea	Macroscelididae	DD	VU	2	16.5017	246	4.24859	334	0.398954	800	7.58013	554
Elephantulus rozeti	Macroscelidea	Macroscelididae	LC	LC	0	17.7928	194	2.93347	1496	0.000378995	2384	7.57953	555
Elephantulus rufescens	Macroscelidea	Macroscelididae	LC	LC	0	13.8751	439.5	2.69969	1842.5	0.000186063	3065.5	3.72107	1499.5
Elephantulus rupestris	Macroscelidea	Macroscelididae	LC	LC	0	12.9299	563.5	2.63403	1952.5	0.000172267	3144.5	3.44516	1625.5
Elephas maximus	Proboscidea	Elephantidae	EN	EN	3	11.2595	725	4.58574	202	7.2929	47	10.0711	350
Eligmodontia moreni	Rodentia	Cricetidae	LC	LC	0	3.30418	3955	1.45959	4511	8.51851e-05	4122	1.70362	3074
Eligmodontia morgani	Rodentia	Cricetidae	LC	LC	0	3.16071	4111	1.42569	4609	5.48569e-05	4711	1.09708	3967
Eligmodontia puerulus	Rodentia	Cricetidae	LC	LC	0	3.45407	3805	1.49382	4420	8.59822e-05	4105	1.71956	3049
Eligmodontia typus	Rodentia	Cricetidae	LC	LC	0	3.41479	3855	1.48496	4454	0.000101051	3895	2.02092	2740
Eliomys melanurus	Rodentia	Gliridae	LC	LC	0	8.78071	1166.5	2.28041	2544.5	0.000109695	3786.5	2.19379	2559.5
Eliomys munbyanus	Rodentia	Gliridae	LC	LC	0	8.78071	1166.5	2.28041	2544.5	0.000109695	3786.5	2.19379	2559.5
Eliomys quercinus	Rodentia	Gliridae	NT	NT	1	9.67462	974	3.06102	1364	0.0235168	1546	5.85568	819
Eliurus antsingy	Rodentia	Nesomyidae	DD	NT	1	3.89649	3435	2.28167	2540	0.00811905	1754	2.02164	2739
Eliurus carletoni	Rodentia	Nesomyidae	LC	LC	0	2.74257	4478	1.31977	4823	2.49534e-05	5286	0.499043	4921
Eliurus danieli	Rodentia	Nesomyidae	LC	LC	0	2.60421	4608	1.2821	4909	1.66867e-05	5397	0.333717	5131
Eliurus ellermani	Rodentia	Nesomyidae	DD	VU	2	2.39314	4775	2.60805	1989	0.0190319	1584	0.361606	5108
Eliurus grandidieri	Rodentia	Nesomyidae	LC	LC	0	5.6588	2335	1.89594	3420	0.000209974	2881	4.19927	1262
Eliurus majori	Rodentia	Nesomyidae	LC	LC	0	3.4738	3786	1.49824	4406	8.20602e-05	4178	1.64112	3163
Eliurus minor	Rodentia	Nesomyidae	LC	LC	0	2.68104	4529	1.3032	4855	2.04961e-05	5362	0.409902	5046
Eliurus myoxinus	Rodentia	Nesomyidae	LC	LC	0	2.65276	4565	1.29548	4882	2.7124e-05	5266	0.542452	4877
Eliurus penicillatus	Rodentia	Nesomyidae	EN	EN	3	2.6102	4597	3.3632	1068	0.192635	1011	0.266019	5203
Eliurus petteri	Rodentia	Nesomyidae	EN	EN	3	2.78882	4423	3.4115	1017	0.259454	926	0.358294	5114
Eliurus tanala	Rodentia	Nesomyidae	LC	LC	0	2.7541	4466	1.32285	4815	3.64233e-05	5080	0.72843	4559
Eliurus webbi	Rodentia	Nesomyidae	LC	LC	0	2.31802	4827	1.19937	5050	1.66045e-05	5398	0.332074	5134
Ellobius alaicus	Rodentia	Cricetidae	DD	VU	2	5.63253	2343	3.27828	1147	0.164896	1051	3.13302	1793
Ellobius fuscocapillus	Rodentia	Cricetidae	LC	LC	0	5.38752	2500	1.85435	3522	0.00015486	3273	3.09705	1822
Ellobius lutescens	Rodentia	Cricetidae	LC	LC	0	5.40348	2490	1.85684	3515	0.000163787	3207	3.27557	1722
Ellobius talpinus	Rodentia	Cricetidae	LC	LC	0	5.29688	2553	1.84005	3555	0.000136617	3466	2.73221	2084
Ellobius tancrei	Rodentia	Cricetidae	LC	LC	0	5.24696	2588	1.8321	3578	0.000149542	3327	2.9907	1898
Emballonura alecto	Chiroptera	Emballonuridae	LC	LC	0	7.24307	1658.5	2.10937	2952.5	7.9267e-05	4220.5	1.58526	3231.5
Emballonura beccarii	Chiroptera	Emballonuridae	LC	LC	0	11.7368	668	2.5445	2077	0.000332377	2470	6.64721	685
Emballonura dianae	Chiroptera	Emballonuridae	LC	LC	0	8.92847	1119	2.29541	2499	0.000172256	3146	3.44495	1627
Emballonura furax	Chiroptera	Emballonuridae	DD	LC	0	8.74554	1173	2.27681	2552	0.000148249	3340	2.96484	1914
Emballonura monticola	Chiroptera	Emballonuridae	LC	LC	0	7.24307	1658.5	2.10937	2952.5	7.9267e-05	4220.5	1.58526	3231.5
Emballonura raffrayana	Chiroptera	Emballonuridae	LC	LC	0	8.4185	1256	2.24268	2622	0.00016609	3187	3.32164	1695
Emballonura semicaudata	Chiroptera	Emballonuridae	EN	EN	3	10.1931	867	4.49474	221	2.35091	223	3.2465	1741
Emballonura serii	Chiroptera	Emballonuridae	LC	LC	0	14.3873	383	2.73354	1779	0.000548407	2204	10.9676	304
Enchisthenes hartii	Chiroptera	Phyllostomidae	LC	LC	0	7.45709	1580	2.135	2889	0.000324475	2491	6.48918	714
Enhydra lutris	Carnivora	Mustelidae	EN	EN	3	9.32026	1047	4.41355	254	3.24232	152	4.47748	1171
Eoglaucomys fimbriatus	Rodentia	Sciuridae	LC	LC	0	11.1205	748	2.4949	2158	0.000438375	2306	8.76706	441
Eolagurus luteus	Rodentia	Cricetidae	LC	LC	0	5.60789	2357.5	1.88826	3432.5	0.00012319	3620.5	2.46368	2322.5
Eolagurus przewalskii	Rodentia	Cricetidae	LC	LC	0	5.60789	2357.5	1.88826	3432.5	0.00012319	3620.5	2.46368	2322.5
Eonycteris major	Chiroptera	Pteropodidae	DD	LC	0	4.84288	2816	1.76522	3740	9.21128e-05	4015	1.84216	2923
Eonycteris robusta	Chiroptera	Pteropodidae	NT	NT	1	4.85732	2808	2.46084	2207	0.00783187	1757	1.95013	2810
Eonycteris spelaea	Chiroptera	Pteropodidae	LC	LC	0	5.83344	2249	1.92183	3370	0.000198142	2968	3.96264	1371
Eospalax fontanierii	Rodentia	Spalacidae	LC	LC	0	10.0197	903	2.39968	2311	0.000180072	3098	3.60126	1551
Eospalax rothschildi	Rodentia	Spalacidae	LC	LC	0	9.90234	925	2.38898	2331	0.000149893	3323	2.9977	1893
Eospalax smithii	Rodentia	Spalacidae	LC	LC	0	9.67852	973	2.36823	2377	0.000138279	3446	2.76544	2061
Eothenomys cachinus	Rodentia	Cricetidae	LC	LC	0	4.14145	3264.5	1.63733	4058.5	8.88597e-05	4049.5	1.7771	2975.5
Eothenomys chinensis	Rodentia	Cricetidae	LC	LC	0	3.43013	3831.5	1.48843	4435	6.92776e-05	4409	1.38548	3532
Eothenomys custos	Rodentia	Cricetidae	LC	LC	0	5.28226	2559	1.83773	3560	0.00021437	2860	4.28718	1235
Eothenomys melanogaster	Rodentia	Cricetidae	LC	LC	0	5.14528	2642	1.81568	3620	0.00018911	3045	3.78201	1472
Eothenomys miletus	Rodentia	Cricetidae	LC	LC	0	4.14145	3264.5	1.63733	4058.5	8.88597e-05	4049.5	1.7771	2975.5
Eothenomys olitor	Rodentia	Cricetidae	LC	LC	0	3.63198	3678	1.53298	4338	7.42645e-05	4308	1.48522	3373
Eothenomys proditor	Rodentia	Cricetidae	LC	LC	0	3.68628	3628	1.54464	4307	7.56301e-05	4280	1.51253	3326
Eothenomys wardi	Rodentia	Cricetidae	NT	NT	1	3.43013	3831.5	2.18158	2782	0.0055214	1817	1.37483	3544
Eozapus setchuanus	Rodentia	Dipodidae	LC	LC	0	18.1903	186	2.9544	1471	0.000710961	2070	14.2185	131
Episoriculus caudatus	Eulipotyphla	Soricidae	LC	LC	0	4.05855	3327.5	1.62108	4100.5	5.2752e-05	4756.5	1.05499	4032.5
Episoriculus fumidus	Eulipotyphla	Soricidae	LC	LC	0	6.58492	1919	2.02616	3134	0.000317637	2510	6.35242	737
Episoriculus leucops	Eulipotyphla	Soricidae	LC	LC	0	4.05855	3327.5	1.62108	4100.5	5.2752e-05	4756.5	1.05499	4032.5
Episoriculus macrurus	Eulipotyphla	Soricidae	LC	LC	0	5.84262	2245	1.92317	3366	0.000192642	3012	3.85265	1431
Epixerus ebii	Rodentia	Sciuridae	LC	LC	0	9.76986	952	2.37675	2355	0.000350512	2431	7.00988	630
Epomophorus angolensis	Chiroptera	Pteropodidae	NT	NT	1	1.36685	5392	1.55471	4271	0.000961754	2016	0.239477	5220
Epomophorus anselli	Chiroptera	Pteropodidae	DD	NT	1	1.3735	5391	1.55751	4258	0.00115752	1996	0.288222	5186
Epomophorus crypturus	Chiroptera	Pteropodidae	LC	LC	0	1.31352	5407.5	0.83877	5441.5	7.75393e-06	5451.5	0.155071	5289.5
Epomophorus gambianus	Chiroptera	Pteropodidae	LC	LC	0	1.31352	5407.5	0.83877	5441.5	7.75393e-06	5451.5	0.155071	5289.5
Epomophorus grandis	Chiroptera	Pteropodidae	DD	VU	2	1.38803	5389	2.25676	2603	0.0147169	1632	0.279622	5193
Epomophorus labiatus	Chiroptera	Pteropodidae	LC	LC	0	1.29841	5412.5	0.832216	5446.5	7.32189e-06	5456.5	0.14643	5298.5
Epomophorus minimus	Chiroptera	Pteropodidae	LC	LC	0	1.35421	5396	0.856204	5434	1.22804e-05	5434	0.245595	5213
Epomophorus minor	Chiroptera	Pteropodidae	LC	LC	0	1.29841	5412.5	0.832216	5446.5	7.32189e-06	5456.5	0.14643	5298.5
Epomophorus wahlbergi	Chiroptera	Pteropodidae	LC	LC	0	1.91164	5120	1.06872	5252	5.10305e-05	4787	1.02056	4093
Epomops buettikoferi	Chiroptera	Pteropodidae	LC	LC	0	2.37879	4785	1.21752	5019	4.73116e-05	4869	0.946184	4222
Epomops dobsonii	Chiroptera	Pteropodidae	LC	LC	0	2.44819	4735	1.23785	4992	5.43303e-05	4721	1.08655	3983
Epomops franqueti	Chiroptera	Pteropodidae	LC	LC	0	2.43413	4743	1.23376	4994	4.90644e-05	4840	0.981238	4172
Eptesicus andinus	Chiroptera	Vespertilionidae	LC	LC	0	3.45324	3806	1.49363	4421	5.68435e-05	4670	1.13681	3910
Eptesicus bobrinskoi	Chiroptera	Vespertilionidae	LC	LC	0	3.77337	3542	1.56305	4245	6.1393e-05	4570	1.2278	3762
Eptesicus bottae	Chiroptera	Vespertilionidae	LC	LC	0	6.0846	2147	1.95792	3297	0.000220018	2834	4.40015	1200
Eptesicus brasiliensis	Chiroptera	Vespertilionidae	LC	LC	0	3.8839	3447	1.58594	4184	6.78674e-05	4431	1.35728	3574
Eptesicus chiriquinus	Chiroptera	Vespertilionidae	LC	LC	0	3.75779	3558	1.55978	4254	7.87857e-05	4228	1.57563	3243
Eptesicus diminutus	Chiroptera	Vespertilionidae	LC	LC	0	3.55682	3721.5	1.51663	4363	4.71055e-05	4874	0.942063	4229
Eptesicus dimissus	Chiroptera	Vespertilionidae	DD	NT	1	5.90079	2224	2.62478	1963	0.00596145	1799	1.4844	3375
Eptesicus floweri	Chiroptera	Vespertilionidae	LC	LC	0	8.50529	1235	2.25185	2607	0.000358674	2420	7.17311	613
Eptesicus furinalis	Chiroptera	Vespertilionidae	LC	LC	0	4.03265	3341	1.61595	4110	8.31868e-05	4159	1.66365	3134
Eptesicus fuscus	Chiroptera	Vespertilionidae	LC	LC	0	5.96358	2197	1.94069	3334	0.000227322	2806	4.54621	1153
Eptesicus gobiensis	Chiroptera	Vespertilionidae	LC	LC	0	3.57239	3710	1.52004	4357	5.2555e-05	4758	1.05105	4036
Eptesicus guadeloupensis	Chiroptera	Vespertilionidae	EN	EN	3	3.98409	3370	3.68569	743	0.578207	693	0.798476	4435
Eptesicus hottentotus	Chiroptera	Vespertilionidae	LC	LC	0	8.15097	1357	2.21386	2699	0.000339672	2455	6.79309	663
Eptesicus innoxius	Chiroptera	Vespertilionidae	NT	NT	1	3.55682	3721.5	2.20977	2705	0.00375446	1886	0.93486	4236
Eptesicus isabellinus	Chiroptera	Vespertilionidae	LC	LC	0	3.79299	3527.5	1.56715	4233.5	6.07445e-05	4584.5	1.21483	3786.5
Eptesicus japonensis	Chiroptera	Vespertilionidae	EN	EN	3	3.41356	3859	3.56412	853	0.294943	889	0.407302	5053
Eptesicus nasutus	Chiroptera	Vespertilionidae	LC	LC	0	19.7644	155	3.03324	1388	0.000979086	2010	19.5807	64
Eptesicus nilssonii	Chiroptera	Vespertilionidae	LC	LC	0	3.9	3433	1.58924	4177	9.7779e-05	3931	1.95548	2802
Eptesicus pachyotis	Chiroptera	Vespertilionidae	LC	LC	0	4.00445	3359	1.61033	4126	9.92116e-05	3917	1.98413	2772
Eptesicus platyops	Chiroptera	Vespertilionidae	DD	VU	2	4.12601	3280	3.02062	1400	0.0937725	1230	1.78168	2972
Eptesicus serotinus	Chiroptera	Vespertilionidae	LC	LC	0	3.79299	3527.5	1.56715	4233.5	6.07445e-05	4584.5	1.21483	3786.5
Eptesicus tatei	Chiroptera	Vespertilionidae	DD	VU	2	4.52284	3016	3.09519	1332	0.109349	1176	2.07763	2682
Equus africanus	Perissodactyla	Equidae	CR	CR	4	7.57245	1541	4.92114	88	1.76088	321	0.0544601	5395
Equus ferus	Perissodactyla	Equidae	EN	EN	3	9.63431	978	4.44353	237	2.05319	265	2.83535	2007
Equus grevyi	Perissodactyla	Equidae	EN	EN	3	7.10368	1712.5	4.17176	389	0.357279	830	0.493385	4926
Equus hemionus	Perissodactyla	Equidae	NT	NT	1	7.10368	1712.5	2.78547	1691	0.00554969	1816	1.38187	3537
Equus kiang	Perissodactyla	Equidae	LC	LC	0	7.88239	1439	2.18407	2778	0.000120755	3648	2.41498	2366
Equus quagga	Perissodactyla	Equidae	NT	NT	1	7.5237	1556	2.836	1621	0.00855936	1733	2.13128	2615
Equus zebra	Perissodactyla	Equidae	VU	VU	2	7.6006	1527	3.53813	873	0.120484	1146	2.28919	2475
Eremitalpa granti	Afrosoricida	Chrysochloridae	LC	LC	0	12.4833	603	2.60145	2001	0.000459532	2280	9.19018	406
Eremodipus lichtensteini	Rodentia	Dipodidae	LC	LC	0	15.7155	277	2.81633	1650	0.000577137	2171	11.5422	263
Eremoryzomys polius	Rodentia	Cricetidae	DD	LC	0	7.54124	1550	2.14491	2862	0.000369915	2401	7.39793	580
Erethizon dorsatum	Rodentia	Erethizontidae	LC	LC	0	13.4911	491	2.67354	1890	0.000571909	2176	11.4376	270
Erignathus barbatus	Carnivora	Phocidae	LC	LC	0	13.7771	452	2.69308	1854	0.00062484	2118	12.4962	192
Erinaceus amurensis	Eulipotyphla	Erinaceidae	LC	LC	0	7.66517	1504.5	2.15931	2831.5	0.000114673	3720.5	2.29335	2470.5
Erinaceus concolor	Eulipotyphla	Erinaceidae	LC	LC	0	7.33841	1624.5	2.12087	2929.5	7.73614e-05	4248.5	1.54715	3275.5
Erinaceus europaeus	Eulipotyphla	Erinaceidae	LC	LC	0	7.66517	1504.5	2.15931	2831.5	0.000114673	3720.5	2.29335	2470.5
Erinaceus roumanicus	Eulipotyphla	Erinaceidae	LC	LC	0	7.33841	1624.5	2.12087	2929.5	7.73614e-05	4248.5	1.54715	3275.5
Eropeplus canus	Rodentia	Muridae	VU	VU	2	6.74726	1854.5	3.43363	986	0.182026	1027	3.45849	1619
Erophylla bombifrons	Chiroptera	Phyllostomidae	LC	LC	0	7.25489	1652.5	2.11081	2945.5	0.00015419	3282.5	3.08364	1832.5
Erophylla sezekorni	Chiroptera	Phyllostomidae	LC	LC	0	7.25489	1652.5	2.11081	2945.5	0.00015419	3282.5	3.08364	1832.5
Erythrocebus patas	Primates	Cercopithecidae	LC	LC	0	7.01512	1744	2.08133	3018	0.000316558	2516	6.33084	743
Eschrichtius robustus	Cetartiodactyla	Eschrichtiidae	LC	LC	0	12.0842	633	2.5714	2035	0.0005015	2240	10.0295	352
Eubalaena australis	Cetartiodactyla	Balaenidae	LC	LC	0	15.5035	297	2.80357	1673	0.000654697	2094	13.0933	164
Eubalaena glacialis	Cetartiodactyla	Balaenidae	EN	EN	3	9.29154	1054.5	4.41076	256.5	1.80185	309.5	2.48827	2294.5
Eubalaena japonica	Cetartiodactyla	Balaenidae	EN	EN	3	9.29154	1054.5	4.41076	256.5	1.80185	309.5	2.48827	2294.5
Euchoreutes naso	Rodentia	Dipodidae	LC	LC	0	18.1921	185	2.9545	1470	0.000728419	2068	14.5677	127
Euderma maculatum	Chiroptera	Vespertilionidae	LC	LC	0	17.3639	206	2.91039	1516	0.00084165	2039	16.8321	95
Eudiscopus denticulus	Chiroptera	Vespertilionidae	LC	LC	0	7.28838	1637	2.11485	2939	0.00024471	2721	4.89396	1035
Eudorcas albonotata	Cetartiodactyla	Bovidae	LC	LC	0	2.53942	4657.5	1.26396	4941	4.86471e-05	4845	0.972893	4188
Eudorcas rufifrons	Cetartiodactyla	Bovidae	VU	VU	2	2.37179	4787.5	2.60174	2000	0.103424	1193	1.96506	2792
Eudorcas rufina	Cetartiodactyla	Bovidae	DD	CR	4	2.37179	4787.5	3.98803	539	0.846079	573	0.0261674	5452
Eudorcas thomsonii	Cetartiodactyla	Bovidae	NT	NT	1	2.53942	4657.5	1.95711	3298	0.0038822	1881	0.966668	4195
Eulemur albifrons	Primates	Lemuridae	EN	EN	3	6.13211	2119.5	4.04405	492.5	1.21494	445.5	1.67777	3111.5
Eulemur cinereiceps	Primates	Lemuridae	CR	CR	4	5.98697	2182.5	4.71664	151	2.97428	172	0.0919882	5350
Eulemur collaris	Primates	Lemuridae	EN	EN	3	5.98697	2182.5	4.02349	512	1.93271	287	2.66898	2125
Eulemur coronatus	Primates	Lemuridae	EN	EN	3	10.2576	854	4.50048	219	3.11584	157	4.30282	1229
Eulemur flavifrons	Primates	Lemuridae	CR	CR	4	8.2807	1304.5	5.00053	70	3.41157	139	0.105513	5331
Eulemur fulvus	Primates	Lemuridae	NT	NT	1	7.34558	1618	2.81488	1657	0.0193881	1581	4.82763	1061
Eulemur macaco	Primates	Lemuridae	VU	VU	2	8.2807	1304.5	3.61423	806	0.448316	765	8.518	459
Eulemur mongoz	Primates	Lemuridae	CR	CR	4	10.7353	792	5.23519	45	8.63945	36	0.2672	5202
Eulemur rubriventer	Primates	Lemuridae	VU	VU	2	15.4434	301	4.18622	383	0.70153	633	13.3291	158
Eulemur rufifrons	Primates	Lemuridae	NT	NT	1	5.81735	2257.5	2.61262	1978	0.00604441	1795	1.50506	3342
Eulemur rufus	Primates	Lemuridae	VU	VU	2	5.81735	2257.5	3.30577	1119	0.0640992	1333	1.21788	3778
Eulemur sanfordi	Primates	Lemuridae	EN	EN	3	6.13211	2119.5	4.04405	492.5	1.21494	445.5	1.67777	3111.5
Eumetopias jubatus	Carnivora	Otariidae	NT	NT	1	5.25163	2584	2.52599	2113	0.0116922	1675	2.91135	1950
Eumops auripendulus	Chiroptera	Molossidae	LC	LC	0	8.28931	1302	2.22886	2657	0.000198666	2962	3.97313	1364
Eumops bonariensis	Chiroptera	Molossidae	LC	LC	0	11.5277	688	2.52794	2105	0.000229677	2792	4.59332	1132
Eumops dabbenei	Chiroptera	Molossidae	LC	LC	0	6.63795	1899	2.03313	3120	0.000103609	3860	2.07207	2688
Eumops floridanus	Chiroptera	Molossidae	VU	VU	2	6.98901	1750.5	3.46436	948	0.111126	1170	2.11139	2641
Eumops glaucinus	Chiroptera	Molossidae	LC	LC	0	6.98901	1750.5	2.07807	3022	0.000116623	3693	2.33235	2432
Eumops hansae	Chiroptera	Molossidae	LC	LC	0	13.1724	533	2.6513	1920	0.000482755	2260	9.65462	380
Eumops maurus	Chiroptera	Molossidae	DD	LC	0	8.35786	1274	2.23622	2633	0.000222801	2820	4.45579	1182
Eumops patagonicus	Chiroptera	Molossidae	LC	LC	0	11.6384	678	2.53674	2092	0.000228708	2799	4.57394	1143
Eumops perotis	Chiroptera	Molossidae	LC	LC	0	10.5024	819	2.44256	2233	0.000277494	2605	5.54961	879
Eumops trumbulli	Chiroptera	Molossidae	LC	LC	0	10.618	804	2.45256	2217	0.000276251	2607	5.52474	884
Eumops underwoodi	Chiroptera	Molossidae	LC	LC	0	6.91206	1783	2.06839	3048	0.000109631	3789	2.19251	2563
Eumops wilsoni	Chiroptera	Molossidae	DD	NT	1	7.55687	1546	2.83988	1610	0.00845753	1743	2.10592	2649
Euneomys chinchilloides	Rodentia	Cricetidae	DD	NT	1	4.29655	3168	2.3602	2383	0.00639425	1780	1.59217	3222
Euneomys fossor	Rodentia	Cricetidae	DD	VU	2	4.48896	3037	3.08903	1340	0.0904177	1235	1.71794	3052
Euneomys mordax	Rodentia	Cricetidae	LC	LC	0	4.37398	3122	1.68157	3954	8.12769e-05	4189	1.62546	3186
Euneomys petersoni	Rodentia	Cricetidae	LC	LC	0	4.44501	3079	1.6947	3923	9.33926e-05	3997	1.86776	2899
Euoticus elegantulus	Primates	Galagidae	LC	LC	0	16.5332	243.5	2.86409	1576.5	0.000482738	2261.5	9.65428	381.5
Euoticus pallidus	Primates	Galagidae	LC	LC	0	16.5332	243.5	2.86409	1576.5	0.000482738	2261.5	9.65428	381.5
Eupetaurus cinereus	Rodentia	Sciuridae	EN	EN	3	5.59142	2374	3.96521	553	1.28033	431	1.76807	2985
Euphractus sexcinctus	Cingulata	CingulataFam	LC	LC	0	13.1203	540	2.64761	1926	0.000388887	2366	7.77735	529
Eupleres goudotii	Carnivora	Eupleridae	VU	VU	2	11.5811	681.5	3.91849	590	0.400627	798	7.61191	547
Eupleres major	Carnivora	Eupleridae	EN	EN	3	11.5811	681.5	4.61164	191	2.50719	203	3.4623	1615
Euroscaptor grandis	Eulipotyphla	Talpidae	LC	LC	0	6.27924	2052	1.98503	3217	9.17605e-05	4020	1.83512	2929
Euroscaptor klossi	Eulipotyphla	Talpidae	LC	LC	0	5.92082	2221	1.93453	3347	7.54216e-05	4286	1.50836	3335
Euroscaptor longirostris	Eulipotyphla	Talpidae	LC	LC	0	5.66897	2330	1.89747	3418	4.0056e-05	4994	0.80108	4427
Euroscaptor micrura	Eulipotyphla	Talpidae	LC	LC	0	6.29165	2046	1.98673	3213	7.6589e-05	4263	1.5317	3303
Euroscaptor mizura	Eulipotyphla	Talpidae	LC	LC	0	11.228	734	2.50373	2143	0.00033187	2471	6.63706	686
Euroscaptor parvidens	Eulipotyphla	Talpidae	DD	LC	0	6.68924	1881	2.03982	3109	0.000101205	3893	2.024	2736
Euroscaptor subanura	Eulipotyphla	Talpidae	DD	NT	1	6.77608	1843	2.7442	1758	0.00625682	1784	1.55795	3263
Euryoryzomys emmonsae	Rodentia	Cricetidae	DD	LC	0	3.06284	4193	1.40188	4652	8.64711e-05	4094	1.72934	3037
Euryoryzomys lamia	Rodentia	Cricetidae	EN	EN	3	2.36261	4794	3.29216	1133	0.363936	827	0.502579	4916
Euryoryzomys legatus	Rodentia	Cricetidae	LC	LC	0	2.3331	4812	1.2039	5037	4.22544e-05	4943	0.845046	4347
Euryoryzomys macconnelli	Rodentia	Cricetidae	LC	LC	0	3.14137	4126	1.42103	4617	8.71383e-05	4088	1.74268	3029
Euryoryzomys nitidus	Rodentia	Cricetidae	LC	LC	0	2.2516	4883	1.17915	5091	5.59117e-05	4693	1.11818	3943
Euryoryzomys russatus	Rodentia	Cricetidae	LC	LC	0	2.95801	4266	1.37574	4695	8.32903e-05	4156	1.66572	3131
Euryzygomatomys spinosus	Rodentia	Echimyidae	LC	LC	0	18.6022	180.5	2.97564	1447.5	0.000787666	2050.5	15.7525	106.5
Eutamias sibiricus	Rodentia	Sciuridae	LC	LC	0	14.291	403	2.72726	1793	0.000687873	2080	13.7568	146
Exilisciurus concinnus	Rodentia	Sciuridae	LC	LC	0	15.7704	272	2.81962	1642	0.000549261	2202	10.9847	302
Exilisciurus exilis	Rodentia	Sciuridae	DD	LC	0	14.6073	357	2.74774	1748	0.000434941	2310	8.69838	449
Exilisciurus whiteheadi	Rodentia	Sciuridae	LC	LC	0	13.4281	501	2.66918	1896	0.000315263	2519	6.30493	748
Falsistrellus affinis	Chiroptera	Vespertilionidae	LC	LC	0	3.31809	3942	1.46281	4500	6.99661e-05	4389	1.39925	3504
Falsistrellus mackenziei	Chiroptera	Vespertilionidae	NT	NT	1	3.66867	3649.5	2.23402	2640	0.00615291	1790	1.53208	3300
Falsistrellus mordax	Chiroptera	Vespertilionidae	DD	LC	0	3.20941	4048	1.43732	4563	5.99207e-05	4600	1.19835	3811
Falsistrellus petersi	Chiroptera	Vespertilionidae	DD	LC	0	3.18663	4082	1.4319	4589	6.29181e-05	4524	1.2583	3704
Falsistrellus tasmaniensis	Chiroptera	Vespertilionidae	LC	LC	0	3.66867	3649.5	1.54088	4321	7.69832e-05	4257	1.53959	3291
Felis bieti	Carnivora	Felidae	VU	VU	2	3.27254	3984.5	2.8385	1615	0.0432758	1414	0.822239	4383
Felis chaus	Carnivora	Felidae	LC	LC	0	4.81986	2837	1.76128	3755	0.000163088	3211	3.2616	1730
Felis margarita	Carnivora	Felidae	LC	LC	0	3.65564	3662	1.53808	4330	8.19136e-05	4179	1.63819	3167
Felis nigripes	Carnivora	Felidae	VU	VU	2	4.43165	3088	3.07854	1349	0.140086	1102	2.66163	2129
Felis silvestris	Carnivora	Felidae	LC	LC	0	3.27254	3984.5	1.45221	4525	4.55853e-05	4890	0.91166	4257
Felovia vae	Rodentia	Ctenodactylidae	DD	NT	1	33.7783	36	4.24214	339	0.110582	1171	27.5349	23
Feresa attenuata	Cetartiodactyla	Delphinidae	DD	LC	0	4.02561	3342	1.61455	4111	0.000100369	3905	2.00728	2754
Feroculus feroculus	Eulipotyphla	Soricidae	EN	EN	3	8.95759	1108	4.37778	268	2.4933	204	3.44313	1628
Fossa fossana	Carnivora	Eupleridae	VU	VU	2	14.0463	420	4.09743	443	0.54602	710	10.3744	344
Fukomys anselli	Rodentia	Bathyergidae	NT	NT	1	5.63028	2346.5	2.58479	2023	0.00293386	1920	0.730531	4555
Fukomys bocagei	Rodentia	Bathyergidae	LC	LC	0	7.33435	1627	2.12039	2932	0.000154536	3280	3.09058	1829
Fukomys damarensis	Rodentia	Bathyergidae	LC	LC	0	6.28097	2051	1.98526	3216	9.70877e-05	3946	1.94166	2824
Fukomys darlingi	Rodentia	Bathyergidae	LC	LC	0	6.68427	1883	2.03918	3111	0.000130942	3522	2.61871	2171
Fukomys foxi	Rodentia	Bathyergidae	DD	LC	0	8.19467	1335.5	2.21862	2682.5	0.000129786	3539.5	2.59559	2193.5
Fukomys kafuensis	Rodentia	Bathyergidae	VU	VU	2	5.63028	2346.5	3.27794	1150	0.0338005	1470	0.64221	4714
Fukomys mechowi	Rodentia	Bathyergidae	LC	LC	0	7.28327	1640	2.11424	2941	0.000153753	3285	3.07491	1838
Fukomys ochraceocinereus	Rodentia	Bathyergidae	LC	LC	0	8.19467	1335.5	2.21862	2682.5	0.000129786	3539.5	2.59559	2193.5
Fukomys zechi	Rodentia	Bathyergidae	LC	LC	0	13.3719	509	2.66528	1900	0.000526601	2228	10.5315	334
Funambulus layardi	Rodentia	Sciuridae	VU	VU	2	9.65732	976	3.75254	709	0.143367	1098	2.72397	2096
Funambulus palmarum	Rodentia	Sciuridae	LC	LC	0	9.98398	907	2.39644	2315	0.000146567	3359	2.9312	1937
Funambulus pennantii	Rodentia	Sciuridae	LC	LC	0	14.3972	380	2.73418	1778	0.00049348	2248	9.86911	362
Funambulus sublineatus	Rodentia	Sciuridae	VU	VU	2	10.048	897	3.78854	681	0.152012	1077	2.88822	1968
Funambulus tristriatus	Rodentia	Sciuridae	LC	LC	0	19.1952	167	3.00545	1411	0.000859118	2033	17.1815	90
Funisciurus anerythrus	Rodentia	Sciuridae	LC	LC	0	4.14441	3260	1.63791	4054	7.08707e-05	4364	1.41734	3464
Funisciurus bayonii	Rodentia	Sciuridae	DD	LC	0	3.86031	3472	1.5811	4202	5.92176e-05	4608	1.18429	3824
Funisciurus carruthersi	Rodentia	Sciuridae	LC	LC	0	3.86035	3471	1.58111	4201	6.14426e-05	4568	1.22879	3759
Funisciurus congicus	Rodentia	Sciuridae	LC	LC	0	4.12228	3283	1.6336	4073	7.17854e-05	4349	1.43564	3443
Funisciurus duchaillui	Rodentia	Sciuridae	DD	VU	2	3.84348	3489	2.96393	1458	0.0538457	1367	1.02307	4086
Funisciurus isabella	Rodentia	Sciuridae	LC	LC	0	4.14255	3262	1.63755	4056	6.09767e-05	4576	1.21947	3773
Funisciurus lemniscatus	Rodentia	Sciuridae	LC	LC	0	4.34728	3142	1.67659	3971	7.11084e-05	4359	1.4221	3458
Funisciurus leucogenys	Rodentia	Sciuridae	LC	LC	0	3.88942	3443	1.58707	4182	7.24074e-05	4338	1.44808	3423
Funisciurus pyrropus	Rodentia	Sciuridae	LC	LC	0	3.83444	3497	1.57577	4215	5.62261e-05	4686	1.12447	3933
Funisciurus substriatus	Rodentia	Sciuridae	DD	LC	0	3.9499	3395	1.59937	4150	6.18333e-05	4555	1.2366	3743
Furipterus horrens	Chiroptera	Furipteridae	LC	LC	0	24.7649	88.5	3.24901	1182	0.0006318	2114	12.6354	186
Galago gallarum	Primates	Galagidae	LC	LC	0	8.45018	1248	2.24603	2618	0.0002081	2888	4.16179	1272
Galago matschiei	Primates	Galagidae	LC	LC	0	8.33631	1283	2.23391	2641	0.000196849	2980	3.93677	1387
Galago moholi	Primates	Galagidae	LC	LC	0	6.90943	1784	2.06806	3049	6.71468e-05	4441	1.34287	3589
Galago senegalensis	Primates	Galagidae	LC	LC	0	6.98798	1753	2.07794	3023	6.90957e-05	4412	1.38185	3538
Galagoides cocos	Primates	Galagidae	LC	LC	0	7.30457	1633.5	2.11681	2936.5	9.57608e-05	3962.5	1.91512	2849.5
Galagoides demidoff	Primates	Galagidae	LC	LC	0	9.9663	911.5	2.39483	2320.5	0.000150135	3321.5	3.00255	1890.5
Galagoides granti	Primates	Galagidae	LC	LC	0	8.29346	1298	2.22931	2654	0.000186892	3061	3.73766	1493
Galagoides orinus	Primates	Galagidae	NT	NT	1	10.5193	818	3.13717	1283	0.0305015	1495	7.59487	551
Galagoides rondoensis	Primates	Galagidae	CR	CR	4	10.6643	799	5.22912	46	6.68711	54	0.206818	5247
Galagoides thomasi	Primates	Galagidae	LC	LC	0	9.9663	911.5	2.39483	2320.5	0.000150135	3321.5	3.00255	1890.5
Galagoides zanzibaricus	Primates	Galagidae	LC	LC	0	7.30457	1633.5	2.11681	2936.5	9.57608e-05	3962.5	1.91512	2849.5
Galea comes	Rodentia	Caviidae	DD	LC	0	10.4927	822	2.44171	2236	0.000294537	2562	5.89045	810
Galea flavidens	Rodentia	Caviidae	LC	LC	0	10.8857	770	2.47534	2180	0.00028539	2590	5.70752	847
Galea leucoblephara	Rodentia	Caviidae	LC	LC	0	10.8092	777	2.46888	2189	0.000299807	2548	5.99584	789
Galea musteloides	Rodentia	Caviidae	DD	NT	1	11.18	742	3.19295	1238	0.029272	1513	7.28872	595
Galea spixii	Rodentia	Caviidae	LC	LC	0	11.4984	695	2.5256	2114	0.000379844	2383	7.5965	550
Galemys pyrenaicus	Eulipotyphla	Talpidae	VU	VU	2	13.578	475.5	4.0658	472	0.520605	718	9.89149	361
Galenomys garleppi	Rodentia	Cricetidae	DD	NT	1	3.97159	3378	2.29689	2492	0.00899492	1726	2.23973	2516
Galeopterus variegatus	Dermoptera	Cynocephalidae	LC	LC	0	44.7537	9.5	3.82327	659.5	0.000370687	2399.5	7.41336	578.5
Galictis cuja	Carnivora	Mustelidae	LC	LC	0	8.84688	1149.5	2.28715	2525.5	0.000185358	3072.5	3.70698	1508.5
Galictis vittata	Carnivora	Mustelidae	LC	LC	0	8.84688	1149.5	2.28715	2525.5	0.000185358	3072.5	3.70698	1508.5
Galidia elegans	Carnivora	Eupleridae	LC	LC	0	12.7136	579	2.61839	1971	0.00052066	2233	10.4127	341
Galidictis fasciata	Carnivora	Eupleridae	VU	VU	2	7.58808	1533.5	3.53667	876	0.193493	1010	3.67637	1526
Galidictis grandidieri	Carnivora	Eupleridae	EN	EN	3	7.58808	1533.5	4.22982	351	1.15276	476	1.59191	3226
Gazella bennettii	Cetartiodactyla	Bovidae	LC	LC	0	2.0088	5057	1.10154	5209	4.98814e-05	4813	0.997579	4135
Gazella cuvieri	Cetartiodactyla	Bovidae	VU	VU	2	1.96956	5088.5	2.47471	2183	0.0548608	1360	1.04235	4048
Gazella dorcas	Cetartiodactyla	Bovidae	VU	VU	2	1.77249	5194	2.40604	2297	0.0560006	1358	1.06401	4019
Gazella gazella	Cetartiodactyla	Bovidae	VU	VU	2	2.20507	4915	2.55103	2069	0.0717783	1304	1.36379	3565
Gazella leptoceros	Cetartiodactyla	Bovidae	EN	EN	3	1.96956	5088.5	3.16786	1259	0.375555	817	0.518624	4896
Gazella marica	Cetartiodactyla	Bovidae	VU	VU	2	1.75571	5208	2.39997	2310	0.0357121	1457	0.678531	4649
Gazella spekei	Cetartiodactyla	Bovidae	EN	EN	3	1.98558	5079	3.17323	1257	0.479895	740	0.662712	4673
Gazella subgutturosa	Cetartiodactyla	Bovidae	VU	VU	2	2.01632	5056	2.49033	2163	0.0463933	1403	0.881473	4294
Genetta abyssinica	Carnivora	Viverridae	DD	LC	0	5.36024	2512.5	1.85007	3534.5	0.000102969	3868.5	2.05928	2700.5
Genetta angolensis	Carnivora	Viverridae	LC	LC	0	3.97642	3376	1.60471	4138	9.28383e-05	4007	1.85667	2912
Genetta bourloni	Carnivora	Viverridae	VU	VU	2	3.25216	4009	2.83372	1622	0.0405554	1427	0.770552	4497
Genetta cristata	Carnivora	Viverridae	VU	VU	2	4.86083	2805	3.15459	1272	0.139455	1106	2.64965	2139
Genetta genetta	Carnivora	Viverridae	LC	LC	0	5.0275	2708	1.79633	3668	0.000159076	3241	3.18135	1769
Genetta johnstoni	Carnivora	Viverridae	NT	NT	1	5.56009	2401	2.57415	2031	0.014982	1628	3.73051	1498
Genetta maculata	Carnivora	Viverridae	LC	LC	0	3.8627	3470	1.58159	4200	8.65283e-05	4093	1.73048	3036
Genetta pardina	Carnivora	Viverridae	LC	LC	0	3.3056	3953	1.45992	4509	4.2827e-05	4932	0.856497	4327
Genetta piscivora	Carnivora	Viverridae	NT	NT	1	4.02061	3349.5	2.3067	2473	0.00449898	1848	1.12025	3939
Genetta poensis	Carnivora	Viverridae	DD	LC	0	3.20302	4053	1.4358	4567	3.40078e-05	5140	0.680123	4644
Genetta servalina	Carnivora	Viverridae	LC	LC	0	4.02061	3349.5	1.61355	4117	5.65917e-05	4678	1.13178	3920
Genetta thierryi	Carnivora	Viverridae	LC	LC	0	5.36024	2512.5	1.85007	3534.5	0.000102969	3868.5	2.05928	2700.5
Genetta tigrina	Carnivora	Viverridae	LC	LC	0	4.48471	3042	1.70196	3895	0.000125693	3589	2.51373	2270
Genetta victoriae	Carnivora	Viverridae	LC	LC	0	6.08655	2146	1.9582	3296	0.000219306	2835	4.3859	1201
Geocapromys brownii	Rodentia	Echimyidae	VU	VU	2	14.899	334	4.15255	401	0.723609	623.5	13.7486	147.5
Geocapromys ingrahami	Rodentia	Echimyidae	VU	VU	2	14.5675	363	4.13148	414	0.723609	623.5	13.7486	147.5
Geogale aurita	Afrosoricida	Tenrecidae	LC	LC	0	26.6787	67	3.32066	1105	0.00128319	1983	25.6626	34
Geomys arenarius	Rodentia	Geomyidae	NT	NT	1	4.9024	2777.5	2.46851	2190	0.00349423	1895	0.870062	4309
Geomys attwateri	Rodentia	Geomyidae	LC	LC	0	8.96947	1104	2.29953	2485	0.000327498	2483	6.54963	704
Geomys breviceps	Rodentia	Geomyidae	LC	LC	0	10.1397	877	2.41051	2285	0.00040761	2337	8.15179	492
Geomys bursarius	Rodentia	Geomyidae	LC	LC	0	6.1879	2092	1.9724	3255	0.000132742	3495	2.65471	2133
Geomys knoxjonesi	Rodentia	Geomyidae	LC	LC	0	4.9024	2777.5	1.77536	3714	4.39807e-05	4916	0.87957	4299
Geomys personatus	Rodentia	Geomyidae	LC	LC	0	6.24298	2071	1.98003	3233	0.000136165	3472	2.72317	2099
Geomys pinetis	Rodentia	Geomyidae	LC	LC	0	6.74888	1852	2.04755	3091	0.000136943	3460	2.73872	2078
Geomys texensis	Rodentia	Geomyidae	LC	LC	0	5.50587	2430	1.87271	3479	8.7817e-05	4074	1.75625	3011
Geomys tropicalis	Rodentia	Geomyidae	CR	CR	4	6.43571	1978	4.77888	128	1.51756	375	0.0469347	5415
Georychus capensis	Rodentia	Bathyergidae	LC	LC	0	16.8525	227	2.88214	1551	0.000699779	2077	13.9949	138
Geoxus valdivianus	Rodentia	Cricetidae	LC	LC	0	4.72243	2889.5	1.74439	3792	0.000152588	3295	3.0516	1852
Gerbilliscus afra	Rodentia	Muridae	LC	LC	0	4.09076	3304	1.62743	4084	9.02577e-05	4036	1.80506	2957
Gerbilliscus boehmi	Rodentia	Muridae	LC	LC	0	3.76927	3544	1.56219	4247	6.76196e-05	4434	1.35232	3579
Gerbilliscus brantsii	Rodentia	Muridae	LC	LC	0	4.34895	3141	1.6769	3970	0.000107908	3805	2.15805	2589
Gerbilliscus gambiana	Rodentia	Muridae	LC	LC	0	4.02228	3343	1.61388	4112	7.91998e-05	4223	1.58392	3235
Gerbilliscus guineae	Rodentia	Muridae	LC	LC	0	4.11952	3284	1.63306	4074	0.000112849	3749	2.25686	2511
Gerbilliscus inclusus	Rodentia	Muridae	LC	LC	0	3.80854	3512	1.57039	4225	6.60034e-05	4472	1.32	3629
Gerbilliscus kempi	Rodentia	Muridae	LC	LC	0	4.12855	3278	1.63482	4068	0.000111125	3767	2.22239	2533
Gerbilliscus leucogaster	Rodentia	Muridae	LC	LC	0	3.81806	3506	1.57237	4221	8.90038e-05	4047	1.77999	2973
Gerbilliscus nigricaudus	Rodentia	Muridae	LC	LC	0	6.64845	1894	2.0345	3115	0.000214307	2861	4.28592	1236
Gerbilliscus phillipsi	Rodentia	Muridae	LC	LC	0	3.77656	3540	1.56372	4243	7.36864e-05	4320	1.47366	3393
Gerbilliscus robustus	Rodentia	Muridae	LC	LC	0	6.42781	1985	2.00523	3171	0.000191914	3020	3.83809	1440
Gerbilliscus validus	Rodentia	Muridae	LC	LC	0	3.92358	3417	1.59404	4170	8.61191e-05	4100	1.7223	3044
Gerbillurus paeba	Rodentia	Muridae	LC	LC	0	6.11353	2136.5	1.962	3286.5	0.000168442	3164.5	3.36867	1662.5
Gerbillurus setzeri	Rodentia	Muridae	LC	LC	0	8.60079	1217.5	2.26185	2588.5	0.000235925	2753.5	4.71827	1085.5
Gerbillurus tytonis	Rodentia	Muridae	LC	LC	0	6.11353	2136.5	1.962	3286.5	0.000168442	3164.5	3.36867	1662.5
Gerbillurus vallinus	Rodentia	Muridae	LC	LC	0	8.60079	1217.5	2.26185	2588.5	0.000235925	2753.5	4.71827	1085.5
Gerbillus acticola	Rodentia	Muridae	DD	VU	2	2.62964	4579	2.67543	1886	0.0654646	1328	1.24383	3733
Gerbillus agag	Rodentia	Muridae	DD	CR	4	2.52643	4671	4.03287	508	1.04212	517	0.0322305	5442
Gerbillus amoenus	Rodentia	Muridae	LC	LC	0	2.89937	4320	1.36082	4729	8.24843e-05	4171	1.6496	3153
Gerbillus andersoni	Rodentia	Muridae	LC	LC	0	2.57398	4627	1.27368	4918	6.55883e-05	4478	1.3117	3636
Gerbillus aquilus	Rodentia	Muridae	LC	LC	0	2.46911	4718	1.2439	4982	6.74928e-05	4437	1.34979	3582
Gerbillus bottai	Rodentia	Muridae	DD	NT	1	2.90342	4314	2.055	3075	0.00598611	1797	1.49054	3364
Gerbillus brockmani	Rodentia	Muridae	DD	EN	3	3.20203	4055	3.51501	892	0.858752	567	1.1859	3821
Gerbillus burtoni	Rodentia	Muridae	DD	CR	4	2.54971	4649	4.03946	500	1.32725	422	0.0410488	5424
Gerbillus campestris	Rodentia	Muridae	LC	LC	0	2.73266	4485	1.31712	4828	6.20338e-05	4549	1.24061	3737
Gerbillus cheesmani	Rodentia	Muridae	LC	LC	0	2.50875	4691	1.25526	4963	5.92091e-05	4609	1.18412	3825
Gerbillus cosensis	Rodentia	Muridae	DD	NT	1	2.6171	4590	1.97882	3238	0.00490698	1836	1.22184	3768
Gerbillus dasyurus	Rodentia	Muridae	LC	LC	0	2.79422	4419	1.33348	4786	6.48995e-05	4489	1.29793	3650
Gerbillus dunni	Rodentia	Muridae	LC	LC	0	2.51164	4688	1.25608	4962	5.70702e-05	4663	1.14135	3903
Gerbillus famulus	Rodentia	Muridae	LC	LC	0	2.83801	4375	1.34495	4759	7.55142e-05	4282	1.51021	3329
Gerbillus floweri	Rodentia	Muridae	LC	LC	0	2.7512	4469	1.32208	4818	7.26687e-05	4336	1.4533	3420
Gerbillus gerbillus	Rodentia	Muridae	LC	LC	0	2.54705	4652	1.26612	4936	5.59238e-05	4692	1.11842	3942
Gerbillus gleadowi	Rodentia	Muridae	LC	LC	0	2.59094	4616	1.27842	4913	7.29161e-05	4333	1.45825	3412
Gerbillus grobbeni	Rodentia	Muridae	DD	VU	2	3.34115	3914	2.85443	1588	0.098847	1217	1.87809	2889
Gerbillus harwoodi	Rodentia	Muridae	LC	LC	0	2.74733	4472	1.32104	4820	7.11001e-05	4360	1.42193	3459
Gerbillus henleyi	Rodentia	Muridae	LC	LC	0	3.15296	4116	1.42382	4613	9.19996e-05	4016	1.8399	2925
Gerbillus hesperinus	Rodentia	Muridae	EN	EN	3	2.35009	4801	3.28843	1139	0.472999	745	0.653189	4689
Gerbillus hoogstraali	Rodentia	Muridae	VU	VU	2	2.46776	4719	2.6298	1958	0.0669429	1325	1.27192	3692
Gerbillus jamesi	Rodentia	Muridae	DD	EN	3	2.94391	4281	3.45161	960	0.58018	689	0.801201	4426
Gerbillus juliani	Rodentia	Muridae	LC	LC	0	2.51206	4686.5	1.2562	4960.5	3.86195e-05	5036.5	0.772352	4489.5
Gerbillus latastei	Rodentia	Muridae	LC	LC	0	2.67694	4538	1.30208	4862	7.30929e-05	4328	1.46179	3404
Gerbillus lowei	Rodentia	Muridae	DD	VU	2	2.91162	4309	2.75025	1742	0.0757152	1286	1.43859	3436
Gerbillus mackillingini	Rodentia	Muridae	LC	LC	0	2.68508	4525	1.30429	4851	5.57849e-05	4698	1.11564	3949
Gerbillus maghrebi	Rodentia	Muridae	LC	LC	0	3.06087	4195	1.4014	4654	8.45895e-05	4135	1.69171	3091
Gerbillus mesopotamiae	Rodentia	Muridae	LC	LC	0	3.12625	4144	1.41737	4630	9.44115e-05	3982	1.88814	2876
Gerbillus muriculus	Rodentia	Muridae	DD	VU	2	2.93744	4288	2.75682	1732	0.0754039	1288	1.43267	3448
Gerbillus nancillus	Rodentia	Muridae	DD	LC	0	2.51391	4683	1.25673	4957	7.58544e-05	4278	1.51701	3323
Gerbillus nanus	Rodentia	Muridae	LC	LC	0	2.8854	4330	1.35723	4735	7.87206e-05	4230	1.57433	3246
Gerbillus nigeriae	Rodentia	Muridae	LC	LC	0	2.79702	4416	1.33422	4784	7.106e-05	4361	1.42113	3460
Gerbillus occiduus	Rodentia	Muridae	DD	NT	1	2.70312	4510	2.00232	3180	0.00545913	1821	1.35932	3568
Gerbillus percivali	Rodentia	Muridae	DD	EN	3	2.52314	4675.5	3.3388	1091	0.37553	818	0.518589	4897
Gerbillus perpallidus	Rodentia	Muridae	LC	LC	0	2.45118	4728	1.23872	4987	6.09445e-05	4577	1.21883	3774
Gerbillus poecilops	Rodentia	Muridae	LC	LC	0	2.95544	4271	1.37509	4698	7.59333e-05	4276	1.51859	3320
Gerbillus principulus	Rodentia	Muridae	DD	VU	2	3.49111	3772	2.88839	1547	0.109274	1177	2.07621	2684
Gerbillus pulvinatus	Rodentia	Muridae	LC	LC	0	2.31121	4831	1.19731	5053	5.11581e-05	4782	1.02311	4085
Gerbillus pusillus	Rodentia	Muridae	LC	LC	0	2.52314	4675.5	1.25935	4950	6.94323e-05	4404	1.38858	3524
Gerbillus pyramidum	Rodentia	Muridae	LC	LC	0	2.67769	4536	1.30228	4860	6.33527e-05	4517	1.26699	3695
Gerbillus rosalinda	Rodentia	Muridae	LC	LC	0	2.55162	4647	1.2674	4934	6.82661e-05	4427	1.36525	3562
Gerbillus rupicola	Rodentia	Muridae	LC	LC	0	2.67288	4546	1.30098	4869	7.04337e-05	4378	1.4086	3484
Gerbillus simoni	Rodentia	Muridae	LC	LC	0	3.01937	4214	1.39112	4661	7.46326e-05	4301	1.49258	3360
Gerbillus somalicus	Rodentia	Muridae	DD	LC	0	2.68401	4527	1.304	4853	6.16274e-05	4563	1.23249	3752
Gerbillus stigmonyx	Rodentia	Muridae	DD	NT	1	2.6791	4534	1.99582	3193	0.00568623	1808	1.41587	3466
Gerbillus tarabuli	Rodentia	Muridae	LC	LC	0	2.80285	4412	1.33575	4783	6.42455e-05	4503	1.28485	3670
Gerbillus watersi	Rodentia	Muridae	LC	LC	0	2.51206	4686.5	1.2562	4960.5	3.86195e-05	5036.5	0.772352	4489.5
Giraffa camelopardalis	Cetartiodactyla	Giraffidae	VU	VU	2	14.1001	412.5	4.10099	441	0.639691	656	12.1541	212
Glaucomys sabrinus	Rodentia	Sciuridae	LC	LC	0	8.34844	1277.5	2.23521	2636.5	0.000178196	3111.5	3.56375	1566.5
Glaucomys volans	Rodentia	Sciuridae	LC	LC	0	8.34844	1277.5	2.23521	2636.5	0.000178196	3111.5	3.56375	1566.5
Glauconycteris alboguttata	Chiroptera	Vespertilionidae	LC	LC	0	3.83993	3493	1.5769	4213	7.65297e-05	4266	1.53052	3306
Glauconycteris argentata	Chiroptera	Vespertilionidae	LC	LC	0	4.15481	3253	1.63993	4048	9.56885e-05	3964	1.91367	2851
Glauconycteris beatrix	Chiroptera	Vespertilionidae	LC	LC	0	3.3861	3883.5	1.47844	4469.5	4.31109e-05	4923.5	0.862174	4315.5
Glauconycteris curryae	Chiroptera	Vespertilionidae	DD	LC	0	3.80965	3511	1.57062	4224	8.47614e-05	4132	1.69514	3087
Glauconycteris egeria	Chiroptera	Vespertilionidae	DD	LC	0	4.1969	3220	1.64806	4025	8.1425e-05	4187	1.62842	3180
Glauconycteris gleni	Chiroptera	Vespertilionidae	DD	VU	2	3.88923	3444	2.97333	1450	0.0759553	1283	1.44315	3428
Glauconycteris humeralis	Chiroptera	Vespertilionidae	DD	LC	0	3.3861	3883.5	1.47844	4469.5	4.31109e-05	4923.5	0.862174	4315.5
Glauconycteris kenyacola	Chiroptera	Vespertilionidae	DD	EN	3	4.13301	3273	3.71513	726	0.813172	583	1.12295	3935
Glauconycteris machadoi	Chiroptera	Vespertilionidae	DD	VU	2	3.68027	3635.5	2.92965	1500	0.0547625	1363	1.04049	4052
Glauconycteris poensis	Chiroptera	Vespertilionidae	LC	LC	0	4.35037	3138	1.67717	3967	8.0825e-05	4195	1.61642	3194
Glauconycteris superba	Chiroptera	Vespertilionidae	LC	LC	0	4.09206	3303	1.62768	4083	9.0695e-05	4033	1.81381	2952
Glauconycteris variegata	Chiroptera	Vespertilionidae	LC	LC	0	3.68027	3635.5	1.54336	4314	5.83436e-05	4639	1.16681	3866
Glironia venusta	Didelphimorphia	Didelphidae	LC	LC	0	26.6302	69	3.31891	1110	0.00122477	1991	24.4941	44
Glirulus japonicus	Rodentia	Gliridae	LC	LC	0	23.7005	102.5	3.20682	1224.5	0.000801699	2046.5	16.0332	102.5
Glis glis	Rodentia	Gliridae	LC	LC	0	23.7005	102.5	3.20682	1224.5	0.000801699	2046.5	16.0332	102.5
Glischropus javanus	Chiroptera	Vespertilionidae	DD	VU	2	6.57753	1922.5	3.41148	1018	0.194692	1008	3.69916	1513
Glischropus tylopus	Chiroptera	Vespertilionidae	LC	LC	0	6.57753	1922.5	2.02519	3135	0.000203834	2932	4.07647	1326
Globicephala macrorhynchus	Cetartiodactyla	Delphinidae	DD	LC	0	3.27208	3988.5	1.4521	4528.5	3.32164e-05	5152.5	0.664295	4669.5
Globicephala melas	Cetartiodactyla	Delphinidae	DD	LC	0	3.27208	3988.5	1.4521	4528.5	3.32164e-05	5152.5	0.664295	4669.5
Glossophaga commissarisi	Chiroptera	Phyllostomidae	LC	LC	0	5.31336	2542	1.84267	3550	0.000115696	3707	2.31381	2452
Glossophaga leachii	Chiroptera	Phyllostomidae	LC	LC	0	4.75537	2875	1.75013	3780	8.71288e-05	4089	1.74249	3030
Glossophaga longirostris	Chiroptera	Phyllostomidae	DD	LC	0	4.8197	2838	1.76125	3756	0.000104403	3849	2.08796	2668
Glossophaga morenoi	Chiroptera	Phyllostomidae	LC	LC	0	4.45079	3074	1.69576	3920	6.4109e-05	4507	1.28212	3675
Glossophaga soricina	Chiroptera	Phyllostomidae	LC	LC	0	5.32135	2537	1.84393	3546	0.000131413	3519	2.62813	2165
Glyphonycteris behnii	Chiroptera	Phyllostomidae	DD	LC	0	5.14376	2643.5	1.81544	3621.5	6.65553e-05	4456.5	1.33104	3609.5
Glyphonycteris daviesi	Chiroptera	Phyllostomidae	LC	LC	0	5.99583	2180	1.94531	3323	0.000156161	3261	3.12305	1803
Glyphonycteris sylvestris	Chiroptera	Phyllostomidae	LC	LC	0	5.14376	2643.5	1.81544	3621.5	6.65553e-05	4456.5	1.33104	3609.5
Glyphotes simus	Rodentia	Sciuridae	DD	NT	1	6.51551	1951	2.71012	1823	0.017866	1594	4.44864	1188
Golunda ellioti	Rodentia	Muridae	LC	LC	0	11.259	726	2.50626	2136	0.00055423	2197	11.084	294
Gorilla beringei	Primates	Hominidae	CR	CR	4	6.32772	2024.5	4.76425	137.5	7.2774	48.5	0.225074	5231.5
Gorilla gorilla	Primates	Hominidae	CR	CR	4	6.32772	2024.5	4.76425	137.5	7.2774	48.5	0.225074	5231.5
Gracilinanus aceramarcae	Didelphimorphia	Didelphidae	LC	LC	0	7.97375	1404	2.1943	2747	0.000251859	2697	5.03693	1002
Gracilinanus agilis	Didelphimorphia	Didelphidae	LC	LC	0	6.92633	1774.5	2.07019	3040.5	0.000123661	3610.5	2.47309	2311.5
Gracilinanus dryas	Didelphimorphia	Didelphidae	LC	LC	0	7.38859	1601	2.12687	2910	0.000214034	2863	4.28047	1238
Gracilinanus emiliae	Didelphimorphia	Didelphidae	DD	LC	0	6.41521	1993.5	2.00353	3176.5	0.000121726	3634.5	2.43441	2346.5
Gracilinanus marica	Didelphimorphia	Didelphidae	LC	LC	0	6.41521	1993.5	2.00353	3176.5	0.000121726	3634.5	2.43441	2346.5
Gracilinanus microtarsus	Didelphimorphia	Didelphidae	LC	LC	0	6.92633	1774.5	2.07019	3040.5	0.000123661	3610.5	2.47309	2311.5
Grammomys aridulus	Rodentia	Muridae	DD	LC	0	2.26465	4871	1.18315	5082	5.8393e-05	4637	1.1678	3862
Grammomys buntingi	Rodentia	Muridae	DD	VU	2	2.17001	4933	2.54003	2086	0.0526085	1372	0.999561	4131
Grammomys caniceps	Rodentia	Muridae	DD	LC	0	2.04016	5043	1.11191	5199	4.7111e-05	4873	0.942173	4228
Grammomys cometes	Rodentia	Muridae	LC	LC	0	2.2784	4855	1.18736	5070	5.02738e-05	4804	1.00542	4121
Grammomys dolichurus	Rodentia	Muridae	LC	LC	0	2.10333	4987	1.13248	5159	4.95759e-05	4820	0.991469	4145
Grammomys dryas	Rodentia	Muridae	NT	NT	1	2.12274	4970	1.83186	3580	0.00398581	1874	0.992467	4144
Grammomys gigas	Rodentia	Muridae	EN	EN	3	2.28727	4844	3.2695	1161	0.397797	801	0.549339	4866
Grammomys ibeanus	Rodentia	Muridae	LC	LC	0	2.14104	4955	1.14455	5138	5.58878e-05	4694	1.1177	3944
Grammomys kuru	Rodentia	Muridae	LC	LC	0	2.267	4867	1.18387	5078	4.80134e-05	4855	0.96022	4202
Grammomys macmillani	Rodentia	Muridae	LC	LC	0	2.15592	4949	1.14928	5133	5.40101e-05	4728	1.08015	3991
Grammomys minnae	Rodentia	Muridae	VU	VU	2	2.02243	5055	2.49236	2160	0.0475636	1397	0.903707	4263
Grammomys selousi	Rodentia	Muridae	LC	LC	0	2.16389	4941	1.1518	5126	4.9676e-05	4818	0.99347	4141
Grampus griseus	Cetartiodactyla	Delphinidae	LC	LC	0	5.48496	2445	1.86949	3485	0.000202802	2937	4.05584	1333
Graomys centralis	Rodentia	Cricetidae	DD	NT	1	3.21005	4046	2.13062	2898	0.00491761	1835	1.22448	3765
Graomys domorum	Rodentia	Cricetidae	LC	LC	0	3.73428	3581	1.55483	4270	0.00011795	3678	2.35887	2411
Graomys edithae	Rodentia	Cricetidae	DD	VU	2	3.41393	3858	2.87106	1569	0.087352	1246	1.65969	3136
Graomys griseoflavus	Rodentia	Cricetidae	LC	LC	0	3.18129	4090	1.43062	4593	6.08208e-05	4579	1.21635	3780
Graphiurus angolensis	Rodentia	Gliridae	DD	NT	1	8.95496	1109.5	2.99122	1423	0.0116547	1676	2.90201	1957
Graphiurus christyi	Rodentia	Gliridae	LC	LC	0	9.2696	1058	2.32919	2439	0.000208983	2885	4.17946	1268
Graphiurus crassicaudatus	Rodentia	Gliridae	DD	LC	0	19.62	157	3.02626	1395	0.000884487	2027	17.6888	83
Graphiurus johnstoni	Rodentia	Gliridae	DD	NT	1	6.81752	1816.5	2.74951	1747	0.00595465	1800	1.48271	3380
Graphiurus kelleni	Rodentia	Gliridae	LC	LC	0	6.81752	1816.5	2.05637	3068	7.46792e-05	4298	1.49351	3356
Graphiurus lorraineus	Rodentia	Gliridae	LC	LC	0	7.6735	1499	2.16027	2829	0.000126823	3579	2.53634	2253
Graphiurus microtis	Rodentia	Gliridae	LC	LC	0	10.7488	788	2.46375	2201	0.000299267	2549	5.98505	791
Graphiurus monardi	Rodentia	Gliridae	DD	LC	0	9.35097	1037	2.33708	2427	0.000238698	2746	4.77372	1074
Graphiurus murinus	Rodentia	Gliridae	LC	LC	0	9.44656	1011	2.34627	2407	0.000281982	2600	5.63935	867
Graphiurus nagtglasii	Rodentia	Gliridae	LC	LC	0	24.1491	94	3.22482	1205	0.00113287	1997	22.6563	52
Graphiurus ocularis	Rodentia	Gliridae	LC	LC	0	9.78846	947	2.37848	2350	0.000266981	2640	5.33936	922
Graphiurus platyops	Rodentia	Gliridae	LC	LC	0	8.95496	1109.5	2.29807	2488	0.00014639	3362	2.92764	1940
Graphiurus rupicola	Rodentia	Gliridae	LC	LC	0	9.33172	1042	2.33522	2431	0.000204342	2926	4.08664	1318
Graphiurus surdus	Rodentia	Gliridae	DD	LC	0	9.01951	1091	2.30453	2476	0.000212368	2873	4.24714	1252
Gulo gulo	Carnivora	Mustelidae	LC	LC	0	10.8747	773	2.47441	2184	0.000462018	2275	9.2399	401
Gymnobelideus leadbeateri	Diprotodontia	Petauridae	CR	CR	4	20.9239	135	5.86017	8	17.7787	11	0.549857	4865
Gymnuromys roberti	Rodentia	Nesomyidae	LC	LC	0	11.1864	741	2.50032	2149	0.000520566	2234	10.4108	342
Habromys chinanteco	Rodentia	Cricetidae	CR	CR	4	2.59938	4609	4.05335	483	2.35855	219.5	0.0729449	5362.5
Habromys delicatulus	Rodentia	Cricetidae	CR	CR	4	3.32092	3936.5	4.23606	345.5	3.31656	146.5	0.102574	5336.5
Habromys ixtlani	Rodentia	Cricetidae	CR	CR	4	2.87917	4335	4.12821	417	2.39479	211	0.0740658	5359
Habromys lepturus	Rodentia	Cricetidae	CR	CR	4	2.58929	4617	4.05054	484	2.35855	219.5	0.0729449	5362.5
Habromys lophurus	Rodentia	Cricetidae	NT	NT	1	3.55978	3719	2.21042	2704	0.0185448	1588	4.61765	1117
Habromys schmidlyi	Rodentia	Cricetidae	CR	CR	4	3.32092	3936.5	4.23606	345.5	3.31656	146.5	0.102574	5336.5
Habromys simulatus	Rodentia	Cricetidae	EN	EN	3	4.54197	3006	3.79179	678	1.76321	320	2.4349	2345
Hadromys humei	Rodentia	Muridae	EN	EN	3	6.15331	2106.5	4.04702	487	1.68438	335	2.32604	2436
Hadromys yunnanensis	Rodentia	Muridae	DD	VU	2	6.15331	2106.5	3.35387	1077	0.26661	915	5.0656	993
Haeromys margarettae	Rodentia	Muridae	DD	NT	1	8.39543	1264	2.93337	1497	0.0223284	1556	5.55978	878
Haeromys minahassae	Rodentia	Muridae	VU	VU	2	8.29754	1295	3.61604	804	0.274892	905	5.22295	951
Haeromys pusillus	Rodentia	Muridae	VU	VU	2	8.19151	1339	3.60457	819	0.250446	940	4.75847	1080
Halichoerus grypus	Carnivora	Phocidae	LC	LC	0	5.45896	2458	1.86547	3496	0.000137153	3459	2.74293	2077
Handleyomys alfaroi	Rodentia	Cricetidae	LC	LC	0	2.9932	4238	1.38459	4678	6.67552e-05	4453	1.33504	3605
Handleyomys chapmani	Rodentia	Cricetidae	LC	LC	0	3.45464	3804	1.49395	4419	8.2167e-05	4175	1.64326	3160
Handleyomys fuscatus	Rodentia	Cricetidae	LC	LC	0	3.20662	4051	1.43666	4565	8.02556e-05	4208	1.60503	3209
Handleyomys intectus	Rodentia	Cricetidae	LC	LC	0	4.02176	3346	1.61378	4115	0.000115683	3708	2.31354	2453
Handleyomys melanotis	Rodentia	Cricetidae	LC	LC	0	3.31767	3943	1.46272	4501	7.04916e-05	4375	1.40976	3479
Handleyomys rhabdops	Rodentia	Cricetidae	VU	VU	2	3.17572	4096	2.81558	1653	0.0727196	1299	1.38167	3539
Handleyomys rostratus	Rodentia	Cricetidae	LC	LC	0	3.17955	4093	1.4302	4595	6.84042e-05	4422	1.36802	3555
Handleyomys saturatior	Rodentia	Cricetidae	NT	NT	1	3.0796	4183	2.09915	2979	0.00562376	1811	1.40032	3502
Hapalemur alaotrensis	Primates	Lemuridae	CR	CR	4	7.20611	1673.5	4.87747	97	1.83032	300	0.0566077	5393
Hapalemur aureus	Primates	Lemuridae	CR	CR	4	11.4724	698	5.29611	37	8.52625	37	0.263698	5206
Hapalemur griseus	Primates	Lemuridae	VU	VU	2	6.8145	1821.5	3.44227	974.5	0.0833436	1261.5	1.58353	3236.5
Hapalemur meridionalis	Primates	Lemuridae	VU	VU	2	6.8145	1821.5	3.44227	974.5	0.0833436	1261.5	1.58353	3236.5
Hapalemur occidentalis	Primates	Lemuridae	VU	VU	2	7.20611	1673.5	3.49117	917	0.253481	937	4.81613	1063
Hapalomys delacouri	Rodentia	Muridae	VU	VU	2	7.66951	1500.5	3.54611	870	0.326322	855	6.20012	761
Hapalomys longicaudatus	Rodentia	Muridae	EN	EN	3	7.66951	1500.5	4.23925	341	2.08857	256	2.88421	1971
Haplonycteris fischeri	Chiroptera	Pteropodidae	LC	LC	0	2.60565	4603.5	1.2825	4907.5	2.46213e-05	5290.5	0.492402	4927.5
Harpiocephalus harpia	Chiroptera	Vespertilionidae	LC	LC	0	20.6182	142	3.07354	1354	0.00098022	2009	19.6034	63
Harpiola grisea	Chiroptera	Vespertilionidae	DD	VU	2	16.163	257.5	4.22905	352	0.458349	755	8.70863	445
Harpiola isodon	Chiroptera	Vespertilionidae	DD	LC	0	16.163	257.5	2.84276	1605	0.000484962	2258	9.69875	378
Harpyionycteris celebensis	Chiroptera	Pteropodidae	VU	VU	2	5.02226	2711.5	3.18176	1247	0.149373	1083	2.83809	2005
Harpyionycteris whiteheadi	Chiroptera	Pteropodidae	LC	LC	0	5.02226	2711.5	1.79546	3670	0.000155681	3267	3.11346	1812
Heimyscus fumosus	Rodentia	Muridae	LC	LC	0	4.46794	3061	1.6989	3909	0.000204093	2929	4.08166	1321
Helarctos malayanus	Carnivora	Ursidae	VU	VU	2	6.62741	1904.5	3.41804	1010.5	0.160549	1062.5	3.05043	1853.5
Heliophobius argenteocinereus	Rodentia	Bathyergidae	LC	LC	0	26.1346	72	3.30081	1125	0.00122506	1990	24.5	43
Heliosciurus gambianus	Rodentia	Sciuridae	LC	LC	0	8.07244	1372	2.20524	2719	0.000171985	3149	3.43953	1632
Heliosciurus mutabilis	Rodentia	Sciuridae	LC	LC	0	8.298	1294	2.2298	2651	0.00022521	2811	4.50398	1163
Heliosciurus punctatus	Rodentia	Sciuridae	DD	LC	0	7.40947	1591	2.12936	2901	0.000140335	3418	2.80656	2022
Heliosciurus rufobrachium	Rodentia	Sciuridae	LC	LC	0	7.66781	1502	2.15962	2830	0.00014669	3356	2.93366	1933
Heliosciurus ruwenzorii	Rodentia	Sciuridae	LC	LC	0	7.99168	1401	2.1963	2743	0.000162139	3221	3.24262	1743
Heliosciurus undulatus	Rodentia	Sciuridae	DD	LC	0	7.85546	1450	2.18103	2788	0.000178003	3113	3.55988	1568
Helogale hirtula	Carnivora	Herpestidae	LC	LC	0	3.20202	4056.5	1.43557	4569.5	2.5283e-05	5281.5	0.505635	4909.5
Helogale parvula	Carnivora	Herpestidae	LC	LC	0	3.20202	4056.5	1.43557	4569.5	2.5283e-05	5281.5	0.505635	4909.5
Hemibelideus lemuroides	Diprotodontia	Pseudocheiridae	NT	NT	1	15.1011	316	3.47204	938	0.041909	1423	10.4353	340
Hemicentetes nigriceps	Afrosoricida	Tenrecidae	LC	LC	0	13.9747	429.5	2.70636	1834.5	0.000228975	2797.5	4.57928	1140.5
Hemicentetes semispinosus	Afrosoricida	Tenrecidae	LC	LC	0	13.9747	429.5	2.70636	1834.5	0.000228975	2797.5	4.57928	1140.5
Hemiechinus auritus	Eulipotyphla	Erinaceidae	LC	LC	0	6.7972	1829.5	2.05377	3078.5	6.20859e-05	4546.5	1.24166	3734.5
Hemiechinus collaris	Eulipotyphla	Erinaceidae	LC	LC	0	6.7972	1829.5	2.05377	3078.5	6.20859e-05	4546.5	1.24166	3734.5
Hemigalus derbyanus	Carnivora	Viverridae	NT	NT	1	13.6956	459	3.38069	1055	0.0422944	1421	10.5313	335
Hemitragus jemlahicus	Cetartiodactyla	Bovidae	NT	NT	1	2.09137	4994	1.82176	3605	0.00626204	1783	1.55925	3261
Herpailurus yagouaroundi	Carnivora	Felidae	LC	LC	0	5.60065	2365	1.88717	3439	0.000203918	2930.5	4.07816	1323.5
Herpestes auropunctatus	Carnivora	Herpestidae	LC	LC	0	2.23829	4897.5	1.17505	5099.5	7.79437e-06	5449.5	0.15588	5287.5
Herpestes brachyurus	Carnivora	Herpestidae	NT	NT	1	2.7748	4441.5	2.0215	3147	0.00280898	1926	0.699436	4608
Herpestes edwardsii	Carnivora	Herpestidae	LC	LC	0	2.3841	4780	1.21909	5015	2.41098e-05	5301	0.482171	4943
Herpestes flavescens	Carnivora	Herpestidae	LC	LC	0	5.12639	2654	1.81261	3629	9.84585e-05	3925	1.96907	2788
Herpestes fuscus	Carnivora	Herpestidae	LC	LC	0	2.71461	4499	1.31227	4834	4.82248e-05	4851	0.964447	4196
Herpestes ichneumon	Carnivora	Herpestidae	LC	LC	0	6.428	1984	2.00526	3170	0.000222459	2822	4.44896	1186
Herpestes javanicus	Carnivora	Herpestidae	LC	LC	0	2.23829	4897.5	1.17505	5099.5	7.79437e-06	5449.5	0.15588	5287.5
Herpestes naso	Carnivora	Herpestidae	LC	LC	0	4.82816	2829	1.7627	3750	0.000143452	3392	2.8689	1987
Herpestes ochraceus	Carnivora	Herpestidae	LC	LC	0	4.67991	2921.5	1.73694	3810.5	7.21137e-05	4341.5	1.4422	3429.5
Herpestes pulverulentus	Carnivora	Herpestidae	LC	LC	0	5.57983	2386	1.88401	3453	0.000141635	3409	2.83256	2009
Herpestes sanguineus	Carnivora	Herpestidae	LC	LC	0	4.67991	2921.5	1.73694	3810.5	7.21137e-05	4341.5	1.4422	3429.5
Herpestes semitorquatus	Carnivora	Herpestidae	NT	NT	1	2.4296	4745	1.92559	3361	0.0014638	1971	0.364486	5102
Herpestes smithii	Carnivora	Herpestidae	LC	LC	0	2.90279	4316	1.36169	4728	3.48697e-05	5117	0.697359	4612
Herpestes urva	Carnivora	Herpestidae	LC	LC	0	2.7748	4441.5	1.32835	4802	3.69354e-05	5069	0.73867	4540
Herpestes vitticollis	Carnivora	Herpestidae	LC	LC	0	2.81885	4391	1.33995	4770	4.02908e-05	4985	0.805775	4414
Hesperoptenus blanfordi	Chiroptera	Vespertilionidae	LC	LC	0	4.86823	2800	1.76955	3732	0.00011575	3705	2.31489	2449
Hesperoptenus doriae	Chiroptera	Vespertilionidae	DD	NT	1	4.94744	2753	2.47611	2179	0.00859184	1732	2.13937	2607
Hesperoptenus gaskelli	Chiroptera	Vespertilionidae	DD	EN	3	4.80114	2850	3.8375	648	0.841412	576	1.16195	3874
Hesperoptenus tickelli	Chiroptera	Vespertilionidae	LC	LC	0	5.06198	2691	1.80204	3657	0.000119181	3667	2.3835	2392
Hesperoptenus tomesi	Chiroptera	Vespertilionidae	VU	VU	2	4.66532	2933	3.12066	1302	0.0991512	1215	1.88387	2881
Heterocephalus glaber	Rodentia	Bathyergidae	LC	LC	0	40.5042	15	3.72579	721	0.00199879	1953	39.9737	9
Heterogeomys cherriei	Rodentia	Geomyidae	LC	LC	0	3.83358	3498	1.57559	4216	3.61966e-05	5086	0.723895	4566
Heterogeomys dariensis	Rodentia	Geomyidae	LC	LC	0	3.83704	3495	1.5763	4214	3.05841e-05	5200	0.611651	4758
Heterohyrax brucei	Hyracoidea	Procaviidae	LC	LC	0	16.7396	231.5	2.8758	1560.5	0.000147604	3346.5	2.95193	1921.5
Heteromys adspersus	Rodentia	Heteromyidae	LC	LC	0	9.71968	962.5	2.37208	2367.5	0.000109759	3784.5	2.19508	2557.5
Heteromys anomalus	Rodentia	Heteromyidae	LC	LC	0	4.86452	2803	1.76892	3735	2.48006e-05	5289	0.495987	4924
Heteromys australis	Rodentia	Heteromyidae	LC	LC	0	6.69585	1880	2.04068	3108	0.000198137	2969	3.96254	1372
Heteromys desmarestianus	Rodentia	Heteromyidae	LC	LC	0	4.86779	2802	1.76948	3734	2.45118e-05	5292	0.490212	4931
Heteromys gaumeri	Rodentia	Heteromyidae	LC	LC	0	6.70989	1871	2.0425	3102	0.000190726	3030	3.81433	1450
Heteromys irroratus	Rodentia	Heteromyidae	LC	LC	0	12.2299	626	2.58248	2026	0.000524348	2230	10.4864	337
Heteromys nelsoni	Rodentia	Heteromyidae	EN	EN	3	8.55043	1233	4.33603	285	2.66241	188	3.67666	1525
Heteromys oasicus	Rodentia	Heteromyidae	EN	EN	3	6.05322	2163	4.03293	507	1.15452	474	1.59434	3217
Heteromys oresterus	Rodentia	Heteromyidae	LC	LC	0	6.81417	1823	2.05594	3072	0.000193947	3002	3.87874	1416
Heteromys pictus	Rodentia	Heteromyidae	LC	LC	0	8.57308	1226.5	2.25895	2597	0.000317501	2513	6.34969	740
Heteromys salvini	Rodentia	Heteromyidae	LC	LC	0	9.71968	962.5	2.37208	2367.5	0.000109759	3784.5	2.19508	2557.5
Heteromys spectabilis	Rodentia	Heteromyidae	EN	EN	3	8.57308	1226.5	4.3384	283	2.08164	259	2.87464	1979
Heteromys teleus	Rodentia	Heteromyidae	VU	VU	2	5.59833	2367	3.27311	1153	0.097844	1220	1.85904	2909
Hippocamelus antisensis	Cetartiodactyla	Cervidae	VU	VU	2	3.2737	3983	2.83878	1614	0.0787141	1275	1.49557	3352
Hippocamelus bisulcus	Cetartiodactyla	Cervidae	EN	EN	3	3.18635	4083	3.51127	896	0.526505	715	0.727078	4562
Hippopotamus amphibius	Cetartiodactyla	Hippopotamidae	VU	VU	2	11.848	657	3.93948	580	1.36012	414	25.8423	32
Hipposideros abae	Chiroptera	Hipposideridae	LC	LC	0	5.60493	2360	1.88782	3434	0.000144753	3380	2.89492	1964
Hipposideros armiger	Chiroptera	Hipposideridae	LC	LC	0	5.52879	2415.5	1.87622	3472	0.000129897	3537	2.59781	2190
Hipposideros ater	Chiroptera	Hipposideridae	LC	LC	0	5.33403	2527	1.84594	3540	0.000177107	3115	3.54196	1574
Hipposideros beatus	Chiroptera	Hipposideridae	LC	LC	0	4.97943	2741	1.78832	3687	0.000110956	3772	2.21902	2538
Hipposideros bicolor	Chiroptera	Hipposideridae	LC	LC	0	3.18042	4091	1.43041	4594	6.68777e-05	4451	1.33749	3603
Hipposideros boeadii	Chiroptera	Hipposideridae	DD	VU	2	8.74298	1174	3.66284	762	0.263155	922	4.99994	1011
Hipposideros breviceps	Chiroptera	Hipposideridae	DD	VU	2	4.88521	2786	3.15874	1266	0.078344	1277	1.48854	3372
Hipposideros caffer	Chiroptera	Hipposideridae	LC	LC	0	4.52933	3008	1.71007	3870	9.53518e-05	3974	1.90694	2865
Hipposideros calcaratus	Chiroptera	Hipposideridae	LC	LC	0	6.31085	2034.5	1.98936	3205	0.000157401	3251	3.14786	1783
Hipposideros camerunensis	Chiroptera	Hipposideridae	DD	NT	1	8.63657	1203	2.95871	1465	0.0177952	1596	4.431	1194
Hipposideros cervinus	Chiroptera	Hipposideridae	LC	LC	0	5.8924	2227	1.93042	3353	0.000139955	3424	2.79897	2031
Hipposideros cineraceus	Chiroptera	Hipposideridae	LC	LC	0	2.84549	4368.5	1.3469	4756	3.07727e-05	5196	0.615423	4752
Hipposideros commersoni	Chiroptera	Hipposideridae	NT	NT	1	8.42102	1255	2.93609	1493	0.0162886	1610	4.05587	1332
Hipposideros coronatus	Chiroptera	Hipposideridae	DD	NT	1	6.31085	2034.5	2.68251	1872	0.0125743	1663	3.131	1798
Hipposideros corynophyllus	Chiroptera	Hipposideridae	DD	EN	3	8.94057	1113	4.37607	269	2.85391	179	3.94112	1383
Hipposideros coxi	Chiroptera	Hipposideridae	EN	EN	3	6.07999	2149	4.03671	503	1.06953	503	1.47696	3387
Hipposideros crumeniferus	Chiroptera	Hipposideridae	DD	VU	2	3.97128	3380	2.98997	1424	0.06365	1336	1.20935	3792
Hipposideros curtus	Chiroptera	Hipposideridae	VU	VU	2	5.02165	2713	3.18166	1248	0.0847684	1254	1.6106	3200
Hipposideros cyclops	Chiroptera	Hipposideridae	LC	LC	0	8.97469	1103	2.30005	2484	0.000231496	2775	4.6297	1112
Hipposideros demissus	Chiroptera	Hipposideridae	VU	VU	2	3.54705	3735	2.90077	1528	0.0448731	1409	0.852589	4333
Hipposideros diadema	Chiroptera	Hipposideridae	LC	LC	0	3.53254	3745	1.51128	4378	4.4636e-05	4899	0.892676	4274
Hipposideros dinops	Chiroptera	Hipposideridae	DD	LC	0	4.2551	3185	1.6592	4005	7.05459e-05	4374	1.41085	3478
Hipposideros doriae	Chiroptera	Hipposideridae	NT	NT	1	5.03721	2705	2.49109	2162	0.0137399	1646	3.42122	1641
Hipposideros durgadasi	Chiroptera	Hipposideridae	VU	VU	2	2.84549	4368.5	2.73319	1781	0.0286751	1516	0.544827	4874
Hipposideros dyacorum	Chiroptera	Hipposideridae	LC	LC	0	5.2339	2596	1.83	3585	0.000175546	3123	3.51074	1588
Hipposideros edwardshilli	Chiroptera	Hipposideridae	DD	EN	3	5.94976	2201	4.01815	518	0.754141	608	1.04143	4049
Hipposideros fuliginosus	Chiroptera	Hipposideridae	LC	LC	0	5.47123	2451	1.86737	3489	0.000136782	3463	2.7355	2081
Hipposideros fulvus	Chiroptera	Hipposideridae	LC	LC	0	3.55433	3726	1.51608	4367	6.26435e-05	4532	1.25281	3714
Hipposideros galeritus	Chiroptera	Hipposideridae	LC	LC	0	7.89639	1427	2.18565	2769	0.000243551	2726	4.87079	1043
Hipposideros gigas	Chiroptera	Hipposideridae	LC	LC	0	8.3326	1284	2.23351	2642	0.000212919	2870	4.25817	1247
Hipposideros grandis	Chiroptera	Hipposideridae	LC	LC	0	4.21163	3211	1.65089	4020	6.41701e-05	4505	1.28334	3673
Hipposideros halophyllus	Chiroptera	Hipposideridae	VU	VU	2	4.15309	3255	3.02589	1396	0.0964872	1221	1.83326	2931
Hipposideros hypophyllus	Chiroptera	Hipposideridae	CR	CR	4	3.62075	3687	4.30315	304	0.969759	538	0.0299925	5448
Hipposideros inexpectatus	Chiroptera	Hipposideridae	DD	VU	2	5.01423	2720	3.18042	1250	0.122412	1141	2.32583	2437
Hipposideros inornatus	Chiroptera	Hipposideridae	VU	VU	2	3.55093	3729	2.90163	1525	0.0432036	1415	0.820869	4384
Hipposideros jonesi	Chiroptera	Hipposideridae	NT	NT	1	8.33825	1282	2.92727	1503	0.01393	1642	3.46857	1612
Hipposideros khaokhouayensis	Chiroptera	Hipposideridae	VU	VU	2	3.71178	3599	2.93636	1492	0.0740442	1292	1.40684	3488
Hipposideros lamottei	Chiroptera	Hipposideridae	CR	CR	4	3.9551	3387.5	4.37301	270	1.02976	522	0.0318482	5444
Hipposideros lankadiva	Chiroptera	Hipposideridae	LC	LC	0	5.07009	2688	1.80337	3654	0.000125765	3588	2.51518	2267
Hipposideros larvatus	Chiroptera	Hipposideridae	LC	LC	0	4.13829	3266	1.63672	4060	7.51189e-05	4291	1.5023	3343
Hipposideros lekaguli	Chiroptera	Hipposideridae	NT	NT	1	5.01499	2718	2.4874	2165	0.0103929	1696	2.58782	2203
Hipposideros lylei	Chiroptera	Hipposideridae	LC	LC	0	8.10913	1365	2.20928	2709	0.00019627	2985	3.9252	1393
Hipposideros macrobullatus	Chiroptera	Hipposideridae	DD	NT	1	4.12825	3279	2.32791	2443	0.00671593	1775	1.67227	3119
Hipposideros madurae	Chiroptera	Hipposideridae	LC	LC	0	4.08728	3306	1.62674	4086	6.93111e-05	4407	1.38615	3530
Hipposideros maggietaylorae	Chiroptera	Hipposideridae	LC	LC	0	3.48329	3775	1.50036	4396	5.02338e-05	4806	1.00463	4124
Hipposideros marisae	Chiroptera	Hipposideridae	VU	VU	2	3.66784	3651	2.92699	1504	0.0529119	1371	1.00533	4122
Hipposideros megalotis	Chiroptera	Hipposideridae	LC	LC	0	8.30144	1291	2.23017	2648	0.000349959	2433	6.99883	633
Hipposideros muscinus	Chiroptera	Hipposideridae	DD	NT	1	5.79013	2271	2.60862	1987	0.00849633	1737	2.11559	2633
Hipposideros nequam	Chiroptera	Hipposideridae	DD	EN	3	3.3807	3892	3.55665	863	0.421733	786	0.582394	4810
Hipposideros obscurus	Chiroptera	Hipposideridae	LC	LC	0	6.90838	1785	2.06792	3050	0.000150175	3319	3.00335	1888
Hipposideros orbiculus	Chiroptera	Hipposideridae	VU	VU	2	3.70608	3605	2.93515	1495	0.068247	1321	1.29669	3653
Hipposideros papua	Chiroptera	Hipposideridae	LC	LC	0	4.56855	2996	1.71714	3864	7.87301e-05	4229	1.57452	3245
Hipposideros pelingensis	Chiroptera	Hipposideridae	NT	NT	1	4.27373	3178	2.35589	2388	0.00569385	1807	1.41777	3463
Hipposideros pomona	Chiroptera	Hipposideridae	LC	LC	0	3.55006	3733	1.51514	4371	9.88318e-05	3921	1.97654	2779
Hipposideros pratti	Chiroptera	Hipposideridae	LC	LC	0	8.91245	1124	2.29379	2503	0.000362948	2413	7.25859	600
Hipposideros pygmaeus	Chiroptera	Hipposideridae	LC	LC	0	5.01293	2721	1.79391	3674	9.87768e-05	3924	1.97544	2783
Hipposideros ridleyi	Chiroptera	Hipposideridae	VU	VU	2	3.65747	3659	2.92477	1505	0.0737065	1296	1.40042	3501
Hipposideros rotalis	Chiroptera	Hipposideridae	LC	LC	0	3.72952	3586	1.55382	4272	8.58271e-05	4108	1.71646	3054
Hipposideros ruber	Chiroptera	Hipposideridae	LC	LC	0	3.9551	3387.5	1.60042	4146	0.000114218	3726	2.28425	2481
Hipposideros scutinares	Chiroptera	Hipposideridae	VU	VU	2	8.22346	1327	3.60804	813	0.199574	1002	3.7919	1466
Hipposideros semoni	Chiroptera	Hipposideridae	DD	LC	0	5.88904	2228	1.92993	3354	0.000105208	3839	2.10406	2651
Hipposideros sorenseni	Chiroptera	Hipposideridae	VU	VU	2	4.16666	3243	3.02852	1391	0.0641315	1332	1.2185	3776
Hipposideros speoris	Chiroptera	Hipposideridae	LC	LC	0	8.88139	1133	2.29065	2511	0.000218931	2839	4.37839	1205
Hipposideros stenotis	Chiroptera	Hipposideridae	LC	LC	0	5.62123	2354	1.89028	3430	9.00934e-05	4039	1.80178	2960
Hipposideros sumbae	Chiroptera	Hipposideridae	LC	LC	0	4.23328	3203	1.65504	4014	6.713e-05	4442	1.34253	3590
Hipposideros thomensis	Chiroptera	Hipposideridae	LC	LC	0	8.36373	1272	2.23684	2632	0.00019713	2977	3.94241	1382
Hipposideros turpis	Chiroptera	Hipposideridae	NT	NT	1	5.52879	2415.5	2.56937	2038	0.0103242	1699	2.57074	2217
Hipposideros vittatus	Chiroptera	Hipposideridae	NT	NT	1	8.60708	1213	2.95565	1468	0.0164541	1607	4.09706	1310
Hipposideros wollastoni	Chiroptera	Hipposideridae	LC	LC	0	5.68522	2323	1.8999	3415	0.000105644	3832	2.11278	2639
Hippotragus equinus	Cetartiodactyla	Bovidae	LC	LC	0	3.94329	3405	1.59803	4158	0.000123876	3605.5	2.4774	2305.5
[truncated: 3,478 more rows]
