# Supplementary material for: Revisiting species and areas of interest for conserving global mammalian phylogenetic diversity
Source: Nat Commun. 2021 Jun 17;12:3694. doi: 10.1038/s41467-021-23861-y (PMC8211746; doi:10.1038/s41467-021-23861-y)
Supplement: Supplementary file 6 — Supplementary Data 2 [file 41467_2021_23861_MOESM6_ESM.xlsx]

## Sheet: tableS4
species	HEDGE_rank	HEDGE	conservation_classification
Burramys parvus	1	33.756	2 Land/water management
Burramys parvus	1	33.756	3 Species management
Mystacina robusta	2	28.4407	None
Camelus ferus	3	24.25	1 Land/water protection
Camelus ferus	3	24.25	2 Land/water management
Camelus ferus	3	24.25	3 Species management
Varecia rubra	4.5	22.0731	2 Land/water management
Varecia rubra	4.5	22.0731	3 Species management
Varecia variegata	4.5	22.0731	1 Land/water protection
Varecia variegata	4.5	22.0731	2 Land/water management
Varecia variegata	4.5	22.0731	3 Species management
Varecia variegata	4.5	22.0731	4 Education & awareness
Daubentonia madagascariensis	6	21.6552	2 Land/water management
Daubentonia madagascariensis	6	21.6552	4 Education & awareness
Dicerorhinus sumatrensis	7	21.6262	2 Land/water management
Dicerorhinus sumatrensis	7	21.6262	3 Species management
Dicerorhinus sumatrensis	7	21.6262	4 Education & awareness
Dicerorhinus sumatrensis	7	21.6262	5 Law & policy
Solenodon cubanus	8.5	19.4504	1 Land/water protection
Solenodon cubanus	8.5	19.4504	2 Land/water management
Solenodon paradoxus	8.5	19.4504	2 Land/water management
Solenodon paradoxus	8.5	19.4504	3 Species management
Solenodon paradoxus	8.5	19.4504	5 Law & policy
Indri indri	10	18.9407	1 Land/water protection
Indri indri	10	18.9407	2 Land/water management
Indri indri	10	18.9407	3 Species management
Indri indri	10	18.9407	4 Education & awareness
Gymnobelideus leadbeateri	11	17.7787	1 Land/water protection
Gymnobelideus leadbeateri	11	17.7787	2 Land/water management
Gymnobelideus leadbeateri	11	17.7787	3 Species management
Prolemur simus	12	17.3808	2 Land/water management
Prolemur simus	12	17.3808	3 Species management
Tomopeas ravus	13	16.6195	1 Land/water protection
Tomopeas ravus	13	16.6195	2 Land/water management
Santamartamys rufodorsalis	14	13.2083	None
Diceros bicornis	15	13.117	3 Species management
Ailurus fulgens	16	13.041	1 Land/water protection
Ailurus fulgens	16	13.041	2 Land/water management
Ailurus fulgens	16	13.041	3 Species management
Ailurus fulgens	16	13.041	4 Education & awareness
Ailurus fulgens	16	13.041	5 Law & policy
Ailurus fulgens	16	13.041	6 Livelihood, economic & other incentives
Lipotes vexillifer	17	13.0368	1 Land/water protection
Lipotes vexillifer	17	13.0368	2 Land/water management
Lipotes vexillifer	17	13.0368	3 Species management
Lipotes vexillifer	17	13.0368	4 Education & awareness
Lipotes vexillifer	17	13.0368	5 Law & policy
Lipotes vexillifer	17	13.0368	6 Livelihood, economic & other incentives
Makalata obscura	18	13.0143	None
Capromys garridoi	19	12.7245	None
Abrocoma boliviensis	20	12.4546	1 Land/water protection
Phyllomys unicolor	21	11.9868	1 Land/water protection
Phyllomys mantiqueirensis	22	11.8563	None
Mesocapromys nanus	23	11.7067	2 Land/water management
Mesocapromys sanfelipensis	24	11.7045	2 Land/water management
Pattonomys punctatus	25	11.6772	None
Rhinopoma macinnesi	26	11.2373	None
Cheirogaleus sibreei	27	10.1112	2 Land/water management
Myrmecobius fasciatus	28	10.0967	2 Land/water management
Myrmecobius fasciatus	28	10.0967	3 Species management
Myrmecobius fasciatus	28	10.0967	4 Education & awareness
Platanista gangetica	29	10.0884	1 Land/water protection
Platanista gangetica	29	10.0884	2 Land/water management
Platanista gangetica	29	10.0884	3 Species management
Platanista gangetica	29	10.0884	4 Education & awareness
Platanista gangetica	29	10.0884	5 Law & policy
Pongo abelii	30.5	10.0532	1 Land/water protection
Pongo abelii	30.5	10.0532	2 Land/water management
Pongo abelii	30.5	10.0532	3 Species management
Pongo abelii	30.5	10.0532	5 Law & policy
Pongo pygmaeus	30.5	10.0532	1 Land/water protection
Pongo pygmaeus	30.5	10.0532	2 Land/water management
Pongo pygmaeus	30.5	10.0532	5 Law & policy
Lepilemur tymerlachsoni	32	9.92578	None
Congosorex phillipsorum	33	8.982	1 Land/water protection
Congosorex phillipsorum	33	8.982	2 Land/water management
Rhynchocyon chrysopygus	34	8.97208	1 Land/water protection
Rhynchocyon chrysopygus	34	8.97208	2 Land/water management
Rhynchocyon chrysopygus	34	8.97208	4 Education & awareness
Rhinoceros sondaicus	35	8.64624	1 Land/water protection
Rhinoceros sondaicus	35	8.64624	2 Land/water management
Rhinoceros sondaicus	35	8.64624	3 Species management
Rhinoceros sondaicus	35	8.64624	4 Education & awareness
Rhinoceros sondaicus	35	8.64624	5 Law & policy
Eulemur mongoz	36	8.63945	2 Land/water management
Eulemur mongoz	36	8.63945	3 Species management
Hapalemur aureus	37	8.52625	2 Land/water management
Hapalemur aureus	37	8.52625	3 Species management
Tapirus indicus	38	8.51791	1 Land/water protection
Tapirus indicus	38	8.51791	2 Land/water management
Tapirus indicus	38	8.51791	3 Species management
Tapirus indicus	38	8.51791	4 Education & awareness
Tapirus indicus	38	8.51791	5 Law & policy
Plagiodontia aedium	39	8.49057	None
Pseudoryx nghetinhensis	40	7.85288	1 Land/water protection
Pseudoryx nghetinhensis	40	7.85288	2 Land/water management
Pseudoryx nghetinhensis	40	7.85288	3 Species management
Pseudoryx nghetinhensis	40	7.85288	4 Education & awareness
Pseudoryx nghetinhensis	40	7.85288	5 Law & policy
Oreonax flavicauda	41	7.84331	1 Land/water protection
Oreonax flavicauda	41	7.84331	2 Land/water management
Oreonax flavicauda	41	7.84331	3 Species management
Oreonax flavicauda	41	7.84331	4 Education & awareness
Sminthopsis aitkeni	42	7.71108	None
Propithecus diadema	43	7.61201	2 Land/water management
Propithecus diadema	43	7.61201	3 Species management
Lepilemur septentrionalis	44	7.47456	1 Land/water protection
Lepilemur septentrionalis	44	7.47456	2 Land/water management
Lepilemur septentrionalis	44	7.47456	3 Species management
Manis pentadactyla	45	7.39691	3 Species management
Manis pentadactyla	45	7.39691	4 Education & awareness
Manis pentadactyla	45	7.39691	5 Law & policy
Bunolagus monticularis	46	7.29965	1 Land/water protection
Bunolagus monticularis	46	7.29965	2 Land/water management
Bunolagus monticularis	46	7.29965	3 Species management
Bunolagus monticularis	46	7.29965	4 Education & awareness
Bunolagus monticularis	46	7.29965	5 Law & policy
Bunolagus monticularis	46	7.29965	6 Livelihood, economic & other incentives
Elephas maximus	47	7.2929	1 Land/water protection
Elephas maximus	47	7.2929	2 Land/water management
Elephas maximus	47	7.2929	3 Species management
Elephas maximus	47	7.2929	4 Education & awareness
Elephas maximus	47	7.2929	5 Law & policy
Gorilla beringei	48.5	7.2774	1 Land/water protection
Gorilla beringei	48.5	7.2774	2 Land/water management
Gorilla beringei	48.5	7.2774	4 Education & awareness
Gorilla beringei	48.5	7.2774	5 Law & policy
Gorilla beringei	48.5	7.2774	6 Livelihood, economic & other incentives
Gorilla gorilla	48.5	7.2774	1 Land/water protection
Gorilla gorilla	48.5	7.2774	2 Land/water management
Gorilla gorilla	48.5	7.2774	3 Species management
Gorilla gorilla	48.5	7.2774	4 Education & awareness
Gorilla gorilla	48.5	7.2774	5 Law & policy
Isothrix barbarabrownae	50	7.05765	None
Bradypus pygmaeus	51	6.9616	2 Land/water management
Bradypus pygmaeus	51	6.9616	3 Species management
Bradypus pygmaeus	51	6.9616	4 Education & awareness
Bradypus pygmaeus	51	6.9616	5 Law & policy
Propithecus perrieri	52	6.91252	1 Land/water protection
Propithecus perrieri	52	6.91252	2 Land/water management
Propithecus perrieri	52	6.91252	3 Species management
Propithecus perrieri	52	6.91252	4 Education & awareness
Lepilemur jamesorum	53	6.76759	None
Galagoides rondoensis	54	6.68711	1 Land/water protection
Galagoides rondoensis	54	6.68711	2 Land/water management
Tokudaia muenninki	55	6.55069	1 Land/water protection
Tokudaia muenninki	55	6.55069	2 Land/water management
Tokudaia muenninki	55	6.55069	4 Education & awareness
Manis javanica	56	6.41799	3 Species management
Manis javanica	56	6.41799	4 Education & awareness
Manis javanica	56	6.41799	5 Law & policy
Callistomys pictus	57	6.36377	1 Land/water protection
Callistomys pictus	57	6.36377	2 Land/water management
Callistomys pictus	57	6.36377	3 Species management
Sapajus xanthosternos	58	6.36054	1 Land/water protection
Sapajus xanthosternos	58	6.36054	2 Land/water management
Sapajus xanthosternos	58	6.36054	3 Species management
Sapajus xanthosternos	58	6.36054	4 Education & awareness
Caprolagus hispidus	59	6.3	2 Land/water management
Caprolagus hispidus	59	6.3	4 Education & awareness
Mirimiri acrodonta	60	6.18763	1 Land/water protection
Mirimiri acrodonta	60	6.18763	2 Land/water management
Saiga tatarica	61	6.11728	1 Land/water protection
Saiga tatarica	61	6.11728	2 Land/water management
Saiga tatarica	61	6.11728	3 Species management
Saiga tatarica	61	6.11728	5 Law & policy
Saiga tatarica	61	6.11728	6 Livelihood, economic & other incentives
Leimacomys buettneri	62	6.06861	None
Procyon pygmaeus	63	6.00563	1 Land/water protection
Procyon pygmaeus	63	6.00563	2 Land/water management
Procyon pygmaeus	63	6.00563	3 Species management
Procyon pygmaeus	63	6.00563	4 Education & awareness
Petaurus abidi	64	5.98306	1 Land/water protection
Nomascus hainanus	65.5	5.97354	1 Land/water protection
Nomascus hainanus	65.5	5.97354	2 Land/water management
Nomascus hainanus	65.5	5.97354	3 Species management
Nomascus hainanus	65.5	5.97354	4 Education & awareness
Nomascus hainanus	65.5	5.97354	5 Law & policy
Nomascus nasutus	65.5	5.97354	1 Land/water protection
Nomascus nasutus	65.5	5.97354	2 Land/water management
Nomascus nasutus	65.5	5.97354	3 Species management
Nomascus nasutus	65.5	5.97354	4 Education & awareness
Nomascus nasutus	65.5	5.97354	5 Law & policy
Lepilemur milanoii	67	5.90632	2 Land/water management
Lepilemur milanoii	67	5.90632	3 Species management
Propithecus candidus	68	5.90041	1 Land/water protection
Propithecus candidus	68	5.90041	2 Land/water management
Propithecus candidus	68	5.90041	3 Species management
Brachyteles hypoxanthus	69	5.87811	1 Land/water protection
Brachyteles hypoxanthus	69	5.87811	2 Land/water management
Brachyteles hypoxanthus	69	5.87811	3 Species management
Brachyteles hypoxanthus	69	5.87811	4 Education & awareness
Pteronura brasiliensis	70	5.87337	1 Land/water protection
Pteronura brasiliensis	70	5.87337	2 Land/water management
Pteronura brasiliensis	70	5.87337	3 Species management
Pteronura brasiliensis	70	5.87337	4 Education & awareness
Pteronura brasiliensis	70	5.87337	5 Law & policy
Cynogale bennettii	71	5.81331	1 Land/water protection
Cynogale bennettii	71	5.81331	2 Land/water management
Cynogale bennettii	71	5.81331	4 Education & awareness
Cynogale bennettii	71	5.81331	5 Law & policy
Neohylomys hainanensis	72	5.63686	2 Land/water management
Tympanoctomys loschalchalerosorum	73	5.63501	1 Land/water protection
Aproteles bulmerae	74	5.53161	1 Land/water protection
Aproteles bulmerae	74	5.53161	2 Land/water management
Aproteles bulmerae	74	5.53161	3 Species management
Aproteles bulmerae	74	5.53161	4 Education & awareness
Aproteles bulmerae	74	5.53161	5 Law & policy
Ateles fusciceps	75	5.47886	2 Land/water management
Ateles fusciceps	75	5.47886	3 Species management
Ateles fusciceps	75	5.47886	4 Education & awareness
Ateles fusciceps	75	5.47886	5 Law & policy
Cebus kaapori	76	5.47064	2 Land/water management
Cebus kaapori	76	5.47064	3 Species management
Cebus kaapori	76	5.47064	4 Education & awareness
Manis crassicaudata	77	5.45104	3 Species management
Manis crassicaudata	77	5.45104	4 Education & awareness
Manis crassicaudata	77	5.45104	5 Law & policy
Manis culionensis	78	5.40338	3 Species management
Manis culionensis	78	5.40338	4 Education & awareness
Manis culionensis	78	5.40338	5 Law & policy
Zygogeomys trichopus	79	5.3255	None
Trinomys yonenagae	80	5.27225	5 Law & policy
Trinomys moojeni	81	5.25839	None
Dactylomys peruanus	82	5.22421	None
Mesocapromys angelcabrerai	83	5.20781	None
Mesocapromys auritus	84	5.19977	None
Propithecus tattersalli	85	5.14627	1 Land/water protection
Propithecus tattersalli	85	5.14627	2 Land/water management
Propithecus tattersalli	85	5.14627	3 Species management
Propithecus tattersalli	85	5.14627	4 Education & awareness
Trinomys mirapitanga	86	5.12382	None
Cuscomys ashaninka	87.5	5.08038	None
Cuscomys oblativa	87.5	5.08038	None
Tympanoctomys aureus	89	5.07319	1 Land/water protection
Coleura seychellensis	90	5.06949	1 Land/water protection
Coleura seychellensis	90	5.06949	2 Land/water management
Coleura seychellensis	90	5.06949	4 Education & awareness
Coleura seychellensis	90	5.06949	5 Law & policy
Mystromys albicaudatus	91	5.06935	1 Land/water protection
Mystromys albicaudatus	91	5.06935	2 Land/water management
Mystromys albicaudatus	91	5.06935	4 Education & awareness
Rhynchomeles prattorum	92	5.0368	2 Land/water management
Propithecus edwardsi	93	4.96821	1 Land/water protection
Propithecus edwardsi	93	4.96821	2 Land/water management
Propithecus edwardsi	93	4.96821	3 Species management
Phyllonycteris aphylla	94	4.96128	1 Land/water protection
Phyllonycteris aphylla	94	4.96128	2 Land/water management
Phyllonycteris aphylla	94	4.96128	4 Education & awareness
Lemur catta	95	4.94917	2 Land/water management
Lemur catta	95	4.94917	3 Species management
Pentalagus furnessi	96	4.92291	1 Land/water protection
Pentalagus furnessi	96	4.92291	2 Land/water management
Pentalagus furnessi	96	4.92291	3 Species management
Pentalagus furnessi	96	4.92291	4 Education & awareness
Pentalagus furnessi	96	4.92291	5 Law & policy
Phyllomys lundi	97	4.7995	None
Simias concolor	98	4.79339	1 Land/water protection
Simias concolor	98	4.79339	2 Land/water management
Simias concolor	98	4.79339	3 Species management
Simias concolor	98	4.79339	4 Education & awareness
Simias concolor	98	4.79339	5 Law & policy
Phyllomys brasiliensis	99	4.76547	None
Suncus dayi	100	4.76214	1 Land/water protection
Suncus dayi	100	4.76214	2 Land/water management
Phyllomys thomasi	101	4.75686	None
Tapirus bairdii	102	4.68234	1 Land/water protection
Tapirus bairdii	102	4.68234	2 Land/water management
Tapirus bairdii	102	4.68234	3 Species management
Tapirus bairdii	102	4.68234	5 Law & policy
Dasyprocta mexicana	103	4.65816	None
Peromyscus mayensis	104	4.64948	1 Land/water protection
Peromyscus mayensis	104	4.64948	2 Land/water management
Porcula salvania	105	4.58296	1 Land/water protection
Porcula salvania	105	4.58296	2 Land/water management
Porcula salvania	105	4.58296	3 Species management
Porcula salvania	105	4.58296	4 Education & awareness
Cavia intermedia	106	4.45515	2 Land/water management
Cavia intermedia	106	4.45515	4 Education & awareness
Lepilemur sahamalazensis	107	4.35465	1 Land/water protection
Lepilemur sahamalazensis	107	4.35465	2 Land/water management
Lepilemur sahamalazensis	107	4.35465	3 Species management
Chaetocauda sichuanensis	108	4.33917	None
Choeropsis liberiensis	109	4.32012	1 Land/water protection
Choeropsis liberiensis	109	4.32012	2 Land/water management
Choeropsis liberiensis	109	4.32012	3 Species management
Choeropsis liberiensis	109	4.32012	4 Education & awareness
Choeropsis liberiensis	109	4.32012	5 Law & policy
Pithecia vanzolinii	110	4.30646	1 Land/water protection
Microcebus marohita	111	4.25469	None
Pharotis imogene	112	4.24583	1 Land/water protection
Pharotis imogene	112	4.24583	2 Land/water management
Ateles hybridus	113	4.21439	1 Land/water protection
Ateles hybridus	113	4.21439	2 Land/water management
Ateles hybridus	113	4.21439	3 Species management
Ateles hybridus	113	4.21439	4 Education & awareness
Potorous gilbertii	114	4.20261	2 Land/water management
Potorous gilbertii	114	4.20261	3 Species management
Potorous gilbertii	114	4.20261	4 Education & awareness
Nomascus concolor	115	4.1972	1 Land/water protection
Nomascus concolor	115	4.1972	2 Land/water management
Nomascus concolor	115	4.1972	3 Species management
Nomascus concolor	115	4.1972	4 Education & awareness
Nomascus concolor	115	4.1972	5 Law & policy
Tarsius tumpara	116	4.19071	1 Land/water protection
Tarsius tumpara	116	4.19071	3 Species management
Chinchilla chinchilla	117.5	4.10885	1 Land/water protection
Chinchilla chinchilla	117.5	4.10885	2 Land/water management
Chinchilla lanigera	117.5	4.10885	1 Land/water protection
Brachyteles arachnoides	119	4.06835	1 Land/water protection
Brachyteles arachnoides	119	4.06835	2 Land/water management
Brachyteles arachnoides	119	4.06835	3 Species management
Cryptochloris wintoni	120	4.02627	1 Land/water protection
Chrotogale owstoni	121	4.00021	1 Land/water protection
Chrotogale owstoni	121	4.00021	2 Land/water management
Chrotogale owstoni	121	4.00021	3 Species management
Chrotogale owstoni	121	4.00021	4 Education & awareness
Chrotogale owstoni	121	4.00021	5 Law & policy
Pithecia milleri	122	3.91279	None
Spalax arenarius	123	3.85246	1 Land/water protection
Bubalus mindorensis	124	3.84229	1 Land/water protection
Bubalus mindorensis	124	3.84229	2 Land/water management
Bubalus mindorensis	124	3.84229	3 Species management
Bubalus mindorensis	124	3.84229	4 Education & awareness
Bubalus mindorensis	124	3.84229	5 Law & policy
Chiropotes satanas	125	3.76582	1 Land/water protection
Chiropotes satanas	125	3.76582	2 Land/water management
Chiropotes satanas	125	3.76582	3 Species management
Beatragus hunteri	126	3.75734	1 Land/water protection
Beatragus hunteri	126	3.75734	2 Land/water management
Beatragus hunteri	126	3.75734	3 Species management
Beatragus hunteri	126	3.75734	4 Education & awareness
Dipodomys gravipes	127	3.72119	None
Nelsonia goldmani	128	3.70405	1 Land/water protection
Hypogeomys antimena	129	3.66408	1 Land/water protection
Hypogeomys antimena	129	3.66408	2 Land/water management
Hypogeomys antimena	129	3.66408	4 Education & awareness
Cebus aequatorialis	130	3.6142	None
Zaglossus bruijnii	131	3.60056	1 Land/water protection
Zaglossus bruijnii	131	3.60056	3 Species management
Zaglossus bruijnii	131	3.60056	4 Education & awareness
Tylomys bullaris	132	3.53828	1 Land/water protection
Tylomys bullaris	132	3.53828	2 Land/water management
Tylomys bullaris	132	3.53828	3 Species management
Okapia johnstoni	133	3.52569	1 Land/water protection
Okapia johnstoni	133	3.52569	2 Land/water management
Okapia johnstoni	133	3.52569	3 Species management
Okapia johnstoni	133	3.52569	4 Education & awareness
Okapia johnstoni	133	3.52569	5 Law & policy
Okapia johnstoni	133	3.52569	6 Livelihood, economic & other incentives
Spilocuscus wilsoni	134	3.52496	None
Tarsius sangirensis	135	3.4866	1 Land/water protection
Tarsius sangirensis	135	3.4866	3 Species management
Xenomys nelsoni	136	3.47846	None
Addax nasomaculatus	137	3.475	1 Land/water protection
Addax nasomaculatus	137	3.475	3 Species management
Addax nasomaculatus	137	3.475	5 Law & policy
Parantechinus apicalis	138	3.46158	1 Land/water protection
Parantechinus apicalis	138	3.46158	2 Land/water management
Parantechinus apicalis	138	3.46158	3 Species management
Parantechinus apicalis	138	3.46158	4 Education & awareness
Eulemur flavifrons	139	3.41157	1 Land/water protection
Eulemur flavifrons	139	3.41157	2 Land/water management
Eulemur flavifrons	139	3.41157	3 Species management
Callicebus barbarabrownae	140	3.39824	1 Land/water protection
Callicebus barbarabrownae	140	3.39824	2 Land/water management
Phalanger matanim	141	3.39806	5 Law & policy
Cebus cesarae	142	3.37272	None
Ailurops melanotis	143	3.34058	1 Land/water protection
Ailurops melanotis	143	3.34058	2 Land/water management
Ailurops melanotis	143	3.34058	4 Education & awareness
Ailurops melanotis	143	3.34058	5 Law & policy
Vandeleuria nolthenii	144	3.32593	1 Land/water protection
Vandeleuria nolthenii	144	3.32593	2 Land/water management
Congosorex polli	145	3.32089	None
Habromys delicatulus	146.5	3.31656	1 Land/water protection
Habromys schmidlyi	146.5	3.31656	1 Land/water protection
Cercopithecus dryas	148	3.3076	1 Land/water protection
Cercopithecus dryas	148	3.3076	4 Education & awareness
Cercopithecus dryas	148	3.3076	5 Law & policy
Propithecus coquereli	149	3.30077	1 Land/water protection
Propithecus coquereli	149	3.30077	2 Land/water management
Propithecus coquereli	149	3.30077	3 Species management
Propithecus coquereli	149	3.30077	4 Education & awareness
Microcebus gerpi	150	3.27736	1 Land/water protection
Tarsius pelengensis	151	3.26423	1 Land/water protection
Tarsius pelengensis	151	3.26423	2 Land/water management
Enhydra lutris	152	3.24232	2 Land/water management
Enhydra lutris	152	3.24232	3 Species management
Callicebus oenanthe	153	3.12984	2 Land/water management
Callicebus oenanthe	153	3.12984	3 Species management
Tylomys tumbalensis	154	3.12924	1 Land/water protection
Tylomys tumbalensis	154	3.12924	2 Land/water management
Tylomys tumbalensis	154	3.12924	3 Species management
Mirza coquereli	155.5	3.11925	None
Mirza zaza	155.5	3.11925	2 Land/water management
Eulemur coronatus	157	3.11584	2 Land/water management
Eulemur coronatus	157	3.11584	3 Species management
Eulemur coronatus	157	3.11584	4 Education & awareness
Crateromys australis	158	3.10825	1 Land/water protection
Crateromys australis	158	3.10825	2 Land/water management
Nasalis larvatus	159	3.10619	1 Land/water protection
Nasalis larvatus	159	3.10619	2 Land/water management
Nasalis larvatus	159	3.10619	3 Species management
Nasalis larvatus	159	3.10619	4 Education & awareness
Nasalis larvatus	159	3.10619	5 Law & policy
Peroryctes broadbenti	160	3.09768	1 Land/water protection
Peroryctes broadbenti	160	3.09768	2 Land/water management
Peroryctes broadbenti	160	3.09768	3 Species management
Microcebus mamiratra	161	3.09407	None
Megadontomys cryophilus	162	3.08322	None
Surdisorex polulus	163	3.08112	None
Ctenomys sociabilis	164	3.08111	None
Surdisorex schlitteri	165	3.07246	None
Spilocuscus rufoniger	166	3.05045	1 Land/water protection
Spilocuscus rufoniger	166	3.05045	2 Land/water management
Spilocuscus rufoniger	166	3.05045	4 Education & awareness
Marmosops handleyi	167	3.03422	1 Land/water protection
Sarcophilus harrisii	168	3.02749	3 Species management
Abrocoma uspallata	169	3.02099	2 Land/water management
Lasiorhinus krefftii	170	3.01128	1 Land/water protection
Lasiorhinus krefftii	170	3.01128	2 Land/water management
Lasiorhinus krefftii	170	3.01128	3 Species management
Phaner parienti	171	2.98614	1 Land/water protection
Phaner parienti	171	2.98614	2 Land/water management
Eulemur cinereiceps	172	2.97428	1 Land/water protection
Eulemur cinereiceps	172	2.97428	2 Land/water management
Eulemur cinereiceps	172	2.97428	3 Species management
Tachyoryctes macrocephalus	173	2.97281	2 Land/water management
Phaner electromontis	174	2.9128	2 Land/water management
Lepilemur microdon	175	2.91214	2 Land/water management
Lepilemur microdon	175	2.91214	3 Species management
Rhinopithecus avunculus	176	2.90923	1 Land/water protection
Rhinopithecus avunculus	176	2.90923	2 Land/water management
Rhinopithecus avunculus	176	2.90923	3 Species management
Rhinopithecus avunculus	176	2.90923	4 Education & awareness
Rhinopithecus avunculus	176	2.90923	5 Law & policy
Carpomys melanurus	177	2.88662	None
Millardia kondana	178	2.86822	1 Land/water protection
Millardia kondana	178	2.86822	2 Land/water management
Millardia kondana	178	2.86822	3 Species management
Hipposideros corynophyllus	179	2.85391	1 Land/water protection
Hipposideros corynophyllus	179	2.85391	2 Land/water management
Romerolagus diazi	180	2.81983	1 Land/water protection
Romerolagus diazi	180	2.81983	2 Land/water management
Romerolagus diazi	180	2.81983	3 Species management
Romerolagus diazi	180	2.81983	4 Education & awareness
Romerolagus diazi	180	2.81983	5 Law & policy
Macaca sylvanus	181	2.81605	1 Land/water protection
Macaca sylvanus	181	2.81605	2 Land/water management
Macaca sylvanus	181	2.81605	3 Species management
Macaca sylvanus	181	2.81605	4 Education & awareness
Macaca sylvanus	181	2.81605	5 Law & policy
Phaner pallescens	182	2.75332	2 Land/water management
Balaenoptera musculus	183	2.7476	None
Cryptochloris zyli	184	2.72976	1 Land/water protection
Cryptochloris zyli	184	2.72976	2 Land/water management
Myosorex blarina	185	2.68074	2 Land/water management
Pteralopex pulchra	186	2.67843	1 Land/water protection
Moschus anhuiensis	187	2.66439	1 Land/water protection
Moschus anhuiensis	187	2.66439	2 Land/water management
Moschus anhuiensis	187	2.66439	3 Species management
Moschus anhuiensis	187	2.66439	5 Law & policy
Heteromys nelsoni	188	2.66241	1 Land/water protection
Lepilemur wrightae	189	2.65806	2 Land/water management
Lepilemur fleuretae	190	2.65777	2 Land/water management
Chiropotes albinasus	191	2.61345	2 Land/water management
Chiropotes albinasus	191	2.61345	3 Species management
Symphalangus syndactylus	192	2.61136	1 Land/water protection
Symphalangus syndactylus	192	2.61136	2 Land/water management
Symphalangus syndactylus	192	2.61136	3 Species management
Symphalangus syndactylus	192	2.61136	4 Education & awareness
Symphalangus syndactylus	192	2.61136	5 Law & policy
Pseudoberylmys muongbangensis	193	2.56848	None
Moschus berezovskii	194	2.5658	1 Land/water protection
Moschus berezovskii	194	2.5658	2 Land/water management
Moschus berezovskii	194	2.5658	3 Species management
Moschus berezovskii	194	2.5658	4 Education & awareness
Moschus berezovskii	194	2.5658	5 Law & policy
Pteralopex flanneryi	195	2.565	1 Land/water protection
Lepilemur mittermeieri	196	2.56349	None
Monachus monachus	197.5	2.5506	1 Land/water protection
Monachus monachus	197.5	2.5506	2 Land/water management
Monachus monachus	197.5	2.5506	3 Species management
Monachus monachus	197.5	2.5506	4 Education & awareness
Monachus monachus	197.5	2.5506	5 Law & policy
Neomonachus schauinslandi	197.5	2.5506	1 Land/water protection
Neomonachus schauinslandi	197.5	2.5506	2 Land/water management
Neomonachus schauinslandi	197.5	2.5506	3 Species management
Neomonachus schauinslandi	197.5	2.5506	4 Education & awareness
Neomonachus schauinslandi	197.5	2.5506	5 Law & policy
Melogale everetti	199	2.53528	2 Land/water management
Melogale everetti	199	2.53528	4 Education & awareness
Melogale everetti	199	2.53528	5 Law & policy
Diplothrix legata	200	2.52614	1 Land/water protection
Diplothrix legata	200	2.52614	2 Land/water management
Dasyurus hallucatus	201	2.52516	2 Land/water management
Desmana moschata	202	2.52384	1 Land/water protection
Desmana moschata	202	2.52384	2 Land/water management
Desmana moschata	202	2.52384	5 Law & policy
Eupleres major	203	2.50719	1 Land/water protection
Eupleres major	203	2.50719	2 Land/water management
Eupleres major	203	2.50719	4 Education & awareness
Eupleres major	203	2.50719	5 Law & policy
Feroculus feroculus	204	2.4933	1 Land/water protection
Feroculus feroculus	204	2.4933	2 Land/water management
Leontopithecus chrysomelas	205	2.48094	2 Land/water management
Tupaia nicobarica	206	2.47715	2 Land/water management
Muntiacus vuquangensis	207	2.4595	1 Land/water protection
Muntiacus vuquangensis	207	2.4595	2 Land/water management
Muntiacus vuquangensis	207	2.4595	3 Species management
Muntiacus vuquangensis	207	2.4595	4 Education & awareness
Muntiacus vuquangensis	207	2.4595	5 Law & policy
Crocidura musseri	208	2.42109	1 Land/water protection
Crocidura musseri	208	2.42109	2 Land/water management
Cheirogaleus minusculus	209	2.42047	2 Land/water management
Rungwecebus kipunji	210	2.40996	1 Land/water protection
Rungwecebus kipunji	210	2.40996	2 Land/water management
Rungwecebus kipunji	210	2.40996	3 Species management
Rungwecebus kipunji	210	2.40996	4 Education & awareness
Rungwecebus kipunji	210	2.40996	5 Law & policy
Rungwecebus kipunji	210	2.40996	6 Livelihood, economic & other incentives
Habromys ixtlani	211	2.39479	1 Land/water protection
Ctenomys flamarioni	212	2.39319	None
Catagonus wagneri	213	2.39101	1 Land/water protection
Catagonus wagneri	213	2.39101	2 Land/water management
Catagonus wagneri	213	2.39101	3 Species management
Catagonus wagneri	213	2.39101	4 Education & awareness
Catagonus wagneri	213	2.39101	5 Law & policy
Cremnomys elvira	214	2.388	1 Land/water protection
Cremnomys elvira	214	2.388	2 Land/water management
Cremnomys elvira	214	2.388	3 Species management
Melogale cucphuongensis	215	2.3844	None
Nomascus leucogenys	216	2.38349	1 Land/water protection
Nomascus leucogenys	216	2.38349	2 Land/water management
Nomascus leucogenys	216	2.38349	3 Species management
Nomascus leucogenys	216	2.38349	4 Education & awareness
Nomascus leucogenys	216	2.38349	5 Law & policy
Moschus fuscus	217	2.36275	1 Land/water protection
Moschus fuscus	217	2.36275	2 Land/water management
Moschus fuscus	217	2.36275	3 Species management
Moschus fuscus	217	2.36275	4 Education & awareness
Moschus fuscus	217	2.36275	5 Law & policy
Mystacina tuberculata	218	2.36034	None
Habromys chinanteco	219.5	2.35855	1 Land/water protection
Habromys lepturus	219.5	2.35855	1 Land/water protection
Otomys barbouri	221	2.35686	2 Land/water management
Ctenomys roigi	222	2.35507	1 Land/water protection
Emballonura semicaudata	223	2.35091	1 Land/water protection
Emballonura semicaudata	223	2.35091	2 Land/water management
Emballonura semicaudata	223	2.35091	3 Species management
Emballonura semicaudata	223	2.35091	5 Law & policy
Zyzomys pedunculatus	224	2.33504	2 Land/water management
Zyzomys pedunculatus	224	2.33504	3 Species management
Craseonycteris thonglongyai	225	2.3125	1 Land/water protection
Craseonycteris thonglongyai	225	2.3125	2 Land/water management
Craseonycteris thonglongyai	225	2.3125	4 Education & awareness
Sus cebifrons	226	2.30752	1 Land/water protection
Sus cebifrons	226	2.30752	2 Land/water management
Sus cebifrons	226	2.30752	3 Species management
Sus cebifrons	226	2.30752	4 Education & awareness
Sus cebifrons	226	2.30752	5 Law & policy
Phocoena sinus	227	2.30322	1 Land/water protection
Phocoena sinus	227	2.30322	2 Land/water management
Phocoena sinus	227	2.30322	3 Species management
Phocoena sinus	227	2.30322	4 Education & awareness
Phocoena sinus	227	2.30322	5 Law & policy
Phocoena sinus	227	2.30322	6 Livelihood, economic & other incentives
Octodon pacificus	228	2.28722	1 Land/water protection
Propithecus verreauxi	229	2.2846	2 Land/water management
Propithecus verreauxi	229	2.2846	3 Species management
Tokudaia osimensis	230.5	2.28211	1 Land/water protection
Tokudaia osimensis	230.5	2.28211	2 Land/water management
Tokudaia tokunoshimensis	230.5	2.28211	1 Land/water protection
Tokudaia tokunoshimensis	230.5	2.28211	2 Land/water management
Solisorex pearsoni	232	2.27856	1 Land/water protection
Solisorex pearsoni	232	2.27856	2 Land/water management
Chiropotes utahickae	233	2.27565	2 Land/water management
Chiropotes utahickae	233	2.27565	3 Species management
Megadontomys nelsoni	234.5	2.26837	None
Megadontomys thomasi	234.5	2.26837	1 Land/water protection
Lepilemur hollandorum	236	2.26818	2 Land/water management
Lepilemur hollandorum	236	2.26818	3 Species management
Zaglossus attenboroughi	237	2.2557	1 Land/water protection
Zaglossus attenboroughi	237	2.2557	2 Land/water management
Zaglossus attenboroughi	237	2.2557	3 Species management
Zaglossus attenboroughi	237	2.2557	4 Education & awareness
Rhinolophus cognatus	238	2.24758	2 Land/water management
Cephalophus adersi	239	2.24275	1 Land/water protection
Cephalophus adersi	239	2.24275	2 Land/water management
Cephalophus adersi	239	2.24275	3 Species management
Cephalophus adersi	239	2.24275	4 Education & awareness
Cephalophus adersi	239	2.24275	5 Law & policy
Microcebus macarthurii	240	2.23163	None
Myosorex geata	241	2.23109	1 Land/water protection
Myosorex geata	241	2.23109	2 Land/water management
Monodelphis unistriata	242	2.21543	None
Pygathrix cinerea	243	2.20859	1 Land/water protection
Pygathrix cinerea	243	2.20859	2 Land/water management
Pygathrix cinerea	243	2.20859	3 Species management
Pygathrix cinerea	243	2.20859	4 Education & awareness
Pygathrix cinerea	243	2.20859	5 Law & policy
Leontopithecus caissara	244	2.1971	1 Land/water protection
Leontopithecus caissara	244	2.1971	2 Land/water management
Leontopithecus caissara	244	2.1971	3 Species management
Leontopithecus caissara	244	2.1971	4 Education & awareness
Leontopithecus caissara	244	2.1971	6 Livelihood, economic & other incentives
Murina fusca	245	2.19575	None
Uromys boeadii	246	2.18924	None
Aotus jorgehernandezi	247	2.18647	None
Cryptotis hondurensis	248	2.1851	None
Lamottemys okuensis	249	2.17867	1 Land/water protection
Lamottemys okuensis	249	2.17867	2 Land/water management
Microakodontomys transitorius	250	2.15091	None
Natalus jamaicensis	251	2.13373	1 Land/water protection
Natalus jamaicensis	251	2.13373	2 Land/water management
Natalus jamaicensis	251	2.13373	4 Education & awareness
Lagothrix lugens	252	2.12911	2 Land/water management
Lagothrix lugens	252	2.12911	3 Species management
Reithrodontomys spectabilis	253	2.1171	2 Land/water management
Miniopterus fuscus	254	2.11638	1 Land/water protection
Miniopterus fuscus	254	2.11638	2 Land/water management
Dasyprocta ruatanica	255	2.09568	None
Hapalomys longicaudatus	256	2.08857	1 Land/water protection
Hapalomys longicaudatus	256	2.08857	2 Land/water management
Axis kuhlii	257	2.08609	1 Land/water protection
Axis kuhlii	257	2.08609	2 Land/water management
Axis kuhlii	257	2.08609	3 Species management
Moschus chrysogaster	258	2.08397	1 Land/water protection
Moschus chrysogaster	258	2.08397	2 Land/water management
Moschus chrysogaster	258	2.08397	3 Species management
Moschus chrysogaster	258	2.08397	4 Education & awareness
Moschus chrysogaster	258	2.08397	5 Law & policy
Heteromys spectabilis	259	2.08164	None
Avahi occidentalis	260	2.07781	2 Land/water management
Callicebus coimbrai	261	2.07516	1 Land/water protection
Callicebus coimbrai	261	2.07516	2 Land/water management
Avahi cleesei	262	2.07368	2 Land/water management
Bettongia penicillata	263	2.07081	2 Land/water management
Bettongia penicillata	263	2.07081	3 Species management
Uromys imperator	264	2.05768	None
Equus ferus	265	2.05319	1 Land/water protection
Equus ferus	265	2.05319	2 Land/water management
Equus ferus	265	2.05319	3 Species management
Equus ferus	265	2.05319	4 Education & awareness
Equus ferus	265	2.05319	5 Law & policy
Equus ferus	265	2.05319	6 Livelihood, economic & other incentives
Pteronotus paraguanensis	266	2.04409	1 Land/water protection
Pteronotus paraguanensis	266	2.04409	2 Land/water management
Pteronotus paraguanensis	266	2.04409	4 Education & awareness
Tonkinomys daovantieni	267	2.04255	None
Sturnira nana	268	2.03167	2 Land/water management
Orthogeomys lanius	269	2.02584	2 Land/water management
Tragulus nigricans	270	2.02473	1 Land/water protection
Tragulus nigricans	270	2.02473	2 Land/water management
Tragulus nigricans	270	2.02473	3 Species management
Tragulus nigricans	270	2.02473	5 Law & policy
Pithecheirops otion	271	2.01617	None
Lepilemur scottorum	272	2.00846	2 Land/water management
Zyzomys palatalis	273	2.00394	1 Land/water protection
Zyzomys palatalis	273	2.00394	2 Land/water management
Zyzomys palatalis	273	2.00394	3 Species management
Microcebus simmonsi	274	1.99996	None
Bos sauveli	275	1.99276	1 Land/water protection
Bos sauveli	275	1.99276	2 Land/water management
Bos sauveli	275	1.99276	3 Species management
Bos sauveli	275	1.99276	4 Education & awareness
Molossops aequatorianus	276	1.98737	1 Land/water protection
Lycaon pictus	277	1.97445	1 Land/water protection
Lycaon pictus	277	1.97445	2 Land/water management
Lycaon pictus	277	1.97445	3 Species management
Lycaon pictus	277	1.97445	4 Education & awareness
Lycaon pictus	277	1.97445	5 Law & policy
Lycaon pictus	277	1.97445	6 Livelihood, economic & other incentives
Echymipera echinista	278	1.97245	None
Ctenomys osvaldoreigi	279	1.95941	1 Land/water protection
Ctenomys osvaldoreigi	279	1.95941	2 Land/water management
Dorcopsis atrata	280	1.95604	1 Land/water protection
Dorcopsis atrata	280	1.95604	2 Land/water management
Dorcopsis atrata	280	1.95604	4 Education & awareness
Tapirus pinchaque	281	1.95033	1 Land/water protection
Tapirus pinchaque	281	1.95033	2 Land/water management
Tapirus pinchaque	281	1.95033	3 Species management
Tapirus pinchaque	281	1.95033	5 Law & policy
Piliocolobus waldronae	282	1.94891	1 Land/water protection
Piliocolobus waldronae	282	1.94891	2 Land/water management
Piliocolobus waldronae	282	1.94891	3 Species management
Piliocolobus waldronae	282	1.94891	5 Law & policy
Uromys porculus	283	1.94242	None
Uromys emmae	284	1.94227	None
Microcebus jollyae	285	1.9416	None
Avahi unicolor	286	1.935	1 Land/water protection
Avahi unicolor	286	1.935	2 Land/water management
Eulemur collaris	287	1.93271	1 Land/water protection
Eulemur collaris	287	1.93271	2 Land/water management
Eulemur collaris	287	1.93271	3 Species management
Piliocolobus preussi	288	1.92956	1 Land/water protection
Piliocolobus preussi	288	1.92956	2 Land/water management
Piliocolobus preussi	288	1.92956	3 Species management
Piliocolobus preussi	288	1.92956	5 Law & policy
Nomascus gabriellae	289	1.92097	1 Land/water protection
Nomascus gabriellae	289	1.92097	2 Land/water management
Nomascus gabriellae	289	1.92097	3 Species management
Nomascus gabriellae	289	1.92097	4 Education & awareness
Nomascus gabriellae	289	1.92097	5 Law & policy
Myosorex kihaulei	290	1.9178	1 Land/water protection
Myosorex kihaulei	290	1.9178	2 Land/water management
Nomascus siki	291	1.90706	1 Land/water protection
Nomascus siki	291	1.90706	2 Land/water management
Nomascus siki	291	1.90706	3 Species management
Nomascus siki	291	1.90706	4 Education & awareness
Nomascus siki	291	1.90706	5 Law & policy
Pygathrix nigripes	292	1.88669	1 Land/water protection
Pygathrix nigripes	292	1.88669	2 Land/water management
Pygathrix nigripes	292	1.88669	3 Species management
Pygathrix nigripes	292	1.88669	4 Education & awareness
Pygathrix nigripes	292	1.88669	5 Law & policy
Lepilemur randrianasoloi	293	1.88041	None
Dactylopsila tatei	294	1.86323	None
Pygathrix nemaeus	295	1.86013	1 Land/water protection
Pygathrix nemaeus	295	1.86013	2 Land/water management
Pygathrix nemaeus	295	1.86013	3 Species management
Pygathrix nemaeus	295	1.86013	4 Education & awareness
Pygathrix nemaeus	295	1.86013	5 Law & policy
Miniopterus robustior	296	1.85294	None
Alouatta pigra	297	1.84908	2 Land/water management
Alouatta pigra	297	1.84908	3 Species management
Echymipera davidi	298	1.84442	None
Microcebus mittermeieri	299	1.83437	None
Hapalemur alaotrensis	300	1.83032	1 Land/water protection
Hapalemur alaotrensis	300	1.83032	2 Land/water management
Hapalemur alaotrensis	300	1.83032	3 Species management
Callicebus olallae	301	1.82767	1 Land/water protection
Callicebus olallae	301	1.82767	2 Land/water management
Callicebus olallae	301	1.82767	3 Species management
Iomys sipora	302	1.82158	1 Land/water protection
Iomys sipora	302	1.82158	2 Land/water management
Ateles belzebuth	303.5	1.82046	2 Land/water management
Ateles belzebuth	303.5	1.82046	3 Species management
Ateles belzebuth	303.5	1.82046	4 Education & awareness
Ateles geoffroyi	303.5	1.82046	2 Land/water management
Ateles geoffroyi	303.5	1.82046	3 Species management
Ateles geoffroyi	303.5	1.82046	4 Education & awareness
Vandeleuria nilagirica	305	1.81252	1 Land/water protection
Vandeleuria nilagirica	305	1.81252	2 Land/water management
Dipodomys ingens	306	1.80978	1 Land/water protection
Dipodomys ingens	306	1.80978	2 Land/water management
Ctenomys yolandae	307	1.80717	None
Leontopithecus rosalia	308	1.80314	2 Land/water management
Eubalaena glacialis	309.5	1.80185	2 Land/water management
Eubalaena glacialis	309.5	1.80185	3 Species management
Eubalaena japonica	309.5	1.80185	3 Species management
Ctenomys bonettoi	311	1.7965	1 Land/water protection
Saguinus leucopus	312	1.79534	1 Land/water protection
Saguinus leucopus	312	1.79534	2 Land/water management
Saguinus leucopus	312	1.79534	3 Species management
Saguinus leucopus	312	1.79534	4 Education & awareness
Leontopithecus chrysopygus	313	1.79238	1 Land/water protection
Leontopithecus chrysopygus	313	1.79238	2 Land/water management
Leontopithecus chrysopygus	313	1.79238	3 Species management
Leontopithecus chrysopygus	313	1.79238	4 Education & awareness
Avahi betsileo	314	1.78798	None
Myotis hajastanicus	315	1.78346	2 Land/water management
Myotis hajastanicus	315	1.78346	4 Education & awareness
Myotis hajastanicus	315	1.78346	5 Law & policy
Dama mesopotamica	316	1.7772	1 Land/water protection
Dama mesopotamica	316	1.7772	2 Land/water management
Dama mesopotamica	316	1.7772	3 Species management
Dama mesopotamica	316	1.7772	4 Education & awareness
Dama mesopotamica	316	1.7772	5 Law & policy
Cebus versicolor	317	1.7744	None
Otomops secundus	318	1.76384	None
Callicebus modestus	319	1.76348	2 Land/water management
Callicebus modestus	319	1.76348	3 Species management
Habromys simulatus	320	1.76321	None
Equus africanus	321	1.76088	1 Land/water protection
Equus africanus	321	1.76088	2 Land/water management
Equus africanus	321	1.76088	3 Species management
Equus africanus	321	1.76088	4 Education & awareness
Equus africanus	321	1.76088	5 Law & policy
Rhinopithecus strykeri	322	1.75449	1 Land/water protection
Rhinopithecus strykeri	322	1.75449	2 Land/water management
Rhinopithecus strykeri	322	1.75449	3 Species management
Loxodonta africana	323	1.75067	1 Land/water protection
Loxodonta africana	323	1.75067	2 Land/water management
Loxodonta africana	323	1.75067	3 Species management
Loxodonta africana	323	1.75067	4 Education & awareness
Loxodonta africana	323	1.75067	5 Law & policy
Loxodonta africana	323	1.75067	6 Livelihood, economic & other incentives
Nesoromys ceramicus	324	1.73087	2 Land/water management
Cuon alpinus	325	1.7307	2 Land/water management
Cuon alpinus	325	1.7307	5 Law & policy
Cuon alpinus	325	1.7307	6 Livelihood, economic & other incentives
Pteropus pselaphon	326	1.72827	1 Land/water protection
Pteropus pselaphon	326	1.72827	2 Land/water management
Pteropus pselaphon	326	1.72827	4 Education & awareness
Pteropus pselaphon	326	1.72827	6 Livelihood, economic & other incentives
Leptonycteris nivalis	327	1.72156	1 Land/water protection
Leptonycteris nivalis	327	1.72156	2 Land/water management
Pteromyscus pulverulentus	328	1.71575	None
Neopteryx frosti	329	1.7148	2 Land/water management
Neopteryx frosti	329	1.7148	3 Species management
Moschus cupreus	330	1.71358	1 Land/water protection
Moschus cupreus	330	1.71358	2 Land/water management
Moschus cupreus	330	1.71358	3 Species management
Moschus cupreus	330	1.71358	5 Law & policy
Calomyscus tsolovi	331	1.70081	None
Moschus leucogaster	332	1.69503	1 Land/water protection
Moschus leucogaster	332	1.69503	2 Land/water management
Moschus leucogaster	332	1.69503	3 Species management
Moschus leucogaster	332	1.69503	4 Education & awareness
Moschus leucogaster	332	1.69503	5 Law & policy
Micronycteris giovanniae	333	1.69415	None
Phalanger lullulae	334	1.69157	2 Land/water management
Hadromys humei	335	1.68438	1 Land/water protection
Tupaia chrysogaster	336	1.67614	1 Land/water protection
Tupaia chrysogaster	336	1.67614	2 Land/water management
Ctenomys rionegrensis	337	1.65649	1 Land/water protection
Marmosops cracens	338	1.65477	None
Piliocolobus epieni	339	1.65454	1 Land/water protection
Piliocolobus epieni	339	1.65454	3 Species management
Tamiasciurus mearnsi	340	1.64703	1 Land/water protection
Viverra civettina	341	1.64382	1 Land/water protection
Viverra civettina	341	1.64382	2 Land/water management
Viverra civettina	341	1.64382	3 Species management
Viverra civettina	341	1.64382	4 Education & awareness
Viverra civettina	341	1.64382	5 Law & policy
Myosorex eisentrauti	342	1.64051	1 Land/water protection
Myosorex eisentrauti	342	1.64051	2 Land/water management
Hylobates pileatus	343	1.63591	1 Land/water protection
Hylobates pileatus	343	1.63591	2 Land/water management
Hylobates pileatus	343	1.63591	3 Species management
Hylobates pileatus	343	1.63591	4 Education & awareness
Saguinus oedipus	344	1.6347	1 Land/water protection
Saguinus oedipus	344	1.6347	2 Land/water management
Saguinus oedipus	344	1.6347	4 Education & awareness
Phascolarctos cinereus	345	1.626	1 Land/water protection
Phascolarctos cinereus	345	1.626	2 Land/water management
Phascolarctos cinereus	345	1.626	3 Species management
Phascolarctos cinereus	345	1.626	4 Education & awareness
Propithecus coronatus	346.5	1.6181	1 Land/water protection
Propithecus coronatus	346.5	1.6181	2 Land/water management
Propithecus coronatus	346.5	1.6181	3 Species management
Propithecus deckenii	346.5	1.6181	2 Land/water management
Piliocolobus bouvieri	348	1.60838	1 Land/water protection
Dendroprionomys rousseloti	349	1.60066	None
Rucervus eldii	350	1.59447	1 Land/water protection
Rucervus eldii	350	1.59447	2 Land/water management
Rucervus eldii	350	1.59447	3 Species management
Rucervus eldii	350	1.59447	4 Education & awareness
Rucervus eldii	350	1.59447	5 Law & policy
Microperoryctes murina	351	1.593	None
Peromyscus slevini	352	1.58964	1 Land/water protection
Peromyscus slevini	352	1.58964	2 Land/water management
Ctenomys tuconax	353	1.58964	1 Land/water protection
Abrocoma vaccarum	354	1.58682	None
Ichthyomys stolzmanni	355	1.5728	None
Crateromys paulus	356	1.57245	1 Land/water protection
Crateromys paulus	356	1.57245	2 Land/water management
Cephalophus jentinki	357	1.5656	1 Land/water protection
Cephalophus jentinki	357	1.5656	2 Land/water management
Cephalophus jentinki	357	1.5656	3 Species management
Cephalophus jentinki	357	1.5656	4 Education & awareness
Cephalophus jentinki	357	1.5656	5 Law & policy
Cephalophus jentinki	357	1.5656	6 Livelihood, economic & other incentives
Crocidura trichura	358	1.56509	2 Land/water management
Crocidura trichura	358	1.56509	3 Species management
Crocidura trichura	358	1.56509	4 Education & awareness
Lepilemur otto	359	1.56264	None
Sicista armenica	360	1.5625	None
Nilopegamys plumbeus	361	1.56195	None
Lepilemur grewcockorum	362	1.55786	1 Land/water protection
Lepilemur grewcockorum	362	1.55786	2 Land/water management
Balaenoptera physalus	363	1.54926	3 Species management
Solomys ponceleti	364	1.54837	1 Land/water protection
Solomys ponceleti	364	1.54837	2 Land/water management
Solomys ponceleti	364	1.54837	4 Education & awareness
Pan paniscus	365.5	1.54287	1 Land/water protection
Pan paniscus	365.5	1.54287	2 Land/water management
Pan paniscus	365.5	1.54287	4 Education & awareness
Pan paniscus	365.5	1.54287	5 Law & policy
Pan troglodytes	365.5	1.54287	1 Land/water protection
Pan troglodytes	365.5	1.54287	2 Land/water management
Pan troglodytes	365.5	1.54287	4 Education & awareness
Pan troglodytes	365.5	1.54287	5 Law & policy
Peromyscus interparietalis	367	1.54261	1 Land/water protection
Peromyscus interparietalis	367	1.54261	2 Land/water management
Catopuma badia	368	1.5355	1 Land/water protection
Catopuma badia	368	1.5355	2 Land/water management
Catopuma badia	368	1.5355	3 Species management
Catopuma badia	368	1.5355	4 Education & awareness
Catopuma badia	368	1.5355	5 Law & policy
Callicebus caquetensis	369	1.52913	1 Land/water protection
Callicebus caquetensis	369	1.52913	3 Species management
Callicebus caquetensis	369	1.52913	4 Education & awareness
Dugong dugon	370	1.52221	1 Land/water protection
Dugong dugon	370	1.52221	2 Land/water management
Dugong dugon	370	1.52221	4 Education & awareness
Dugong dugon	370	1.52221	5 Law & policy
Dugong dugon	370	1.52221	6 Livelihood, economic & other incentives
Melomys fraterculus	371	1.52173	None
Lophuromys eisentrauti	372	1.51965	1 Land/water protection
Lophuromys eisentrauti	372	1.51965	2 Land/water management
Murina tenebrosa	373	1.51805	2 Land/water management
Chrotomys sibuyanensis	374	1.51784	2 Land/water management
Geomys tropicalis	375	1.51756	1 Land/water protection
Pteralopex atrata	376	1.51729	1 Land/water protection
Pteropus tuberculatus	377	1.51607	None
Leopardus jacobita	378	1.51196	1 Land/water protection
Leopardus jacobita	378	1.51196	2 Land/water management
Leopardus jacobita	378	1.51196	3 Species management
Leopardus jacobita	378	1.51196	4 Education & awareness
Pteralopex anceps	379	1.50815	1 Land/water protection
Pteralopex taki	380	1.50751	1 Land/water protection
Pteralopex taki	380	1.50751	2 Land/water management
Peromyscus sagax	381	1.50534	None
Peromyscus dickeyi	382	1.49591	1 Land/water protection
Microcebus arnholdi	383	1.49134	None
Cebus malitiosus	384	1.48802	None
Crateromys schadenbergi	385	1.48567	2 Land/water management
Crateromys schadenbergi	385	1.48567	3 Species management
Crateromys schadenbergi	385	1.48567	4 Education & awareness
Tragelaphus buxtoni	386	1.48438	1 Land/water protection
Tragelaphus buxtoni	386	1.48438	2 Land/water management
Tragelaphus buxtoni	386	1.48438	3 Species management
Tragelaphus buxtoni	386	1.48438	5 Law & policy
Crateromys heaneyi	387	1.4709	1 Land/water protection
Crateromys heaneyi	387	1.4709	2 Land/water management
Kunsia fronto	388	1.46734	None
Ochotona iliensis	389	1.46612	3 Species management
Sicista kazbegica	390	1.46534	None
Avahi mooreorum	391	1.45406	None
Dasyurus viverrinus	392	1.45106	1 Land/water protection
Dasyurus viverrinus	392	1.45106	2 Land/water management
Dasyurus viverrinus	392	1.45106	3 Species management
Dasyurus viverrinus	392	1.45106	4 Education & awareness
Wilfredomys oenax	393	1.44926	None
Rheomys mexicanus	394	1.43419	None
Crocidura wimmeri	395	1.42946	1 Land/water protection
Crocidura wimmeri	395	1.42946	2 Land/water management
Tylomys fulviventer	396	1.42754	None
Panthera tigris	397.5	1.42497	1 Land/water protection
Panthera tigris	397.5	1.42497	2 Land/water management
Panthera tigris	397.5	1.42497	3 Species management
Panthera tigris	397.5	1.42497	4 Education & awareness
Panthera tigris	397.5	1.42497	5 Law & policy
Panthera tigris	397.5	1.42497	6 Livelihood, economic & other incentives
Panthera uncia	397.5	1.42497	1 Land/water protection
Panthera uncia	397.5	1.42497	2 Land/water management
Panthera uncia	397.5	1.42497	4 Education & awareness
Panthera uncia	397.5	1.42497	5 Law & policy
Panthera uncia	397.5	1.42497	6 Livelihood, economic & other incentives
Microgale jenkinsae	399	1.42008	1 Land/water protection
Microgale jenkinsae	399	1.42008	2 Land/water management
Batomys dentatus	400	1.41937	None
Piliocolobus pennantii	401	1.41747	1 Land/water protection
Piliocolobus pennantii	401	1.41747	2 Land/water management
Piliocolobus pennantii	401	1.41747	3 Species management
Piliocolobus pennantii	401	1.41747	5 Law & policy
Batomys russatus	402	1.41266	2 Land/water management
Dinomys branickii	403	1.4095	None
Juscelinomys huanchacae	404	1.40632	None
Macaca nigra	405	1.40526	1 Land/water protection
Macaca nigra	405	1.40526	2 Land/water management
Macaca nigra	405	1.40526	3 Species management
Macaca nigra	405	1.40526	4 Education & awareness
Macaca nigra	405	1.40526	5 Law & policy
Myotis yanbarensis	406	1.40456	1 Land/water protection
Myotis yanbarensis	406	1.40456	2 Land/water management
Petrogale persephone	407	1.40021	2 Land/water management
Petrogale persephone	407	1.40021	4 Education & awareness
Macrotis lagotis	408	1.3995	1 Land/water protection
Macrotis lagotis	408	1.3995	2 Land/water management
Macrotis lagotis	408	1.3995	3 Species management
Macrotis lagotis	408	1.3995	4 Education & awareness
Neusticomys ferreirai	409	1.39752	None
Trachypithecus delacouri	410	1.3963	1 Land/water protection
Trachypithecus delacouri	410	1.3963	2 Land/water management
Trachypithecus delacouri	410	1.3963	3 Species management
Trachypithecus delacouri	410	1.3963	4 Education & awareness
Trachypithecus delacouri	410	1.3963	5 Law & policy
Presbytis melalophos	411	1.38101	1 Land/water protection
Presbytis melalophos	411	1.38101	2 Land/water management
Presbytis melalophos	411	1.38101	3 Species management
Presbytis melalophos	411	1.38101	4 Education & awareness
Presbytis melalophos	411	1.38101	5 Law & policy
Microcebus sambiranensis	412	1.36644	1 Land/water protection
Microcebus sambiranensis	412	1.36644	2 Land/water management
Myotis cobanensis	413	1.36505	None
Hippopotamus amphibius	414	1.36012	1 Land/water protection
Hippopotamus amphibius	414	1.36012	2 Land/water management
Hippopotamus amphibius	414	1.36012	3 Species management
Hippopotamus amphibius	414	1.36012	4 Education & awareness
Hippopotamus amphibius	414	1.36012	5 Law & policy
Microcebus margotmarshae	415	1.353	1 Land/water protection
Microcebus danfossi	416	1.35157	None
Crocidura jenkinsi	417.5	1.35051	1 Land/water protection
Crocidura jenkinsi	417.5	1.35051	2 Land/water management
Crocidura nicobarica	417.5	1.35051	2 Land/water management
Amphinectomys savamis	419	1.33937	None
Rhinopithecus bieti	420	1.33691	1 Land/water protection
Rhinopithecus bieti	420	1.33691	2 Land/water management
Rhinopithecus bieti	420	1.33691	3 Species management
Rhinopithecus bieti	420	1.33691	4 Education & awareness
Babyrousa togeanensis	421	1.33397	1 Land/water protection
Babyrousa togeanensis	421	1.33397	2 Land/water management
Babyrousa togeanensis	421	1.33397	3 Species management
Babyrousa togeanensis	421	1.33397	4 Education & awareness
Babyrousa togeanensis	421	1.33397	5 Law & policy
Gerbillus burtoni	422	1.32725	None
Peromyscus pseudocrinitus	423	1.32479	1 Land/water protection
Peromyscus pseudocrinitus	423	1.32479	2 Land/water management
Orthogeomys cuniculus	424	1.32366	None
Neusticomys mussoi	425	1.32243	None
Kerivoula krauensis	426	1.31531	None
Macaca pagensis	427	1.30963	1 Land/water protection
Macaca pagensis	427	1.30963	2 Land/water management
Macaca pagensis	427	1.30963	3 Species management
Macaca pagensis	427	1.30963	4 Education & awareness
Macaca pagensis	427	1.30963	5 Law & policy
Chaetomys subspinosus	428	1.29477	1 Land/water protection
Chaetomys subspinosus	428	1.29477	2 Land/water management
Myotis hermani	429	1.29379	2 Land/water management
Miniopterus griveaudi	430	1.28357	None
Eupetaurus cinereus	431	1.28033	1 Land/water protection
Eupetaurus cinereus	431	1.28033	2 Land/water management
Macruromys elegans	432	1.27629	None
Phalanger alexandrae	433	1.27495	1 Land/water protection
Phalanger alexandrae	433	1.27495	2 Land/water management
Phalanger alexandrae	433	1.27495	3 Species management
Rhogeessa genowaysi	434	1.27113	1 Land/water protection
Bubalus arnee	435	1.26111	1 Land/water protection
Bubalus arnee	435	1.26111	2 Land/water management
Bubalus arnee	435	1.26111	3 Species management
Bubalus arnee	435	1.26111	4 Education & awareness
Bubalus arnee	435	1.26111	5 Law & policy
Microcebus berthae	436	1.25338	None
Maxomys wattsi	437	1.24133	2 Land/water management
Cynomys mexicanus	438	1.23419	1 Land/water protection
Crocidura orii	439	1.22911	1 Land/water protection
Crocidura orii	439	1.22911	2 Land/water management
Voalavo antsahabensis	440	1.22468	2 Land/water management
Piliocolobus gordonorum	441.5	1.21883	1 Land/water protection
Piliocolobus gordonorum	441.5	1.21883	2 Land/water management
Piliocolobus gordonorum	441.5	1.21883	3 Species management
Piliocolobus kirkii	441.5	1.21883	1 Land/water protection
Piliocolobus kirkii	441.5	1.21883	2 Land/water management
Piliocolobus kirkii	441.5	1.21883	5 Law & policy
Rhinoceros unicornis	443	1.21809	1 Land/water protection
Rhinoceros unicornis	443	1.21809	2 Land/water management
Rhinoceros unicornis	443	1.21809	3 Species management
Rhinoceros unicornis	443	1.21809	4 Education & awareness
Rhinoceros unicornis	443	1.21809	5 Law & policy
Micronycteris buriri	444	1.21505	None
Eulemur albifrons	445.5	1.21494	2 Land/water management
Eulemur albifrons	445.5	1.21494	3 Species management
Eulemur sanfordi	445.5	1.21494	2 Land/water management
Eulemur sanfordi	445.5	1.21494	3 Species management
Platacanthomys lasiurus	447	1.21445	2 Land/water management
Platacanthomys lasiurus	447	1.21445	4 Education & awareness
Platacanthomys lasiurus	447	1.21445	5 Law & policy
Lepilemur leucopus	448	1.21316	2 Land/water management
Lepilemur ankaranensis	449	1.21194	1 Land/water protection
Lepilemur ankaranensis	449	1.21194	2 Land/water management
Lepilemur ankaranensis	449	1.21194	3 Species management
Chrysospalax trevelyani	450	1.21062	1 Land/water protection
Chrysospalax trevelyani	450	1.21062	2 Land/water management
Chrysospalax trevelyani	450	1.21062	3 Species management
Trachypithecus poliocephalus	451	1.20889	1 Land/water protection
Trachypithecus poliocephalus	451	1.20889	2 Land/water management
Trachypithecus poliocephalus	451	1.20889	3 Species management
Trachypithecus poliocephalus	451	1.20889	4 Education & awareness
Trachypithecus poliocephalus	451	1.20889	5 Law & policy
Sorex sclateri	452	1.20456	1 Land/water protection
Sorex sclateri	452	1.20456	2 Land/water management
Sorex sclateri	452	1.20456	5 Law & policy
Mandrillus leucophaeus	453	1.20157	1 Land/water protection
Mandrillus leucophaeus	453	1.20157	2 Land/water management
Mandrillus leucophaeus	453	1.20157	3 Species management
Rhinopithecus brelichi	454.5	1.20017	2 Land/water management
Rhinopithecus brelichi	454.5	1.20017	3 Species management
Rhinopithecus brelichi	454.5	1.20017	4 Education & awareness
Rhinopithecus brelichi	454.5	1.20017	5 Law & policy
Rhinopithecus roxellana	454.5	1.20017	1 Land/water protection
Rhinopithecus roxellana	454.5	1.20017	2 Land/water management
Rhinopithecus roxellana	454.5	1.20017	3 Species management
Rhinopithecus roxellana	454.5	1.20017	4 Education & awareness
Cryptotis nelsoni	456	1.19681	1 Land/water protection
Cryptotis nelsoni	456	1.19681	2 Land/water management
Sylvilagus mansuetus	457	1.19607	1 Land/water protection
Sylvilagus mansuetus	457	1.19607	2 Land/water management
Sylvilagus mansuetus	457	1.19607	3 Species management
Sylvilagus mansuetus	457	1.19607	4 Education & awareness
Sylvilagus mansuetus	457	1.19607	5 Law & policy
Sylvilagus mansuetus	457	1.19607	6 Livelihood, economic & other incentives
Hylobates lar	458	1.19487	1 Land/water protection
Hylobates lar	458	1.19487	2 Land/water management
Hylobates lar	458	1.19487	3 Species management
Hylobates lar	458	1.19487	4 Education & awareness
Hylobates lar	458	1.19487	5 Law & policy
Lonchophylla dekeyseri	459	1.19331	1 Land/water protection
Lonchophylla dekeyseri	459	1.19331	4 Education & awareness
Ateles chamek	460.5	1.19124	2 Land/water management
Ateles chamek	460.5	1.19124	3 Species management
Ateles marginatus	460.5	1.19124	1 Land/water protection
Ateles marginatus	460.5	1.19124	2 Land/water management
Ateles marginatus	460.5	1.19124	3 Species management
Callithrix flaviceps	462	1.1877	2 Land/water management
Callithrix flaviceps	462	1.1877	4 Education & awareness
Axis porcinus	463	1.18742	1 Land/water protection
Axis porcinus	463	1.18742	2 Land/water management
Axis porcinus	463	1.18742	3 Species management
Axis porcinus	463	1.18742	4 Education & awareness
Axis porcinus	463	1.18742	5 Law & policy
Lonchophylla orcesi	464	1.18681	None
Sapajus flavius	465	1.18483	1 Land/water protection
Sapajus flavius	465	1.18483	2 Land/water management
Sapajus flavius	465	1.18483	3 Species management
Sapajus flavius	465	1.18483	4 Education & awareness
Chodsigoa caovansunga	466	1.18376	1 Land/water protection
Chodsigoa caovansunga	466	1.18376	2 Land/water management
Allochrocebus preussi	467	1.18019	1 Land/water protection
Allochrocebus preussi	467	1.18019	2 Land/water management
Allochrocebus preussi	467	1.18019	4 Education & awareness
Nycteris vinsoni	468	1.18012	None
Prionailurus planiceps	469	1.17904	1 Land/water protection
Prionailurus planiceps	469	1.17904	2 Land/water management
Prionailurus planiceps	469	1.17904	3 Species management
Prionailurus planiceps	469	1.17904	4 Education & awareness
Prionailurus planiceps	469	1.17904	5 Law & policy
Ochotona koslowi	470	1.17445	None
Akodon philipmyersi	471	1.17104	1 Land/water protection
Bunomys coelestis	472	1.16549	1 Land/water protection
Bunomys coelestis	472	1.16549	2 Land/water management
Myotis annamiticus	473	1.16382	None
Heteromys oasicus	474	1.15452	1 Land/water protection
Lonchorhina fernandezi	475	1.15343	1 Land/water protection
Lonchorhina fernandezi	475	1.15343	2 Land/water management
Lonchorhina fernandezi	475	1.15343	4 Education & awareness
Galidictis grandidieri	476	1.15276	2 Land/water management
Galidictis grandidieri	476	1.15276	4 Education & awareness
Peromyscus guardia	477	1.14162	2 Land/water management
Peromyscus guardia	477	1.14162	3 Species management
Peromyscus guardia	477	1.14162	4 Education & awareness
Mindomys hammondi	478	1.14043	1 Land/water protection
Rhinolophus hilli	479	1.138	1 Land/water protection
Rhinolophus hilli	479	1.138	2 Land/water management
Rhinolophus hilli	479	1.138	4 Education & awareness
Oryzomys curasoae	480	1.13484	None
Chaerephon gallagheri	481	1.13256	None
Cynomys parvidens	482	1.12768	1 Land/water protection
Cynomys parvidens	482	1.12768	3 Species management
Cynomys parvidens	482	1.12768	4 Education & awareness
Neotoma nelsoni	483	1.12641	1 Land/water protection
Podogymnura aureospinula	484	1.11969	1 Land/water protection
Podogymnura aureospinula	484	1.11969	2 Land/water management
Bettongia tropica	485	1.11771	1 Land/water protection
Bettongia tropica	485	1.11771	2 Land/water management
Bettongia tropica	485	1.11771	3 Species management
Bettongia tropica	485	1.11771	4 Education & awareness
Suncus mertensi	486	1.11315	1 Land/water protection
Suncus mertensi	486	1.11315	2 Land/water management
Viverra megaspila	487	1.10968	1 Land/water protection
Viverra megaspila	487	1.10968	2 Land/water management
Viverra megaspila	487	1.10968	5 Law & policy
Suncus aequatorius	488	1.10928	1 Land/water protection
Suncus aequatorius	488	1.10928	2 Land/water management
Piliocolobus rufomitratus	489	1.10646	1 Land/water protection
Piliocolobus rufomitratus	489	1.10646	2 Land/water management
Piliocolobus rufomitratus	489	1.10646	3 Species management
Lepilemur ahmansonorum	490	1.09869	None
Myotis peninsularis	491	1.09585	1 Land/water protection
Myotis peninsularis	491	1.09585	2 Land/water management
Saccopteryx antioquensis	492	1.09476	2 Land/water management
Saccopteryx antioquensis	492	1.09476	4 Education & awareness
Saccopteryx antioquensis	492	1.09476	5 Law & policy
Piliocolobus temminckii	493	1.0931	1 Land/water protection
Piliocolobus temminckii	493	1.0931	2 Land/water management
Paucidentomys vermidax	494	1.0903	None
Cephalorhynchus hectori	495	1.08747	2 Land/water management
Cephalorhynchus hectori	495	1.08747	3 Species management
Piliocolobus badius	496	1.08568	1 Land/water protection
Piliocolobus badius	496	1.08568	2 Land/water management
Piliocolobus badius	496	1.08568	3 Species management
Microgale jobihely	497	1.08564	1 Land/water protection
Microgale jobihely	497	1.08564	2 Land/water management
Hylobates muelleri	498	1.08364	None
Lutra sumatrana	499	1.08065	1 Land/water protection
Lutra sumatrana	499	1.08065	2 Land/water management
Lutra sumatrana	499	1.08065	3 Species management
Lutra sumatrana	499	1.08065	4 Education & awareness
Lutra sumatrana	499	1.08065	5 Law & policy
Lutra sumatrana	499	1.08065	6 Livelihood, economic & other incentives
Lonchophylla bokermanni	500	1.07873	1 Land/water protection
Lonchophylla bokermanni	500	1.07873	2 Land/water management
Ctenomys australis	501	1.07792	1 Land/water protection
Ctenomys australis	501	1.07792	2 Land/water management
Nanger dama	502	1.07126	1 Land/water protection
Nanger dama	502	1.07126	2 Land/water management
Nanger dama	502	1.07126	3 Species management
Nanger dama	502	1.07126	5 Law & policy
Hipposideros coxi	503	1.06953	None
Nesokia bunnii	504	1.06894	1 Land/water protection
Nesokia bunnii	504	1.06894	2 Land/water management
Presbytis chrysomelas	505	1.06893	1 Land/water protection
Presbytis chrysomelas	505	1.06893	2 Land/water management
Presbytis chrysomelas	505	1.06893	5 Law & policy
Lepilemur betsileo	506.5	1.06746	2 Land/water management
Lepilemur betsileo	506.5	1.06746	3 Species management
Lepilemur edwardsi	506.5	1.06746	1 Land/water protection
Lepilemur edwardsi	506.5	1.06746	2 Land/water management
Lepilemur edwardsi	506.5	1.06746	3 Species management
Sorex stizodon	508	1.06431	None
Peromyscus caniceps	509	1.0636	1 Land/water protection
Peromyscus caniceps	509	1.0636	2 Land/water management
Ctenomys pontifex	510	1.06084	None
Microcebus bongolavensis	511.5	1.05756	None
Microcebus ravelobensis	511.5	1.05756	None
Myotis planiceps	513	1.05737	1 Land/water protection
Myotis planiceps	513	1.05737	3 Species management
Rhynchomys tapulao	514	1.05596	1 Land/water protection
Rhynchomys tapulao	514	1.05596	2 Land/water management
Sapajus robustus	515	1.054	2 Land/water management
Sapajus robustus	515	1.054	3 Species management
Sapajus robustus	515	1.054	4 Education & awareness
Macrotarsomys petteri	516	1.04523	1 Land/water protection
Macrotarsomys petteri	516	1.04523	2 Land/water management
Gerbillus agag	517	1.04212	None
Dendrolagus pulcherrimus	518	1.04181	1 Land/water protection
Dendrolagus pulcherrimus	518	1.04181	2 Land/water management
Dendrolagus pulcherrimus	518	1.04181	3 Species management
Dendrolagus pulcherrimus	518	1.04181	4 Education & awareness
Dendrolagus pulcherrimus	518	1.04181	5 Law & policy
Cercopithecus roloway	519	1.04008	1 Land/water protection
Cercopithecus roloway	519	1.04008	2 Land/water management
Cercopithecus roloway	519	1.04008	3 Species management
Cercopithecus roloway	519	1.04008	4 Education & awareness
Cercopithecus roloway	519	1.04008	5 Law & policy
Cercopithecus roloway	519	1.04008	6 Livelihood, economic & other incentives
Chaerephon tomensis	520	1.03959	1 Land/water protection
Chaerephon tomensis	520	1.03959	2 Land/water management
Piliocolobus tephrosceles	521	1.03787	1 Land/water protection
Piliocolobus tephrosceles	521	1.03787	2 Land/water management
Piliocolobus tephrosceles	521	1.03787	3 Species management
Hipposideros lamottei	522	1.02976	1 Land/water protection
Hipposideros lamottei	522	1.02976	2 Land/water management
Hipposideros lamottei	522	1.02976	3 Species management
Hipposideros lamottei	522	1.02976	5 Law & policy
Monodelphis handleyi	523	1.02273	None
Rusa alfredi	524	1.02067	1 Land/water protection
Rusa alfredi	524	1.02067	2 Land/water management
Rusa alfredi	524	1.02067	3 Species management
Rusa alfredi	524	1.02067	4 Education & awareness
Bubalus depressicornis	525.5	1.01577	1 Land/water protection
Bubalus depressicornis	525.5	1.01577	2 Land/water management
Bubalus depressicornis	525.5	1.01577	3 Species management
Bubalus depressicornis	525.5	1.01577	4 Education & awareness
Bubalus depressicornis	525.5	1.01577	5 Law & policy
Bubalus quarlesi	525.5	1.01577	1 Land/water protection
Bubalus quarlesi	525.5	1.01577	2 Land/water management
Bubalus quarlesi	525.5	1.01577	3 Species management
Bubalus quarlesi	525.5	1.01577	4 Education & awareness
Bubalus quarlesi	525.5	1.01577	5 Law & policy
Mungotictis decemlineata	527	1.00802	1 Land/water protection
Mungotictis decemlineata	527	1.00802	2 Land/water management
Dipodomys stephensi	528	1.00608	1 Land/water protection
Dipodomys stephensi	528	1.00608	2 Land/water management
Macrotarsomys ingens	529	1.00489	2 Land/water management
Macroderma gigas	530	1.00306	1 Land/water protection
Macroderma gigas	530	1.00306	2 Land/water management
Macroderma gigas	530	1.00306	4 Education & awareness
Macroderma gigas	530	1.00306	5 Law & policy
Marmota vancouverensis	531	1.00222	1 Land/water protection
Marmota vancouverensis	531	1.00222	3 Species management
Cryptotis endersi	532	1.00186	2 Land/water management
Axis calamianensis	533	0.989225	1 Land/water protection
Axis calamianensis	533	0.989225	2 Land/water management
Axis calamianensis	533	0.989225	3 Species management
Axis calamianensis	533	0.989225	4 Education & awareness
Axis calamianensis	533	0.989225	5 Law & policy
Trachypithecus geei	534.5	0.985422	1 Land/water protection
Trachypithecus geei	534.5	0.985422	2 Land/water management
Trachypithecus geei	534.5	0.985422	3 Species management
Trachypithecus geei	534.5	0.985422	4 Education & awareness
Trachypithecus vetulus	534.5	0.985422	1 Land/water protection
Trachypithecus vetulus	534.5	0.985422	2 Land/water management
Trachypithecus vetulus	534.5	0.985422	3 Species management
Trachypithecus vetulus	534.5	0.985422	4 Education & awareness
Trachypithecus vetulus	534.5	0.985422	5 Law & policy
Peromyscus stephani	536	0.971806	1 Land/water protection
Dendrolagus scottae	537	0.971412	5 Law & policy
Hipposideros hypophyllus	538	0.969759	1 Land/water protection
Hipposideros hypophyllus	538	0.969759	2 Land/water management
Hipposideros hypophyllus	538	0.969759	4 Education & awareness
Myosorex rumpii	539	0.969389	1 Land/water protection
Myosorex rumpii	539	0.969389	2 Land/water management
Physeter macrocephalus	540	0.963	None
Bradypus torquatus	541	0.953969	2 Land/water management
Pteropus livingstonii	542	0.949028	1 Land/water protection
Pteropus livingstonii	542	0.949028	2 Land/water management
Pteropus livingstonii	542	0.949028	3 Species management
Pteropus livingstonii	542	0.949028	4 Education & awareness
Pteropus livingstonii	542	0.949028	5 Law & policy
Pteropus livingstonii	542	0.949028	6 Livelihood, economic & other incentives
Suncus fellowesgordoni	543	0.948722	1 Land/water protection
Suncus fellowesgordoni	543	0.948722	2 Land/water management
Hoolock hoolock	544	0.93875	1 Land/water protection
Hoolock hoolock	544	0.93875	2 Land/water management
Hoolock hoolock	544	0.93875	3 Species management
Hoolock hoolock	544	0.93875	4 Education & awareness
Hoolock hoolock	544	0.93875	5 Law & policy
Thomasomys hylophilus	545	0.935167	2 Land/water management
Paulamys naso	546	0.9248	None
Sylvisorex silvanorum	547	0.924726	None
Lagothrix cana	548	0.923451	1 Land/water protection
Lagothrix cana	548	0.923451	2 Land/water management
Lagothrix cana	548	0.923451	3 Species management
Pteropus rodricensis	549	0.922869	2 Land/water management
Pteropus rodricensis	549	0.922869	3 Species management
Loris tardigradus	550	0.914909	1 Land/water protection
Loris tardigradus	550	0.914909	2 Land/water management
Loris tardigradus	550	0.914909	3 Species management
Loris tardigradus	550	0.914909	4 Education & awareness
Suncus zeylanicus	551	0.909956	1 Land/water protection
Suncus zeylanicus	551	0.909956	2 Land/water management
Uropsilus investigator	552	0.909298	None
Priodontes maximus	553	0.909046	2 Land/water management
Priodontes maximus	553	0.909046	3 Species management
Priodontes maximus	553	0.909046	4 Education & awareness
Priodontes maximus	553	0.909046	5 Law & policy
Sundamys maxi	554	0.903732	2 Land/water management
Biswamoyopterus biswasi	555	0.894753	2 Land/water management
Thomasomys vulcani	556	0.892083	None
Kerivoula africana	557	0.891891	1 Land/water protection
Kerivoula africana	557	0.891891	2 Land/water management
Notomys aquilo	558	0.889577	1 Land/water protection
Notomys aquilo	558	0.889577	2 Land/water management
Notomys aquilo	558	0.889577	3 Species management
Hylobates moloch	559	0.884443	1 Land/water protection
Hylobates moloch	559	0.884443	2 Land/water management
Hylobates moloch	559	0.884443	3 Species management
Ammospermophilus nelsoni	560	0.882546	1 Land/water protection
Ammospermophilus nelsoni	560	0.882546	2 Land/water management
Ammospermophilus nelsoni	560	0.882546	4 Education & awareness
Hylobates klossii	561	0.882137	1 Land/water protection
Hylobates klossii	561	0.882137	2 Land/water management
Hylobates klossii	561	0.882137	3 Species management
Hylobates klossii	561	0.882137	4 Education & awareness
Hylobates klossii	561	0.882137	5 Law & policy
Ctenomys pilarensis	562	0.870216	None
Thomasomys monochromos	563	0.868226	2 Land/water management
Myotis pruinosus	564	0.868064	1 Land/water protection
Myotis pruinosus	564	0.868064	2 Land/water management
Lepilemur hubbardorum	565	0.861838	None
Ailuropoda melanoleuca	566	0.86	1 Land/water protection
Ailuropoda melanoleuca	566	0.86	2 Land/water management
Ailuropoda melanoleuca	566	0.86	3 Species management
Ailuropoda melanoleuca	566	0.86	4 Education & awareness
Ailuropoda melanoleuca	566	0.86	5 Law & policy
Ailuropoda melanoleuca	566	0.86	6 Livelihood, economic & other incentives
Gerbillus brockmani	567	0.858752	None
Macaca munzala	568	0.857953	1 Land/water protection
Macaca munzala	568	0.857953	2 Land/water management
Macaca munzala	568	0.857953	3 Species management
Macaca munzala	568	0.857953	4 Education & awareness
Macaca munzala	568	0.857953	5 Law & policy
Peromyscus melanocarpus	569	0.85696	None
Pseudohydromys musseri	570	0.85412	None
Uromys rex	571	0.850633	1 Land/water protection
Macaca maura	572	0.848007	1 Land/water protection
Macaca maura	572	0.848007	2 Land/water management
Macaca maura	572	0.848007	3 Species management
Macaca maura	572	0.848007	4 Education & awareness
Eudorcas rufina	573	0.846079	None
Thylogale lanatus	574	0.84358	3 Species management
Solomys sapientis	575	0.841495	1 Land/water protection
Solomys sapientis	575	0.841495	2 Land/water management
Hesperoptenus gaskelli	576	0.841412	None
Petaurillus emiliae	577	0.833675	2 Land/water management
Myoictis wavicus	578	0.827752	None
Cryptoprocta ferox	579	0.825157	2 Land/water management
Cryptoprocta ferox	579	0.825157	3 Species management
Cryptoprocta ferox	579	0.825157	4 Education & awareness
Cryptoprocta ferox	579	0.825157	5 Law & policy
Sylvilagus insonus	580	0.819146	2 Land/water management
Sylvilagus insonus	580	0.819146	3 Species management
Peromyscus mekisturus	581	0.816557	None
Ctenomys validus	582	0.815253	None
Glauconycteris kenyacola	583	0.813172	None
Crocidura andamanensis	584	0.812116	1 Land/water protection
Crocidura andamanensis	584	0.812116	2 Land/water management
Cercocebus sanjei	585	0.807287	2 Land/water management
Myrmecophaga tridactyla	586	0.802995	1 Land/water protection
Myrmecophaga tridactyla	586	0.802995	2 Land/water management
Myrmecophaga tridactyla	586	0.802995	3 Species management
Myrmecophaga tridactyla	586	0.802995	4 Education & awareness
Myrmecophaga tridactyla	586	0.802995	5 Law & policy
Dendrolagus mayri	587	0.801057	None
Allocebus trichotis	588	0.800726	None
Lophuromys dieterleni	589	0.800614	1 Land/water protection
Lophuromys dieterleni	589	0.800614	2 Land/water management
Hylobates agilis	590.5	0.791135	1 Land/water protection
Hylobates agilis	590.5	0.791135	2 Land/water management
Hylobates agilis	590.5	0.791135	3 Species management
Hylobates agilis	590.5	0.791135	4 Education & awareness
Hylobates agilis	590.5	0.791135	5 Law & policy
Hylobates albibarbis	590.5	0.791135	1 Land/water protection
Hylobates albibarbis	590.5	0.791135	2 Land/water management
Hylobates albibarbis	590.5	0.791135	3 Species management
Hylobates albibarbis	590.5	0.791135	4 Education & awareness
Hylobates albibarbis	590.5	0.791135	5 Law & policy
Acerodon jubatus	592	0.785058	1 Land/water protection
Acerodon jubatus	592	0.785058	2 Land/water management
Acerodon jubatus	592	0.785058	3 Species management
Acerodon jubatus	592	0.785058	4 Education & awareness
Acerodon jubatus	592	0.785058	5 Law & policy
Solomys salebrosus	593	0.781331	1 Land/water protection
Solomys salebrosus	593	0.781331	2 Land/water management
Solomys salebrosus	593	0.781331	4 Education & awareness
Scotophilus borbonicus	594	0.77974	None
Myosorex schalleri	595	0.778409	None
Balaenoptera borealis	596	0.776294	3 Species management
Mallomys gunung	597	0.775573	None
Coendou vestitus	598	0.773776	None
Rhinolophus maclaudi	599	0.772643	1 Land/water protection
Rhinolophus maclaudi	599	0.772643	2 Land/water management
Rhinolophus maclaudi	599	0.772643	4 Education & awareness
Solomys salamonis	600	0.767167	1 Land/water protection
Solomys salamonis	600	0.767167	2 Land/water management
Limnogale mergulus	601	0.765697	2 Land/water management
Nyctophilus howensis	602	0.764839	None
Neoromicia malagasyensis	603	0.763106	2 Land/water management
Ochotona hoffmanni	604	0.762063	None
Melanomys zunigae	605	0.758833	1 Land/water protection
Melanomys zunigae	605	0.758833	2 Land/water management
Lynx pardinus	606	0.755958	1 Land/water protection
Lynx pardinus	606	0.755958	2 Land/water management
Lynx pardinus	606	0.755958	3 Species management
Lynx pardinus	606	0.755958	4 Education & awareness
Lynx pardinus	606	0.755958	5 Law & policy
Lynx pardinus	606	0.755958	6 Livelihood, economic & other incentives
Nilgiritragus hylocrius	607	0.75483	1 Land/water protection
Nilgiritragus hylocrius	607	0.75483	2 Land/water management
Nilgiritragus hylocrius	607	0.75483	3 Species management
Nilgiritragus hylocrius	607	0.75483	4 Education & awareness
Nilgiritragus hylocrius	607	0.75483	5 Law & policy
Hipposideros edwardshilli	608	0.754141	1 Land/water protection
Hipposideros edwardshilli	608	0.754141	2 Land/water management
Ctenomys colburni	609	0.752005	None
Coccymys albidens	610	0.749908	None
Procapra przewalskii	611	0.746542	1 Land/water protection
Procapra przewalskii	611	0.746542	2 Land/water management
Procapra przewalskii	611	0.746542	3 Species management
Procapra przewalskii	611	0.746542	4 Education & awareness
Prosciurillus abstrusus	612	0.7434	1 Land/water protection
Paraleptomys rufilatus	613	0.740568	None
Peromyscus ochraventer	614	0.738634	2 Land/water management
Mus fernandoni	615	0.737103	2 Land/water management
Macaca silenus	616	0.736145	1 Land/water protection
Macaca silenus	616	0.736145	2 Land/water management
Macaca silenus	616	0.736145	3 Species management
Macaca silenus	616	0.736145	4 Education & awareness
Macaca silenus	616	0.736145	5 Law & policy
Odobenus rosmarus	617	0.7345	1 Land/water protection
Odobenus rosmarus	617	0.7345	2 Land/water management
Odobenus rosmarus	617	0.7345	3 Species management
Odobenus rosmarus	617	0.7345	4 Education & awareness
Odobenus rosmarus	617	0.7345	5 Law & policy
Melomys matambuai	618	0.733071	None
Peromyscus melanurus	619	0.732504	None
Semnopithecus ajax	620	0.730954	1 Land/water protection
Semnopithecus ajax	620	0.730954	2 Land/water management
Semnopithecus ajax	620	0.730954	4 Education & awareness
Macrogalidia musschenbroekii	621	0.72864	2 Land/water management
Macrogalidia musschenbroekii	621	0.72864	3 Species management
Macrogalidia musschenbroekii	621	0.72864	4 Education & awareness
Macrogalidia musschenbroekii	621	0.72864	5 Law & policy
Pteropus nitendiensis	622	0.723948	None
Geocapromys brownii	623.5	0.723609	2 Land/water management
Geocapromys ingrahami	623.5	0.723609	None
Canis rufus	625	0.72235	2 Land/water management
Canis rufus	625	0.72235	3 Species management
Reithrodontomys bakeri	626	0.712718	None
Trachypithecus francoisi	627	0.711991	1 Land/water protection
Trachypithecus francoisi	627	0.711991	2 Land/water management
Trachypithecus francoisi	627	0.711991	3 Species management
Trachypithecus francoisi	627	0.711991	4 Education & awareness
Trachypithecus francoisi	627	0.711991	5 Law & policy
Pipistrellus minahassae	628	0.708801	None
Hylomyscus grandis	629	0.708462	1 Land/water protection
Sylvisorex isabellae	630.5	0.70842	1 Land/water protection
Sylvisorex isabellae	630.5	0.70842	2 Land/water management
Sylvisorex morio	630.5	0.70842	1 Land/water protection
Sylvisorex morio	630.5	0.70842	2 Land/water management
Presbytis potenziani	632	0.705944	1 Land/water protection
Presbytis potenziani	632	0.705944	2 Land/water management
Presbytis potenziani	632	0.705944	3 Species management
Presbytis potenziani	632	0.705944	4 Education & awareness
Presbytis potenziani	632	0.705944	5 Law & policy
Eulemur rubriventer	633	0.70153	2 Land/water management
Eulemur rubriventer	633	0.70153	3 Species management
Hylomyscus baeri	634	0.695742	2 Land/water management
Nyctophilus nebulosus	635	0.695359	2 Land/water management
Peromyscus sejugis	636	0.69235	None
Petaurillus kinlochii	637	0.68594	2 Land/water management
Pusa caspica	638	0.683845	1 Land/water protection
Pusa caspica	638	0.683845	2 Land/water management
Pusa caspica	638	0.683845	3 Species management
Pusa caspica	638	0.683845	4 Education & awareness
Pusa caspica	638	0.683845	5 Law & policy
Pusa caspica	638	0.683845	6 Livelihood, economic & other incentives
Arctictis binturong	639	0.680721	1 Land/water protection
Arctictis binturong	639	0.680721	2 Land/water management
Arctictis binturong	639	0.680721	3 Species management
Arctictis binturong	639	0.680721	4 Education & awareness
Arctictis binturong	639	0.680721	5 Law & policy
Acerodon humilis	640	0.680713	1 Land/water protection
Acerodon humilis	640	0.680713	2 Land/water management
Acerodon humilis	640	0.680713	4 Education & awareness
Styloctenium mindorensis	641	0.678163	1 Land/water protection
Styloctenium mindorensis	641	0.678163	2 Land/water management
Dasymys montanus	642	0.676793	2 Land/water management
Crocidura harenna	643	0.668472	2 Land/water management
Arabitragus jayakari	644	0.66408	1 Land/water protection
Arabitragus jayakari	644	0.66408	2 Land/water management
Arabitragus jayakari	644	0.66408	3 Species management
Arabitragus jayakari	644	0.66408	4 Education & awareness
Arabitragus jayakari	644	0.66408	5 Law & policy
Alouatta ululata	645	0.662289	2 Land/water management
Alouatta ululata	645	0.662289	3 Species management
Alouatta ululata	645	0.662289	4 Education & awareness
Dendrolagus matschiei	646	0.661999	1 Land/water protection
Dendrolagus matschiei	646	0.661999	2 Land/water management
Neamblysomus gunningi	647.5	0.658003	1 Land/water protection
Neamblysomus gunningi	647.5	0.658003	2 Land/water management
Neamblysomus gunningi	647.5	0.658003	4 Education & awareness
Neamblysomus gunningi	647.5	0.658003	5 Law & policy
Neamblysomus julianae	647.5	0.658003	1 Land/water protection
Neamblysomus julianae	647.5	0.658003	2 Land/water management
Neamblysomus julianae	647.5	0.658003	3 Species management
Neamblysomus julianae	647.5	0.658003	4 Education & awareness
Peromyscus bullatus	649	0.6575	1 Land/water protection
Neophoca cinerea	650	0.656959	2 Land/water management
Neophoca cinerea	650	0.656959	3 Species management
Neophoca cinerea	650	0.656959	4 Education & awareness
Mysateles melanurus	651	0.653169	None
Neotoma bryanti	652	0.646372	None
Hybomys badius	653	0.644382	1 Land/water protection
Hybomys badius	653	0.644382	2 Land/water management
Pteropus aruensis	654	0.641581	None
Paramelomys gressitti	655	0.640308	None
Giraffa camelopardalis	656	0.639691	1 Land/water protection
Giraffa camelopardalis	656	0.639691	2 Land/water management
Giraffa camelopardalis	656	0.639691	3 Species management
Giraffa camelopardalis	656	0.639691	6 Livelihood, economic & other incentives
Lagostrophus fasciatus	657	0.639125	2 Land/water management
Lagostrophus fasciatus	657	0.639125	3 Species management
Lagostrophus fasciatus	657	0.639125	4 Education & awareness
Melomys aerosus	658	0.636982	2 Land/water management
Rheithrosciurus macrotis	659	0.633603	2 Land/water management
Hydromys hussoni	660	0.625688	None
Echiothrix leucura	661	0.620978	None
Pipistrellus endoi	662	0.620194	None
Zaglossus bartoni	663	0.618848	1 Land/water protection
Zaglossus bartoni	663	0.618848	3 Species management
Zaglossus bartoni	663	0.618848	4 Education & awareness
Myosorex gnoskei	664	0.617639	2 Land/water management
Diplomys caniceps	665	0.616882	None
Cercocebus lunulatus	666	0.611819	2 Land/water management
Cercocebus lunulatus	666	0.611819	4 Education & awareness
Rhinolophus mitratus	667	0.610213	None
Pattonomys flavidus	668	0.608969	None
Allactaga tetradactyla	669	0.608696	None
Presbytis comata	670	0.608569	2 Land/water management
Presbytis comata	670	0.608569	3 Species management
Presbytis comata	670	0.608569	4 Education & awareness
Nycticebus javanicus	671	0.607145	1 Land/water protection
Nycticebus javanicus	671	0.607145	2 Land/water management
Nycticebus javanicus	671	0.607145	3 Species management
Nycticebus javanicus	671	0.607145	4 Education & awareness
Nycticebus javanicus	671	0.607145	5 Law & policy
Tolypeutes tricinctus	672	0.606252	2 Land/water management
Tolypeutes tricinctus	672	0.606252	3 Species management
Dendrolagus goodfellowi	673	0.605631	2 Land/water management
Dendrolagus goodfellowi	673	0.605631	3 Species management
Rhinolophus adami	674	0.604531	None
Murina ryukyuana	675	0.603243	1 Land/water protection
Murina ryukyuana	675	0.603243	2 Land/water management
Mesomys leniceps	676	0.602861	None
Tateomys macrocercus	677	0.601891	None
Trachypithecus germaini	678.5	0.601664	1 Land/water protection
Trachypithecus germaini	678.5	0.601664	2 Land/water management
Trachypithecus germaini	678.5	0.601664	3 Species management
Trachypithecus germaini	678.5	0.601664	4 Education & awareness
Trachypithecus germaini	678.5	0.601664	5 Law & policy
Trachypithecus phayrei	678.5	0.601664	1 Land/water protection
Trachypithecus phayrei	678.5	0.601664	2 Land/water management
Trachypithecus phayrei	678.5	0.601664	3 Species management
Trachypithecus phayrei	678.5	0.601664	4 Education & awareness
Trachypithecus phayrei	678.5	0.601664	5 Law & policy
Crocidura macowi	680	0.593979	None
Chrysochloris visagiei	681	0.592444	None
Smutsia gigantea	682.5	0.587342	2 Land/water management
Smutsia gigantea	682.5	0.587342	3 Species management
Smutsia gigantea	682.5	0.587342	5 Law & policy
Smutsia temminckii	682.5	0.587342	2 Land/water management
Smutsia temminckii	682.5	0.587342	3 Species management
Smutsia temminckii	682.5	0.587342	5 Law & policy
Volemys musseri	684	0.585244	None
Olallamys edax	685	0.584111	None
Pseudohydromys occidentalis	686	0.584053	None
Proechimys mincae	687	0.582207	None
Ctenomys pundti	688	0.581235	None
Gerbillus jamesi	689	0.58018	None
Hybomys basilii	690	0.580075	1 Land/water protection
Hybomys basilii	690	0.580075	2 Land/water management
Dendromus kahuziensis	691	0.579828	2 Land/water management
Diplogale hosei	692	0.579578	1 Land/water protection
Diplogale hosei	692	0.579578	2 Land/water management
Diplogale hosei	692	0.579578	4 Education & awareness
Diplogale hosei	692	0.579578	5 Law & policy
Diplogale hosei	692	0.579578	6 Livelihood, economic & other incentives
Eptesicus guadeloupensis	693	0.578207	1 Land/water protection
Eptesicus guadeloupensis	693	0.578207	2 Land/water management
Eptesicus guadeloupensis	693	0.578207	4 Education & awareness
Eptesicus guadeloupensis	693	0.578207	5 Law & policy
Bos javanicus	694	0.576593	2 Land/water management
Bos javanicus	694	0.576593	3 Species management
Bos javanicus	694	0.576593	4 Education & awareness
Bos javanicus	694	0.576593	5 Law & policy
Amorphochilus schnablii	695	0.575057	2 Land/water management
Amorphochilus schnablii	695	0.575057	4 Education & awareness
Pogonomys fergussoniensis	696	0.574521	None
Trichechus manatus	697	0.573879	1 Land/water protection
Trichechus manatus	697	0.573879	2 Land/water management
Trichechus manatus	697	0.573879	3 Species management
Trichechus manatus	697	0.573879	4 Education & awareness
Trichechus manatus	697	0.573879	5 Law & policy
Trichechus manatus	697	0.573879	6 Livelihood, economic & other incentives
Calcochloris tytonis	698	0.573726	None
Reithrodontomys raviventris	699	0.571121	1 Land/water protection
Reithrodontomys raviventris	699	0.571121	2 Land/water management
Reithrodontomys raviventris	699	0.571121	3 Species management
Nasuella meridensis	700	0.569759	None
Vormela peregusna	701	0.568999	1 Land/water protection
Vormela peregusna	701	0.568999	2 Land/water management
Latidens salimalii	702	0.568655	1 Land/water protection
Latidens salimalii	702	0.568655	2 Land/water management
Latidens salimalii	702	0.568655	4 Education & awareness
Latidens salimalii	702	0.568655	5 Law & policy
Latidens salimalii	702	0.568655	6 Livelihood, economic & other incentives
Phyllomys kerri	703	0.563724	None
Dendrolagus notatus	704	0.563498	None
Lepus hainanus	705	0.559763	1 Land/water protection
Lepus hainanus	705	0.559763	2 Land/water management
Lepus hainanus	705	0.559763	3 Species management
Lepus hainanus	705	0.559763	5 Law & policy
Phocarctos hookeri	706	0.559626	1 Land/water protection
Phocarctos hookeri	706	0.559626	3 Species management
Phocarctos hookeri	706	0.559626	4 Education & awareness
Phocarctos hookeri	706	0.559626	5 Law & policy
Neotoma angustapalata	707	0.559366	None
Lophostoma kalkoae	708	0.556453	None
Chaerephon bregullae	709	0.548185	1 Land/water protection
Chaerephon bregullae	709	0.548185	2 Land/water management
Chaerephon bregullae	709	0.548185	4 Education & awareness
Fossa fossana	710	0.54602	2 Land/water management
Oxymycterus hucucha	711	0.533715	1 Land/water protection
Petrogale concinna	712	0.530112	1 Land/water protection
Petrogale concinna	712	0.530112	2 Land/water management
Petrogale concinna	712	0.530112	3 Species management
Petrogale concinna	712	0.530112	5 Law & policy
Cryptotis mera	713	0.52856	None
Tapirus terrestris	714	0.528149	1 Land/water protection
Tapirus terrestris	714	0.528149	2 Land/water management
Tapirus terrestris	714	0.528149	3 Species management
Tapirus terrestris	714	0.528149	5 Law & policy
Hippocamelus bisulcus	715	0.526505	1 Land/water protection
Hippocamelus bisulcus	715	0.526505	2 Land/water management
Hippocamelus bisulcus	715	0.526505	3 Species management
Hippocamelus bisulcus	715	0.526505	4 Education & awareness
Hippocamelus bisulcus	715	0.526505	5 Law & policy
Callimico goeldii	716	0.524683	2 Land/water management
Rhinolophus maendeleo	717	0.52146	2 Land/water management
Galemys pyrenaicus	718	0.520605	2 Land/water management
Galemys pyrenaicus	718	0.520605	4 Education & awareness
Hydromys ziegleri	719	0.520468	None
Lycalopex fulvipes	720	0.515101	1 Land/water protection
Lycalopex fulvipes	720	0.515101	2 Land/water management
Lycalopex fulvipes	720	0.515101	5 Law & policy
Peromyscus madrensis	721	0.514979	None
Hypsugo joffrei	722	0.514508	None
Diomys crumpi	723	0.513538	None
Petauroides volans	724	0.504438	1 Land/water protection
Petauroides volans	724	0.504438	2 Land/water management
Petauroides volans	724	0.504438	3 Species management
Rangifer tarandus	725	0.503769	1 Land/water protection
Rangifer tarandus	725	0.503769	2 Land/water management
Rangifer tarandus	725	0.503769	5 Law & policy
Pogonomys championi	726	0.501215	None
Lepilemur seali	727	0.494231	2 Land/water management
Perameles bougainville	728	0.492007	3 Species management
Perameles bougainville	728	0.492007	4 Education & awareness
Nycticebus pygmaeus	729	0.491274	1 Land/water protection
Nycticebus pygmaeus	729	0.491274	2 Land/water management
Nycticebus pygmaeus	729	0.491274	3 Species management
Nycticebus pygmaeus	729	0.491274	4 Education & awareness
Nycticebus pygmaeus	729	0.491274	5 Law & policy
Bunomys prolatus	730	0.490526	None
Peromyscus winkelmanni	731	0.489582	None
Brucepattersonius paradisus	732	0.487717	1 Land/water protection
Oryzomys gorgasi	733	0.487276	None
Ctenomys occultus	734	0.485071	None
Saguinus bicolor	735	0.483122	2 Land/water management
Saguinus bicolor	735	0.483122	3 Species management
Saguinus bicolor	735	0.483122	4 Education & awareness
Saguinus bicolor	735	0.483122	5 Law & policy
Hypsugo anthonyi	736	0.482729	None
Anotomys leander	737	0.482585	1 Land/water protection
Kobus megaceros	738	0.481347	1 Land/water protection
Kobus megaceros	738	0.481347	2 Land/water management
Kobus megaceros	738	0.481347	5 Law & policy
Crocidura polia	739	0.480402	None
Gazella spekei	740	0.479895	1 Land/water protection
Gazella spekei	740	0.479895	2 Land/water management
Gazella spekei	740	0.479895	3 Species management
Rhinolophus ziama	741	0.478558	1 Land/water protection
Rhinolophus ziama	741	0.478558	2 Land/water management
Rhinolophus ziama	741	0.478558	4 Education & awareness
Niviventer hinpoon	742	0.474106	None
Oxymycterus akodontius	743	0.47406	None
Lonchorhina orinocensis	744	0.474059	1 Land/water protection
Lonchorhina orinocensis	744	0.474059	2 Land/water management
Gerbillus hesperinus	745	0.472999	1 Land/water protection
Gerbillus hesperinus	745	0.472999	2 Land/water management
Nyctimene rabori	746	0.472519	1 Land/water protection
Nyctimene rabori	746	0.472519	2 Land/water management
Nyctimene rabori	746	0.472519	5 Law & policy
Pithecia albicans	747	0.471536	2 Land/water management
Pithecia albicans	747	0.471536	3 Species management
Amblysomus marleyi	748	0.469198	1 Land/water protection
Amblysomus marleyi	748	0.469198	2 Land/water management
Phloeomys cumingi	749	0.467436	1 Land/water protection
Phloeomys cumingi	749	0.467436	2 Land/water management
Rousettus linduensis	750	0.467376	None
Kerivoula eriophora	751	0.467324	None
Pontoporia blainvillei	752	0.464961	2 Land/water management
Pontoporia blainvillei	752	0.464961	3 Species management
Pontoporia blainvillei	752	0.464961	4 Education & awareness
Pontoporia blainvillei	752	0.464961	5 Law & policy
Pontoporia blainvillei	752	0.464961	6 Livelihood, economic & other incentives
Crocidura miya	753	0.45996	1 Land/water protection
Crocidura miya	753	0.45996	2 Land/water management
Rhynchocyon udzungwensis	754	0.459543	1 Land/water protection
Rhynchocyon udzungwensis	754	0.459543	2 Land/water management
Rhynchocyon udzungwensis	754	0.459543	4 Education & awareness
Rhynchocyon udzungwensis	754	0.459543	5 Law & policy
Rhynchocyon udzungwensis	754	0.459543	6 Livelihood, economic & other incentives
Harpiola grisea	755	0.458349	1 Land/water protection
Harpiola grisea	755	0.458349	2 Land/water management
Crocidura grandis	756	0.45819	2 Land/water management
Apodemus avicennicus	757	0.457554	2 Land/water management
Srilankamys ohiensis	758	0.457393	2 Land/water management
Praomys morio	759	0.455729	1 Land/water protection
Praomys morio	759	0.455729	2 Land/water management
Liberiictis kuhni	760	0.454896	1 Land/water protection
Liberiictis kuhni	760	0.454896	2 Land/water management
Liberiictis kuhni	760	0.454896	3 Species management
Liberiictis kuhni	760	0.454896	4 Education & awareness
Tremarctos ornatus	761	0.452148	1 Land/water protection
Tremarctos ornatus	761	0.452148	2 Land/water management
Tremarctos ornatus	761	0.452148	4 Education & awareness
Tremarctos ornatus	761	0.452148	5 Law & policy
Tremarctos ornatus	761	0.452148	6 Livelihood, economic & other incentives
Nesomys lambertoni	762	0.451483	2 Land/water management
Ctenomys viperinus	763	0.450746	None
Crocidura phaeura	764	0.450511	2 Land/water management
Eulemur macaco	765	0.448316	1 Land/water protection
Eulemur macaco	765	0.448316	2 Land/water management
Eulemur macaco	765	0.448316	3 Species management
Tarsius tarsier	766	0.448266	1 Land/water protection
Tarsius tarsier	766	0.448266	2 Land/water management
Tarsius tarsier	766	0.448266	3 Species management
Tarsius tarsier	766	0.448266	4 Education & awareness
Tarsius tarsier	766	0.448266	5 Law & policy
Mormopterus norfolkensis	767	0.448131	None
Cephalophus spadix	768	0.447286	1 Land/water protection
Cephalophus spadix	768	0.447286	2 Land/water management
Cephalophus spadix	768	0.447286	3 Species management
Hydropotes inermis	769	0.445823	1 Land/water protection
Hydropotes inermis	769	0.445823	2 Land/water management
Hydropotes inermis	769	0.445823	3 Species management
Hydropotes inermis	769	0.445823	4 Education & awareness
Hydropotes inermis	769	0.445823	5 Law & policy
Hydropotes inermis	769	0.445823	6 Livelihood, economic & other incentives
Cystophora cristata	770	0.44432	2 Land/water management
Cystophora cristata	770	0.44432	3 Species management
Petaurus gracilis	771	0.444215	1 Land/water protection
Petaurus gracilis	771	0.444215	2 Land/water management
Petaurus gracilis	771	0.444215	4 Education & awareness
Phataginus tetradactyla	772.5	0.443234	2 Land/water management
Phataginus tetradactyla	772.5	0.443234	3 Species management
Phataginus tetradactyla	772.5	0.443234	5 Law & policy
Phataginus tricuspis	772.5	0.443234	2 Land/water management
Phataginus tricuspis	772.5	0.443234	3 Species management
Phataginus tricuspis	772.5	0.443234	5 Law & policy
Sylvilagus robustus	774	0.441669	1 Land/water protection
Sylvilagus robustus	774	0.441669	2 Land/water management
Sylvilagus robustus	774	0.441669	4 Education & awareness
Sylvilagus robustus	774	0.441669	5 Law & policy
Sundasciurus davensis	775	0.441439	None
Mustela nigripes	776	0.440255	1 Land/water protection
Mustela nigripes	776	0.440255	2 Land/water management
Mustela nigripes	776	0.440255	3 Species management
Mustela nigripes	776	0.440255	4 Education & awareness
Lontra felina	777.5	0.4375	1 Land/water protection
Lontra felina	777.5	0.4375	2 Land/water management
Lontra felina	777.5	0.4375	3 Species management
Lontra felina	777.5	0.4375	4 Education & awareness
Lontra felina	777.5	0.4375	5 Law & policy
Lontra provocax	777.5	0.4375	1 Land/water protection
Lontra provocax	777.5	0.4375	2 Land/water management
Lontra provocax	777.5	0.4375	3 Species management
Lontra provocax	777.5	0.4375	4 Education & awareness
Lontra provocax	777.5	0.4375	5 Law & policy
Trichechus inunguis	779	0.432966	1 Land/water protection
Trichechus inunguis	779	0.432966	2 Land/water management
Trichechus inunguis	779	0.432966	3 Species management
Trichechus inunguis	779	0.432966	4 Education & awareness
Trichechus inunguis	779	0.432966	5 Law & policy
Trichechus inunguis	779	0.432966	6 Livelihood, economic & other incentives
Tupaia moellendorffi	780	0.431845	2 Land/water management
Phaner furcifer	781	0.430966	2 Land/water management
Myotis findleyi	782	0.430836	2 Land/water management
Dinaromys bogdanovi	783	0.427407	None
Crocidura hikmiya	784	0.424389	None
Paramelomys steini	785	0.421833	None
Hipposideros nequam	786	0.421733	None
Chiroderma improvisum	787	0.414409	None
Ochotona argentata	788	0.412876	2 Land/water management
Brucepattersonius albinasus	789	0.409437	None
Cercocebus galeritus	790	0.409242	2 Land/water management
Hystrix pumila	791	0.406779	3 Species management
Hystrix pumila	791	0.406779	4 Education & awareness
Dobsonia chapmani	792	0.406003	1 Land/water protection
Dobsonia chapmani	792	0.406003	2 Land/water management
Dobsonia chapmani	792	0.406003	3 Species management
Dobsonia chapmani	792	0.406003	4 Education & awareness
Callorhinus ursinus	793	0.405	2 Land/water management
Canis simensis	794	0.404099	1 Land/water protection
Canis simensis	794	0.404099	2 Land/water management
Canis simensis	794	0.404099	3 Species management
Canis simensis	794	0.404099	4 Education & awareness
Canis simensis	794	0.404099	6 Livelihood, economic & other incentives
Paraxerus vincenti	795	0.403366	1 Land/water protection
Paraxerus vincenti	795	0.403366	2 Land/water management
Sigmodon planifrons	796	0.401837	None
Rattus vandeuseni	797	0.401117	1 Land/water protection
Rattus vandeuseni	797	0.401117	2 Land/water management
Eupleres goudotii	798	0.400627	2 Land/water management
Eupleres goudotii	798	0.400627	4 Education & awareness
Eupleres goudotii	798	0.400627	5 Law & policy
Setonix brachyurus	799	0.399616	1 Land/water protection
Setonix brachyurus	799	0.399616	2 Land/water management
Setonix brachyurus	799	0.399616	4 Education & awareness
Elephantulus revoilii	800	0.398954	None
Grammomys gigas	801	0.397797	1 Land/water protection
Grammomys gigas	801	0.397797	2 Land/water management
Myotis capaccinii	802	0.396461	2 Land/water management
Mesocricetus auratus	803	0.396204	None
Rattus timorensis	804	0.395937	1 Land/water protection
Rattus timorensis	804	0.395937	2 Land/water management
Hypsugo lophurus	805	0.394801	None
Sundasciurus rabori	806	0.394007	None
Dendrolagus mbaiso	807	0.39313	None
Crocidura canariensis	808	0.391216	2 Land/water management
Rousettus bidens	809	0.385647	2 Land/water management
Rousettus bidens	809	0.385647	3 Species management
Sylvilagus graysoni	810	0.384829	1 Land/water protection
Sylvilagus graysoni	810	0.384829	2 Land/water management
Sylvilagus graysoni	810	0.384829	3 Species management
Sylvilagus graysoni	810	0.384829	4 Education & awareness
Crocidura ansellorum	811	0.382594	1 Land/water protection
Crocidura ansellorum	811	0.382594	2 Land/water management
Crocidura bottegoides	812	0.381408	2 Land/water management
Tetracerus quadricornis	813	0.380003	1 Land/water protection
Tetracerus quadricornis	813	0.380003	2 Land/water management
Oxymycterus josei	814	0.379331	1 Land/water protection
Sminthopsis psammophila	815	0.378126	1 Land/water protection
Sminthopsis psammophila	815	0.378126	2 Land/water management
Sminthopsis psammophila	815	0.378126	3 Species management
Sminthopsis psammophila	815	0.378126	4 Education & awareness
Delanymys brooksi	816	0.37679	2 Land/water management
Gazella leptoceros	817	0.375555	1 Land/water protection
Gazella leptoceros	817	0.375555	3 Species management
Gazella leptoceros	817	0.375555	5 Law & policy
Gerbillus percivali	818	0.37553	None
Pteropus keyensis	819	0.369334	None
Pteropus melanopogon	820	0.365476	1 Land/water protection
Pteropus melanopogon	820	0.365476	2 Land/water management
Pteropus melanopogon	820	0.365476	3 Species management
Pseudohydromys sandrae	821	0.365133	None
Mormopterus phrudus	822	0.364755	2 Land/water management
Praomys obscurus	823	0.364672	1 Land/water protection
Praomys obscurus	823	0.364672	2 Land/water management
Sturnira mistratensis	824	0.364001	None
Macaca sinica	825	0.363985	1 Land/water protection
Macaca sinica	825	0.363985	2 Land/water management
Macaca sinica	825	0.363985	3 Species management
Macaca sinica	825	0.363985	4 Education & awareness
Macaca sinica	825	0.363985	5 Law & policy
Myotis vivesi	826	0.363975	2 Land/water management
Myotis vivesi	826	0.363975	4 Education & awareness
Euryoryzomys lamia	827	0.363936	None
Strigocuscus celebensis	828	0.360381	None
Lepus flavigularis	829	0.358029	1 Land/water protection
Lepus flavigularis	829	0.358029	2 Land/water management
Lepus flavigularis	829	0.358029	3 Species management
Lepus flavigularis	829	0.358029	4 Education & awareness
Lepus flavigularis	829	0.358029	5 Law & policy
Lepus flavigularis	829	0.358029	6 Livelihood, economic & other incentives
Equus grevyi	830	0.357279	1 Land/water protection
Equus grevyi	830	0.357279	2 Land/water management
Equus grevyi	830	0.357279	5 Law & policy
Ailurops ursinus	831	0.356051	2 Land/water management
Crocidura usambarae	832	0.355701	None
Potorous longipes	833	0.353884	2 Land/water management
Potorous longipes	833	0.353884	3 Species management
Potorous longipes	833	0.353884	4 Education & awareness
Tayassu pecari	834	0.353746	1 Land/water protection
Tayassu pecari	834	0.353746	2 Land/water management
Tayassu pecari	834	0.353746	3 Species management
Tayassu pecari	834	0.353746	5 Law & policy
Moschus moschiferus	835	0.353598	1 Land/water protection
Moschus moschiferus	835	0.353598	2 Land/water management
Moschus moschiferus	835	0.353598	3 Species management
Moschus moschiferus	835	0.353598	4 Education & awareness
Moschus moschiferus	835	0.353598	5 Law & policy
Moschus moschiferus	835	0.353598	6 Livelihood, economic & other incentives
Avahi meridionalis	836	0.351013	2 Land/water management
Myotis scotti	837	0.349151	1 Land/water protection
Myotis scotti	837	0.349151	2 Land/water management
Chimarrogale sumatrana	838	0.347555	1 Land/water protection
Chimarrogale sumatrana	838	0.347555	2 Land/water management
Pseudocheirus occidentalis	839	0.344754	1 Land/water protection
Pseudocheirus occidentalis	839	0.344754	2 Land/water management
Pseudocheirus occidentalis	839	0.344754	3 Species management
Pseudocheirus occidentalis	839	0.344754	4 Education & awareness
Pseudocheirus occidentalis	839	0.344754	5 Law & policy
Uromys siebersi	840	0.344225	None
Sylvilagus cognatus	841	0.34376	None
Mormopterus minutus	842	0.342213	2 Land/water management
Mogera etigo	843	0.33985	1 Land/water protection
Mogera etigo	843	0.33985	2 Land/water management
Mormopterus doriae	844	0.337898	None
Ctenomys johannis	845	0.337608	None
Sus verrucosus	846	0.337146	1 Land/water protection
Sus verrucosus	846	0.337146	2 Land/water management
Sus verrucosus	846	0.337146	3 Species management
Sus verrucosus	846	0.337146	4 Education & awareness
Sus verrucosus	846	0.337146	5 Law & policy
Rattus hainaldi	847	0.33383	2 Land/water management
Microperoryctes aplini	848	0.332315	2 Land/water management
Rubrisciurus rubriventer	849	0.331921	1 Land/water protection
Rubrisciurus rubriventer	849	0.331921	2 Land/water management
Crocidura picea	850	0.331344	1 Land/water protection
Crocidura picea	850	0.331344	2 Land/water management
Steatomys jacksoni	851	0.32977	None
Dasyuroides byrnei	852	0.329333	2 Land/water management
Dasyuroides byrnei	852	0.329333	3 Species management
Tympanoctomys kirchnerorum	853	0.327052	None
Sommeromys macrorhinos	854	0.327024	None
Hapalomys delacouri	855	0.326322	2 Land/water management
Thylamys karimii	856	0.325127	None
Mus famulus	857	0.325014	2 Land/water management
Mus famulus	857	0.325014	3 Species management
Mormopterus acetabulosus	858	0.324076	1 Land/water protection
Mormopterus acetabulosus	858	0.324076	2 Land/water management
Mormopterus acetabulosus	858	0.324076	5 Law & policy
Meriones dahli	859	0.323709	1 Land/water protection
Meriones dahli	859	0.323709	2 Land/water management
Meriones dahli	859	0.323709	5 Law & policy
Pteropus loochoensis	860	0.323205	None
Ctenomys famosus	861	0.319975	None
Onychogalea fraenata	862	0.319706	2 Land/water management
Onychogalea fraenata	862	0.319706	3 Species management
Onychogalea fraenata	862	0.319706	4 Education & awareness
Thomasomys hudsoni	863	0.318787	None
Sorex pribilofensis	864	0.318205	1 Land/water protection
Sorex pribilofensis	864	0.318205	2 Land/water management
Lepilemur aeeclis	865	0.317429	None
Paracrocidura graueri	866	0.31706	None
Ctenomys tulduco	867	0.316931	None
Neacomys pictus	868	0.316313	None
Melomys howi	869	0.314275	1 Land/water protection
Melomys howi	869	0.314275	2 Land/water management
Chimarrogale phaeura	870	0.313293	1 Land/water protection
Chimarrogale phaeura	870	0.313293	2 Land/water management
Coelops robinsoni	871	0.312087	2 Land/water management
[truncated: 973 more rows]
