# Supplementary material for: Revisiting species and areas of interest for conserving global mammalian phylogenetic diversity
Source: Nat Commun. 2021 Jun 17;12:3694. doi: 10.1038/s41467-021-23861-y (PMC8211746; doi:10.1038/s41467-021-23861-y)
Supplement: Supplementary file 7 — Supplementary Data 3 [file 41467_2021_23861_MOESM7_ESM.xlsx]

## Sheet: tableS5
species	LEDGE_rank	LEDGE	conservation_classification
Orycteropus afer	1	78.5761	None
Dromiciops gliroides	2	63.9233	None
Ptilocercus lowii	3	55.8772	2 Land/water management
Neurotrichus gibbsii	4	51.9974	None
Aplodontia rufa	5	49.1175	None
Mystacina tuberculata	6	44.8464	None
Craseonycteris thonglongyai	7	43.9375	1 Land/water protection
Craseonycteris thonglongyai	7	43.9375	2 Land/water management
Craseonycteris thonglongyai	7	43.9375	4 Education & awareness
Laonastes aenigmamus	8	43.1278	None
Heterocephalus glaber	9	39.9737	None
Nandinia binotata	10	39.658	None
Cyclopes didactylus	11	38.6481	2 Land/water management
Cyclopes didactylus	11	38.6481	4 Education & awareness
Tarsipes rostratus	12	38.1181	2 Land/water management
Hyemoschus aquaticus	13	36.5555	2 Land/water management
Hyemoschus aquaticus	13	36.5555	3 Species management
Ornithorhynchus anatinus	14	36.5237	1 Land/water protection
Ornithorhynchus anatinus	14	36.5237	2 Land/water management
Ornithorhynchus anatinus	14	36.5237	3 Species management
Scaptonyx fusicaudus	15	33.2891	1 Land/water protection
Scaptonyx fusicaudus	15	33.2891	2 Land/water management
Loxodonta africana	16	33.2627	1 Land/water protection
Loxodonta africana	16	33.2627	2 Land/water management
Loxodonta africana	16	33.2627	3 Species management
Loxodonta africana	16	33.2627	4 Education & awareness
Loxodonta africana	16	33.2627	5 Law & policy
Loxodonta africana	16	33.2627	6 Livelihood, economic & other incentives
Hypsiprymnodon moschatus	17	32.1384	None
Phascolarctos cinereus	18	30.894	1 Land/water protection
Phascolarctos cinereus	18	30.894	2 Land/water management
Phascolarctos cinereus	18	30.894	3 Species management
Phascolarctos cinereus	18	30.894	4 Education & awareness
Daubentonia madagascariensis	19	29.9048	2 Land/water management
Daubentonia madagascariensis	19	29.9048	4 Education & awareness
Dugong dugon	20	28.922	1 Land/water protection
Dugong dugon	20	28.922	2 Land/water management
Dugong dugon	20	28.922	4 Education & awareness
Dugong dugon	20	28.922	5 Law & policy
Dugong dugon	20	28.922	6 Livelihood, economic & other incentives
Rhinopoma hardwickii	21	28.3029	None
Hyladelphys kalinowskii	22	28.2561	None
Felovia vae	23	27.5349	None
Trichys fasciculata	24	27.4986	None
Mosia nigrescens	25	26.8859	None
Solenodon cubanus	26.5	26.8601	1 Land/water protection
Solenodon cubanus	26.5	26.8601	2 Land/water management
Solenodon paradoxus	26.5	26.8601	2 Land/water management
Solenodon paradoxus	26.5	26.8601	3 Species management
Solenodon paradoxus	26.5	26.8601	5 Law & policy
Dinomys branickii	28	26.7805	None
Macrotis lagotis	29	26.5905	1 Land/water protection
Macrotis lagotis	29	26.5905	2 Land/water management
Macrotis lagotis	29	26.5905	3 Species management
Macrotis lagotis	29	26.5905	4 Education & awareness
Petromus typicus	30	26.1587	None
Lampronycteris brachyotis	31	25.8793	None
Hippopotamus amphibius	32	25.8423	1 Land/water protection
Hippopotamus amphibius	32	25.8423	2 Land/water management
Hippopotamus amphibius	32	25.8423	3 Species management
Hippopotamus amphibius	32	25.8423	4 Education & awareness
Hippopotamus amphibius	32	25.8423	5 Law & policy
Taxidea taxus	33	25.7987	None
Geogale aurita	34	25.6626	None
Typhlomys cinereus	35	25.5495	None
Cardioderma cor	36	25.5106	1 Land/water protection
Ceratotherium simum	37	25.4654	3 Species management
Megaderma spasma	38	25.1503	2 Land/water management
Megaderma spasma	38	25.1503	4 Education & awareness
Acrobates pygmaeus	39.5	25.0996	None
Distoechurus pennatus	39.5	25.0996	None
Carterodon sulcidens	41	25.036	None
Chaetomys subspinosus	42	24.6007	1 Land/water protection
Chaetomys subspinosus	42	24.6007	2 Land/water management
Heliophobius argenteocinereus	43	24.5	None
Glironia venusta	44	24.4941	None
Hylomys megalotis	45	24.477	2 Land/water management
Scapanulus oweni	46	24.1475	None
Potos flavus	47	23.9988	None
Lagostomus maximus	48	23.5885	None
Rhinoceros unicornis	49	23.1437	1 Land/water protection
Rhinoceros unicornis	49	23.1437	2 Land/water management
Rhinoceros unicornis	49	23.1437	3 Species management
Rhinoceros unicornis	49	23.1437	4 Education & awareness
Rhinoceros unicornis	49	23.1437	5 Law & policy
Platacanthomys lasiurus	50	23.0745	2 Land/water management
Platacanthomys lasiurus	50	23.0745	4 Education & awareness
Platacanthomys lasiurus	50	23.0745	5 Law & policy
Tomopeas ravus	51	22.9507	1 Land/water protection
Tomopeas ravus	51	22.9507	2 Land/water management
Graphiurus nagtglasii	52	22.6563	None
Mellivora capensis	53	22.2055	2 Land/water management
Mellivora capensis	53	22.2055	4 Education & awareness
Mellivora capensis	53	22.2055	5 Law & policy
Muscardinus avellanarius	54	21.9216	None
Zenkerella insignis	55	21.6932	2 Land/water management
Lophiomys imhausi	56	20.593	None
Potamogale velox	57	20.4331	None
Saccolaimus peli	58	20.3035	None
Scotophilus nux	59	20.0394	2 Land/water management
Sorex alpinus	60	20.0168	None
Rhinolophus rufus	61	19.92	2 Land/water management
Rhinolophus rufus	61	19.92	3 Species management
Rhinolophus rufus	61	19.92	5 Law & policy
Antilocapra americana	62	19.7039	2 Land/water management
Harpiocephalus harpia	63	19.6034	2 Land/water management
Harpiocephalus harpia	63	19.6034	5 Law & policy
Eptesicus nasutus	64	19.5807	None
Macrotus californicus	65.5	19.5347	1 Land/water protection
Macrotus waterhousii	65.5	19.5347	1 Land/water protection
Myotis alcathoe	67	19.2538	4 Education & awareness
Cercartetus caudatus	68	19.2507	None
Diphylla ecaudata	69	19.1525	4 Education & awareness
Ochrotomys nuttalli	70	19.1081	None
Macroderma gigas	71	19.0582	1 Land/water protection
Macroderma gigas	71	19.0582	2 Land/water management
Macroderma gigas	71	19.0582	4 Education & awareness
Macroderma gigas	71	19.0582	5 Law & policy
Sciurillus pusillus	72	18.7713	None
Prometheomys schaposchnikowi	73	18.5108	None
Idionycteris phyllotis	74	18.4997	2 Land/water management
Megaderma lyra	75	18.4288	4 Education & awareness
Physeter macrocephalus	76	18.297	None
Castor canadensis	77.5	18.2362	2 Land/water management
Castor fiber	77.5	18.2362	1 Land/water protection
Castor fiber	77.5	18.2362	2 Land/water management
Castor fiber	77.5	18.2362	3 Species management
Castor fiber	77.5	18.2362	4 Education & awareness
Bradypus torquatus	79	18.1254	2 Land/water management
Trinomys albispinus	80	18.1146	None
Ailurus fulgens	81	18.009	1 Land/water protection
Ailurus fulgens	81	18.009	2 Land/water management
Ailurus fulgens	81	18.009	3 Species management
Ailurus fulgens	81	18.009	4 Education & awareness
Ailurus fulgens	81	18.009	5 Law & policy
Ailurus fulgens	81	18.009	6 Livelihood, economic & other incentives
Lavia frons	82	17.7499	None
Graphiurus crassicaudatus	83	17.6888	None
Arctogalidia trivirgata	84	17.5592	1 Land/water protection
Arctogalidia trivirgata	84	17.5592	2 Land/water management
Dendrogale melanura	85.5	17.4195	1 Land/water protection
Dendrogale melanura	85.5	17.4195	2 Land/water management
Dendrogale murina	85.5	17.4195	2 Land/water management
Cannomys badius	87	17.3614	None
Parascalops breweri	88	17.2787	None
Priodontes maximus	89	17.2719	2 Land/water management
Priodontes maximus	89	17.2719	3 Species management
Priodontes maximus	89	17.2719	4 Education & awareness
Priodontes maximus	89	17.2719	5 Law & policy
Funambulus tristriatus	90	17.1815	2 Land/water management
Spermophilopsis leptodactylus	91	17.1288	None
Tlacuatzin canescens	92	16.9583	None
Metachirus nudicaudatus	93	16.9528	None
Rhinopoma microphyllum	94	16.9046	None
Euderma maculatum	95	16.8321	1 Land/water protection
Euderma maculatum	95	16.8321	2 Land/water management
Hoplomys gymnurus	96	16.8298	None
Myotis brandtii	97	16.8135	None
Myocastor coypus	98	16.4653	None
Ailuropoda melanoleuca	99	16.34	1 Land/water protection
Ailuropoda melanoleuca	99	16.34	2 Land/water management
Ailuropoda melanoleuca	99	16.34	3 Species management
Ailuropoda melanoleuca	99	16.34	4 Education & awareness
Ailuropoda melanoleuca	99	16.34	5 Law & policy
Ailuropoda melanoleuca	99	16.34	6 Livelihood, economic & other incentives
Uranomys ruddi	100	16.2395	None
Cloeotis percivali	101	16.1993	1 Land/water protection
Cloeotis percivali	101	16.1993	2 Land/water management
Glirulus japonicus	102.5	16.0332	None
Glis glis	102.5	16.0332	None
Pseudochirops archeri	104	15.9171	2 Land/water management
Lonchothrix emiliae	105	15.8324	None
Clyomys laticeps	106.5	15.7525	None
Euryzygomatomys spinosus	106.5	15.7525	None
Cryptoprocta ferox	108	15.678	2 Land/water management
Cryptoprocta ferox	108	15.678	3 Species management
Cryptoprocta ferox	108	15.678	4 Education & awareness
Cryptoprocta ferox	108	15.678	5 Law & policy
Thrichomys inermis	109	15.6425	None
Atherurus africanus	110.5	15.6263	None
Atherurus macrourus	110.5	15.6263	None
Micromys minutus	112	15.6049	None
Monodelphis kunsi	113	15.4795	None
Myrmecophaga tridactyla	114	15.2569	1 Land/water protection
Myrmecophaga tridactyla	114	15.2569	2 Land/water management
Myrmecophaga tridactyla	114	15.2569	3 Species management
Myrmecophaga tridactyla	114	15.2569	4 Education & awareness
Myrmecophaga tridactyla	114	15.2569	5 Law & policy
Allocebus trichotis	115	15.2138	None
Cheiromeles parvidens	116.5	15.0836	None
Cheiromeles torquatus	116.5	15.0836	2 Land/water management
Cheiromeles torquatus	116.5	15.0836	4 Education & awareness
Nyctiellus lepidus	118	15.0458	1 Land/water protection
Nyctiellus lepidus	118	15.0458	2 Land/water management
Capromys pilorides	119	15.0161	None
Ochotona forresti	120	14.9991	None
Caluromysiops irrupta	121	14.9821	None
Anathana ellioti	122	14.8244	2 Land/water management
Taphozous hamiltoni	123.5	14.822	2 Land/water management
Taphozous nudiventris	123.5	14.822	None
Taphozous theobaldi	125	14.7663	4 Education & awareness
Pipistrellus subflavus	126	14.6375	2 Land/water management
Pipistrellus subflavus	126	14.6375	4 Education & awareness
Euchoreutes naso	127	14.5677	None
Limnogale mergulus	128	14.5482	2 Land/water management
Abrocoma bennettii	129	14.5311	None
Myotis dasycneme	130	14.3146	3 Species management
Myotis dasycneme	130	14.3146	4 Education & awareness
Myotis dasycneme	130	14.3146	5 Law & policy
Eozapus setchuanus	131	14.2185	None
Sorex dispar	132	14.2033	2 Land/water management
Rhinopoma muscatellum	133	14.1762	None
Thryonomys gregorianus	134.5	14.1655	None
Thryonomys swinderianus	134.5	14.1655	None
Tachyglossus aculeatus	136	14.1468	1 Land/water protection
Tachyglossus aculeatus	136	14.1468	2 Land/water management
Thrichomys pachyurus	137	14.0862	None
Georychus capensis	138	13.9949	1 Land/water protection
Georychus capensis	138	13.9949	4 Education & awareness
Molossus sinaloae	139	13.9699	2 Land/water management
Chironectes minimus	140	13.9689	None
Odobenus rosmarus	141	13.9555	1 Land/water protection
Odobenus rosmarus	141	13.9555	2 Land/water management
Odobenus rosmarus	141	13.9555	3 Species management
Odobenus rosmarus	141	13.9555	4 Education & awareness
Odobenus rosmarus	141	13.9555	5 Law & policy
Myrmecobius fasciatus	142	13.943	2 Land/water management
Myrmecobius fasciatus	142	13.943	3 Species management
Myrmecobius fasciatus	142	13.943	4 Education & awareness
Platanista gangetica	143	13.9316	1 Land/water protection
Platanista gangetica	143	13.9316	2 Land/water management
Platanista gangetica	143	13.9316	3 Species management
Platanista gangetica	143	13.9316	4 Education & awareness
Platanista gangetica	143	13.9316	5 Law & policy
Mysateles prehensilis	144	13.9213	None
Macrogalidia musschenbroekii	145	13.8442	2 Land/water management
Macrogalidia musschenbroekii	145	13.8442	3 Species management
Macrogalidia musschenbroekii	145	13.8442	4 Education & awareness
Macrogalidia musschenbroekii	145	13.8442	5 Law & policy
Eutamias sibiricus	146	13.7568	None
Geocapromys brownii	147.5	13.7486	2 Land/water management
Geocapromys ingrahami	147.5	13.7486	None
Mormoops blainvillei	149.5	13.7443	1 Land/water protection
Mormoops blainvillei	149.5	13.7443	2 Land/water management
Mormoops megalophylla	149.5	13.7443	1 Land/water protection
Mormoops megalophylla	149.5	13.7443	2 Land/water management
Mesomys stimulax	151	13.6465	None
Congosorex verheyeni	152	13.637	None
Lasionycteris noctivagans	153	13.6063	1 Land/water protection
Lasionycteris noctivagans	153	13.6063	2 Land/water management
Caperea marginata	154	13.5893	None
Calyptophractus retusus	155.5	13.5124	1 Land/water protection
Calyptophractus retusus	155.5	13.5124	2 Land/water management
Calyptophractus retusus	155.5	13.5124	4 Education & awareness
Chlamyphorus truncatus	155.5	13.5124	1 Land/water protection
Chlamyphorus truncatus	155.5	13.5124	2 Land/water management
Chlamyphorus truncatus	155.5	13.5124	4 Education & awareness
Chlamyphorus truncatus	155.5	13.5124	5 Law & policy
Antechinomys laniger	157	13.3896	1 Land/water protection
Antechinomys laniger	157	13.3896	2 Land/water management
Eulemur rubriventer	158	13.3291	2 Land/water management
Eulemur rubriventer	158	13.3291	3 Species management
Urogale everetti	159	13.3133	2 Land/water management
Oryctolagus cuniculus	160	13.3125	1 Land/water protection
Oryctolagus cuniculus	160	13.3125	2 Land/water management
Oryctolagus cuniculus	160	13.3125	3 Species management
Oryctolagus cuniculus	160	13.3125	4 Education & awareness
Oryctolagus cuniculus	160	13.3125	5 Law & policy
Trinomys setosus	161	13.2403	None
Tenrec ecaudatus	162	13.1326	None
Isothrix bistriata	163	13.1269	None
Eubalaena australis	164	13.0933	3 Species management
Trinomys gratiosus	165	13.0854	None
Rhynchonycteris naso	166	13.0593	2 Land/water management
Octodontomys gliroides	167	13.053	None
Cercartetus concinnus	168	13.0361	None
Ochotona erythrotis	169.5	13.0029	None
Ochotona gloveri	169.5	13.0029	None
Nelsonia neotomodon	171	12.9887	None
Balantiopteryx plicata	172	12.9833	2 Land/water management
Myosciurus pumilio	173	12.9733	2 Land/water management
Isothrix pagurus	174.5	12.9522	None
Isothrix sinnamariensis	174.5	12.9522	None
Toromys grandis	176.5	12.9478	None
Toromys rhipidurus	176.5	12.9478	None
Arctictis binturong	178	12.9337	1 Land/water protection
Arctictis binturong	178	12.9337	2 Land/water management
Arctictis binturong	178	12.9337	3 Species management
Arctictis binturong	178	12.9337	4 Education & awareness
Arctictis binturong	178	12.9337	5 Law & policy
Thrichomys laurentius	179	12.816	None
Thomomys monticola	180	12.7713	None
Kannabateomys amblyonyx	181	12.6961	None
Phyllomys pattoni	182	12.6919	None
Chaerephon jobimena	183	12.6874	2 Land/water management
Thrichomys apereoides	184	12.6836	None
Chaetodipus formosus	185	12.6766	None
Furipterus horrens	186	12.6354	2 Land/water management
Trinomys paratus	187	12.6254	None
Blarinella wardi	188	12.622	2 Land/water management
Trinomys iheringi	189	12.5455	None
Echimys chrysurus	190	12.5113	None
Trinomys eliasi	191	12.5089	2 Land/water management
Erignathus barbatus	192	12.4962	1 Land/water protection
Diplomys labilis	193	12.4949	None
Pattonomys occasius	194	12.4795	None
Mesomys hispidus	195	12.4586	None
Trinomys dimidiatus	196	12.4355	None
Echimys saturnus	197	12.4162	None
Allactodipus bobrinskii	198	12.4144	None
Echimys vieirai	199	12.4134	None
Mysateles melanurus	200	12.4102	None
Petaurus australis	201	12.3909	2 Land/water management
Rhynchocyon chrysopygus	202	12.39	1 Land/water protection
Rhynchocyon chrysopygus	202	12.39	2 Land/water management
Rhynchocyon chrysopygus	202	12.39	4 Education & awareness
Suncus malayanus	203	12.3878	1 Land/water protection
Suncus malayanus	203	12.3878	2 Land/water management
Mesomys occultus	204	12.339	None
Makalata didelphoides	205.5	12.31	None
Makalata macrura	205.5	12.31	None
Tolypeutes matacus	207	12.3003	2 Land/water management
Tolypeutes matacus	207	12.3003	3 Species management
Pattonomys semivillosus	208	12.2653	None
Pattonomys carrikeri	209	12.2154	None
Scotophilus collinus	210.5	12.2007	None
Scotophilus kuhlii	210.5	12.2007	None
Giraffa camelopardalis	212	12.1541	1 Land/water protection
Giraffa camelopardalis	212	12.1541	2 Land/water management
Giraffa camelopardalis	212	12.1541	3 Species management
Giraffa camelopardalis	212	12.1541	6 Livelihood, economic & other incentives
Lagostrophus fasciatus	213	12.1434	2 Land/water management
Lagostrophus fasciatus	213	12.1434	3 Species management
Lagostrophus fasciatus	213	12.1434	4 Education & awareness
Proechimys decumanus	214	12.1075	None
Perognathus fasciatus	215.5	12.1029	None
Perognathus flavescens	215.5	12.1029	None
Chaetodipus hispidus	217	12.0822	None
Thomomys bulbivorus	218	12.0421	None
Rheithrosciurus macrotis	219	12.0385	2 Land/water management
Alces alces	220	12.0345	1 Land/water protection
Alces alces	220	12.0345	3 Species management
Alces alces	220	12.0345	5 Law & policy
Anomalurus pusillus	221	12.0266	2 Land/water management
Dipus sagitta	222	12.0245	2 Land/water management
Peroryctes raffrayana	223	12.0187	None
Tupaia gracilis	224	11.9867	2 Land/water management
Proechimys brevicauda	225	11.9263	None
Proechimys guairae	226	11.9138	None
Isothrix orinoci	227	11.8936	None
Proechimys hoplomyoides	228	11.8891	None
Proechimys gardneri	229	11.8872	None
Isothrix negrensis	230	11.8858	None
Phyllomys blainvillii	231	11.8596	None
Viverricula indica	232	11.8473	3 Species management
Proechimys roberti	233	11.8439	None
Proechimys chrysaeolus	234	11.8412	1 Land/water protection
Proechimys oconnelli	235	11.8288	None
Proechimys cuvieri	236	11.7802	None
Proechimys echinothrix	237	11.7765	None
Myotis fortidens	238	11.7671	2 Land/water management
Dactylomys boliviensis	239	11.763	None
Tapirus indicus	240	11.7628	1 Land/water protection
Tapirus indicus	240	11.7628	2 Land/water management
Tapirus indicus	240	11.7628	3 Species management
Tapirus indicus	240	11.7628	4 Education & awareness
Tapirus indicus	240	11.7628	5 Law & policy
Zaglossus bartoni	241	11.7581	1 Land/water protection
Zaglossus bartoni	241	11.7581	3 Species management
Zaglossus bartoni	241	11.7581	4 Education & awareness
Proechimys kulinae	242	11.7577	None
Proechimys steerei	243	11.7573	None
Dactylomys dactylinus	244	11.7466	None
Proechimys pattoni	245	11.7416	None
Proechimys goeldii	246	11.7379	None
Olallamys albicauda	247	11.7296	None
Plagiodontia aedium	248	11.7251	None
Diplomys caniceps	249	11.7208	None
Pteronotus personatus	250	11.6966	2 Land/water management
Proechimys guyannensis	251	11.6949	None
Proechimys quadruplicatus	252	11.6425	None
Proechimys semispinosus	253	11.6405	None
Octomys mimax	254	11.6383	None
Proechimys longicaudatus	255	11.6318	None
Promops nasutus	256	11.6262	None
Proechimys canicollis	257	11.6115	None
Proechimys simonsi	258	11.5918	None
Phyllomys nigrispinus	259	11.5791	None
Pattonomys flavidus	260	11.5704	None
Allactaga tetradactyla	261	11.5652	None
Proechimys trinitatis	262	11.5568	None
Eremodipus lichtensteini	263	11.5422	None
Tolypeutes tricinctus	264	11.5188	2 Land/water management
Tolypeutes tricinctus	264	11.5188	3 Species management
Phyllomys lamarum	265	11.4866	None
Cardiocranius paradoxus	266	11.4678	2 Land/water management
Huetia leucorhina	267	11.4657	None
Paradipus ctenodactylus	268	11.4649	None
Mesomys leniceps	269	11.4544	None
Erethizon dorsatum	270	11.4376	None
Rhinonicteris aurantia	271	11.4254	None
Phyllomys dasythrix	272	11.4006	None
Tupaia dorsalis	273	11.3979	2 Land/water management
Phyllomys sulinus	274	11.3936	None
Dymecodon pilirostris	275.5	11.3655	None
Urotrichus talpoides	275.5	11.3655	None
Kerivoula picta	277	11.3623	2 Land/water management
Lestodelphys halli	278	11.3167	None
Desmodus rotundus	279.5	11.3167	4 Education & awareness
Diaemus youngi	279.5	11.3167	4 Education & awareness
Cryptomys hottentotus	281	11.3119	None
Ototylomys phyllotis	282	11.2955	None
Megasorex gigas	283	11.2749	None
Phyllomys medius	284	11.2688	None
Deomys ferrugineus	285	11.2456	None
Nyctinomops macrotis	286	11.224	None
Sigmodon alstoni	287	11.2207	None
Ctenomys talarum	288	11.2176	None
Nannosciurus melanotis	289	11.1892	2 Land/water management
Lasiurus xanthinus	290	11.1639	1 Land/water protection
Lasiurus xanthinus	290	11.1639	2 Land/water management
Smutsia gigantea	291.5	11.1595	2 Land/water management
Smutsia gigantea	291.5	11.1595	3 Species management
Smutsia gigantea	291.5	11.1595	5 Law & policy
Smutsia temminckii	291.5	11.1595	2 Land/water management
Smutsia temminckii	291.5	11.1595	3 Species management
Smutsia temminckii	291.5	11.1595	5 Law & policy
Olallamys edax	293	11.0981	None
Golunda ellioti	294	11.084	None
Eira barbara	295	11.0797	None
Ochotona rufescens	296	11.0734	None
Proechimys mincae	297	11.0619	None
Ctenomys pundti	298	11.0435	None
Sekeetamys calurus	299	11.0418	None
Myotis moluccarum	300	11.0319	None
Diplogale hosei	301	11.012	1 Land/water protection
Diplogale hosei	301	11.012	2 Land/water management
Diplogale hosei	301	11.012	4 Education & awareness
Diplogale hosei	301	11.012	5 Law & policy
Diplogale hosei	301	11.012	6 Livelihood, economic & other incentives
Exilisciurus concinnus	302	10.9847	2 Land/water management
Ochotona pusilla	303	10.9781	None
Emballonura serii	304	10.9676	1 Land/water protection
Emballonura serii	304	10.9676	2 Land/water management
Aotus zonalis	305	10.9362	2 Land/water management
Mustela africana	306	10.9355	None
Sciurotamias davidianus	307.5	10.9318	None
Sciurotamias forresti	307.5	10.9318	None
Amorphochilus schnablii	309	10.9261	2 Land/water management
Amorphochilus schnablii	309	10.9261	4 Education & awareness
Trichechus manatus	310	10.9037	1 Land/water protection
Trichechus manatus	310	10.9037	2 Land/water management
Trichechus manatus	310	10.9037	3 Species management
Trichechus manatus	310	10.9037	4 Education & awareness
Trichechus manatus	310	10.9037	5 Law & policy
Trichechus manatus	310	10.9037	6 Livelihood, economic & other incentives
Prionodon linsang	311.5	10.9004	2 Land/water management
Prionodon pardicolor	311.5	10.9004	None
Kogia breviceps	313.5	10.8899	None
Kogia sima	313.5	10.8899	None
Strigocuscus pelengensis	315	10.8872	None
Neotetracus sinensis	316	10.8822	2 Land/water management
Vernaya fulva	317	10.8515	None
Hodomys alleni	318	10.8468	None
Acomys louisae	319	10.8334	None
Vormela peregusna	320	10.811	1 Land/water protection
Vormela peregusna	320	10.811	2 Land/water management
Dipodomys deserti	321	10.7728	None
Petrodromus tetradactylus	322	10.7688	1 Land/water protection
Diplomesodon pulchellum	323	10.7377	None
Chrotopterus auritus	324	10.7134	None
Asellia patrizii	325.5	10.7113	2 Land/water management
Asellia tridens	325.5	10.7113	1 Land/water protection
Asellia tridens	325.5	10.7113	2 Land/water management
Phyllomys kerri	327	10.7108	None
Anthops ornatus	328	10.7047	1 Land/water protection
Anthops ornatus	328	10.7047	2 Land/water management
Vampyrum spectrum	329	10.6364	1 Land/water protection
Vampyrum spectrum	329	10.6364	2 Land/water management
Elaphodus cephalophus	330	10.6249	1 Land/water protection
Elaphodus cephalophus	330	10.6249	2 Land/water management
Elaphodus cephalophus	330	10.6249	3 Species management
Elaphodus cephalophus	330	10.6249	5 Law & policy
Osgoodomys banderanus	331	10.6013	None
Ctenomys mendocinus	332	10.5866	None
Neotoma cinerea	333	10.5439	None
Fukomys zechi	334	10.5315	None
Hemigalus derbyanus	335	10.5313	2 Land/water management
Hemigalus derbyanus	335	10.5313	4 Education & awareness
Hemigalus derbyanus	335	10.5313	5 Law & policy
Coleura afra	336	10.5004	2 Land/water management
Heteromys irroratus	337	10.4864	None
Martes pennanti	338	10.4845	2 Land/water management
Selevinia betpakdalaensis	339	10.4731	1 Land/water protection
Hemibelideus lemuroides	340	10.4353	None
Galidia elegans	341	10.4127	2 Land/water management
Gymnuromys roberti	342	10.4108	2 Land/water management
Rhynchocyon cirnei	343	10.408	1 Land/water protection
Rhynchocyon cirnei	343	10.408	4 Education & awareness
Fossa fossana	344	10.3744	2 Land/water management
Mormopterus beccarii	345	10.3508	None
Tadarida fulminans	346	10.3426	None
Desmodillus auricularis	347	10.2604	None
Mormopterus loriae	348	10.1779	None
Vombatus ursinus	349	10.1706	None
Elephas maximus	350	10.0711	1 Land/water protection
Elephas maximus	350	10.0711	2 Land/water management
Elephas maximus	350	10.0711	3 Species management
Elephas maximus	350	10.0711	4 Education & awareness
Elephas maximus	350	10.0711	5 Law & policy
Tapirus terrestris	351	10.0348	1 Land/water protection
Tapirus terrestris	351	10.0348	2 Land/water management
Tapirus terrestris	351	10.0348	3 Species management
Tapirus terrestris	351	10.0348	5 Law & policy
Eschrichtius robustus	352	10.0295	2 Land/water management
Aepyceros melampus	353	10.0023	2 Land/water management
Petropseudes dahli	354	9.98094	2 Land/water management
Anomalurus derbianus	355	9.96981	None
Callimico goeldii	356	9.96898	2 Land/water management
Paguma larvata	357	9.94914	None
Surdisorex norae	358	9.92272	None
Micronycteris hirsuta	359	9.91744	2 Land/water management
Dasypus kappleri	360	9.89885	2 Land/water management
Galemys pyrenaicus	361	9.89149	2 Land/water management
Galemys pyrenaicus	361	9.89149	4 Education & awareness
Funambulus pennantii	362	9.86911	None
Rhynchocyon petersi	363	9.84776	1 Land/water protection
Rhynchocyon petersi	363	9.84776	2 Land/water management
Rhynchocyon petersi	363	9.84776	4 Education & awareness
Pipistrellus rueppellii	364	9.84556	None
Ratufa macroura	365	9.83999	1 Land/water protection
Ratufa macroura	365	9.83999	2 Land/water management
Ratufa macroura	365	9.83999	3 Species management
Ratufa macroura	365	9.83999	4 Education & awareness
Ratufa macroura	365	9.83999	5 Law & policy
Lasiorhinus latifrons	366	9.83885	1 Land/water protection
Lasiorhinus latifrons	366	9.83885	2 Land/water management
Lasiorhinus latifrons	366	9.83885	3 Species management
Kerivoula pellucida	367	9.80825	1 Land/water protection
Dolichotis salinicola	368	9.76639	None
Sminthopsis griseoventer	369	9.76494	None
Diomys crumpi	370	9.75722	None
Isothrix barbarabrownae	371	9.74628	None
Phloeomys pallidus	372	9.73244	None
Tachyoryctes splendens	373	9.73161	None
Blarina hylophaga	374	9.72826	None
Inia geoffrensis	375	9.71973	1 Land/water protection
Inia geoffrensis	375	9.71973	3 Species management
Inia geoffrensis	375	9.71973	5 Law & policy
Inia geoffrensis	375	9.71973	6 Livelihood, economic & other incentives
Cabassous tatouay	376	9.71018	2 Land/water management
Dolichotis patagonum	377	9.70088	None
Harpiola isodon	378	9.69875	None
Loris lydekkerianus	379	9.67103	1 Land/water protection
Loris lydekkerianus	379	9.67103	2 Land/water management
Loris lydekkerianus	379	9.67103	3 Species management
Eumops hansae	380	9.65462	2 Land/water management
Euoticus elegantulus	381.5	9.65428	None
Euoticus pallidus	381.5	9.65428	2 Land/water management
Austronomus australis	383.5	9.63804	None
Austronomus kuboriensis	383.5	9.63804	None
Cercartetus lepidus	385.5	9.60067	None
Cercartetus nanus	385.5	9.60067	None
Petauroides volans	387	9.58432	1 Land/water protection
Petauroides volans	387	9.58432	2 Land/water management
Petauroides volans	387	9.58432	3 Species management
Rangifer tarandus	388	9.57162	1 Land/water protection
Rangifer tarandus	388	9.57162	2 Land/water management
Rangifer tarandus	388	9.57162	5 Law & policy
Anomalurus beecrofti	389	9.54407	2 Land/water management
Scalopus aquaticus	390	9.53743	None
Nyctomys sumichrasti	391.5	9.51992	None
Otonyctomys hatti	391.5	9.51992	None
Wyulda squamicaudata	393	9.42675	1 Land/water protection
Wyulda squamicaudata	393	9.42675	2 Land/water management
Wyulda squamicaudata	393	9.42675	4 Education & awareness
Wyulda squamicaudata	393	9.42675	6 Livelihood, economic & other incentives
Cebus brunneus	394	9.41816	None
Lepilemur seali	395	9.39039	2 Land/water management
Hystrix sumatrae	396	9.38847	None
Peropteryx leucoptera	397	9.37579	1 Land/water protection
Peropteryx leucoptera	397	9.37579	2 Land/water management
Anomalurus pelii	398	9.36232	2 Land/water management
Perameles bougainville	399	9.34814	3 Species management
Perameles bougainville	399	9.34814	4 Education & awareness
Nycticebus pygmaeus	400	9.3342	1 Land/water protection
Nycticebus pygmaeus	400	9.3342	2 Land/water management
Nycticebus pygmaeus	400	9.3342	3 Species management
Nycticebus pygmaeus	400	9.3342	4 Education & awareness
Nycticebus pygmaeus	400	9.3342	5 Law & policy
Gulo gulo	401	9.2399	None
Taphozous hilli	402	9.23317	None
Marmosops fuscatus	403	9.21885	None
Carpomys phaeurus	404	9.21092	2 Land/water management
Macroscelides micus	405	9.19062	4 Education & awareness
Eremitalpa granti	406	9.19018	1 Land/water protection
Eremitalpa granti	406	9.19018	2 Land/water management
Ammodillus imbellis	407	9.18843	2 Land/water management
Phoniscus jagorii	408	9.18488	None
Condylura cristata	409	9.17411	None
Elephantulus myurus	410	9.17254	None
Anotomys leander	411	9.16912	1 Land/water protection
Cuniculus paca	412	9.15823	None
Arctocebus aureus	413.5	9.14026	2 Land/water management
Arctocebus calabarensis	413.5	9.14026	1 Land/water protection
Arctocebus calabarensis	413.5	9.14026	2 Land/water management
Arctocebus calabarensis	413.5	9.14026	4 Education & awareness
Arctocebus calabarensis	413.5	9.14026	5 Law & policy
Microdillus peeli	415	9.12863	None
Dactylonax palpator	416	9.07491	None
Chaetodipus spinatus	417	9.07106	None
Pectinator spekei	418	9.05306	None
Cuniculus taczanowskii	419	9.03108	None
Tragelaphus angasii	420	9.02752	2 Land/water management
Lonchorhina orinocensis	421	9.00712	1 Land/water protection
Lonchorhina orinocensis	421	9.00712	2 Land/water management
Cormura brevirostris	422	9.00117	2 Land/water management
Myotis sodalis	423	8.99427	1 Land/water protection
Myotis sodalis	423	8.99427	2 Land/water management
Pithecia albicans	424	8.95918	2 Land/water management
Pithecia albicans	424	8.95918	3 Species management
Sorex mirabilis	425	8.91783	4 Education & awareness
Phoniscus papuensis	426	8.9117	2 Land/water management
Notoryctes caurinus	427.5	8.90209	1 Land/water protection
Notoryctes caurinus	427.5	8.90209	2 Land/water management
Notoryctes caurinus	427.5	8.90209	4 Education & awareness
Notoryctes typhlops	427.5	8.90209	1 Land/water protection
Notoryctes typhlops	427.5	8.90209	2 Land/water management
Notoryctes typhlops	427.5	8.90209	4 Education & awareness
Hystrix indica	429	8.8925	None
Phloeomys cumingi	430	8.88128	1 Land/water protection
Phloeomys cumingi	430	8.88128	2 Land/water management
Idiurus macrotis	431.5	8.86142	2 Land/water management
Idiurus zenkeri	431.5	8.86142	2 Land/water management
Neofiber alleni	433.5	8.83486	1 Land/water protection
Neofiber alleni	433.5	8.83486	2 Land/water management
Ondatra zibethicus	433.5	8.83486	None
Pontoporia blainvillei	435	8.83425	2 Land/water management
Pontoporia blainvillei	435	8.83425	3 Species management
Pontoporia blainvillei	435	8.83425	4 Education & awareness
Pontoporia blainvillei	435	8.83425	5 Law & policy
Pontoporia blainvillei	435	8.83425	6 Livelihood, economic & other incentives
Phalanger ornatus	436	8.80448	None
Macrophyllum macrophyllum	437.5	8.7902	None
Trachops cirrhosus	437.5	8.7902	1 Land/water protection
Trachops cirrhosus	437.5	8.7902	2 Land/water management
Callistomys pictus	439	8.78807	1 Land/water protection
Callistomys pictus	439	8.78807	2 Land/water management
Callistomys pictus	439	8.78807	3 Species management
Soriculus nigrescens	440	8.78657	None
Eoglaucomys fimbriatus	441	8.76706	None
Talpa altaica	442	8.75766	2 Land/water management
Rhynchocyon udzungwensis	443	8.73131	1 Land/water protection
Rhynchocyon udzungwensis	443	8.73131	2 Land/water management
Rhynchocyon udzungwensis	443	8.73131	4 Education & awareness
Rhynchocyon udzungwensis	443	8.73131	5 Law & policy
Rhynchocyon udzungwensis	443	8.73131	6 Livelihood, economic & other incentives
Sigmodon peruanus	444	8.71157	None
Harpiola grisea	445	8.70863	1 Land/water protection
Harpiola grisea	445	8.70863	2 Land/water management
Tarsius pumilus	446	8.70807	1 Land/water protection
Tarsius pumilus	446	8.70807	2 Land/water management
Caprolagus hispidus	447	8.7	2 Land/water management
Caprolagus hispidus	447	8.7	4 Education & awareness
Callicebus brunneus	448	8.69917	2 Land/water management
Exilisciurus exilis	449	8.69838	2 Land/water management
Hystrix crassispinis	450	8.69116	None
Srilankamys ohiensis	451	8.69047	2 Land/water management
Liberiictis kuhni	452	8.64302	1 Land/water protection
Liberiictis kuhni	452	8.64302	2 Land/water management
Liberiictis kuhni	452	8.64302	3 Species management
Liberiictis kuhni	452	8.64302	4 Education & awareness
Tatera indica	453	8.63509	None
Micronycteris schmidtorum	454	8.61531	None
Tremarctos ornatus	455	8.59081	1 Land/water protection
Tremarctos ornatus	455	8.59081	2 Land/water management
Tremarctos ornatus	455	8.59081	4 Education & awareness
Tremarctos ornatus	455	8.59081	5 Law & policy
Tremarctos ornatus	455	8.59081	6 Livelihood, economic & other incentives
Civettictis civetta	456	8.58895	None
Mormopterus planiceps	457	8.55346	None
Myotis volans	458	8.52514	2 Land/water management
Eulemur macaco	459	8.518	1 Land/water protection
Eulemur macaco	459	8.518	2 Land/water management
Eulemur macaco	459	8.518	3 Species management
Tarsius tarsier	460	8.51706	1 Land/water protection
Tarsius tarsier	460	8.51706	2 Land/water management
Tarsius tarsier	460	8.51706	3 Species management
Tarsius tarsier	460	8.51706	4 Education & awareness
Tarsius tarsier	460	8.51706	5 Law & policy
Mormopterus norfolkensis	461	8.51449	None
Ictonyx libycus	462	8.50248	None
Hydropotes inermis	463	8.47063	1 Land/water protection
Hydropotes inermis	463	8.47063	2 Land/water management
Hydropotes inermis	463	8.47063	3 Species management
Hydropotes inermis	463	8.47063	4 Education & awareness
Hydropotes inermis	463	8.47063	5 Law & policy
Hydropotes inermis	463	8.47063	6 Livelihood, economic & other incentives
Brachylagus idahoensis	464	8.46324	1 Land/water protection
Brachylagus idahoensis	464	8.46324	2 Land/water management
Brachylagus idahoensis	464	8.46324	3 Species management
Brachylagus idahoensis	464	8.46324	4 Education & awareness
Otomops formosus	465	8.4539	2 Land/water management
Sminthopsis macroura	466	8.44383	None
Cystophora cristata	467	8.44208	2 Land/water management
Cystophora cristata	467	8.44208	3 Species management
Oreotragus oreotragus	468	8.43909	2 Land/water management
Dasykaluta rosamondae	469	8.43779	None
Phataginus tetradactyla	470.5	8.42144	2 Land/water management
Phataginus tetradactyla	470.5	8.42144	3 Species management
Phataginus tetradactyla	470.5	8.42144	5 Law & policy
Phataginus tricuspis	470.5	8.42144	2 Land/water management
Phataginus tricuspis	470.5	8.42144	3 Species management
Phataginus tricuspis	470.5	8.42144	5 Law & policy
Crocidura pachyura	472	8.41565	None
Otomops wroughtoni	473	8.40189	1 Land/water protection
Otomops wroughtoni	473	8.40189	2 Land/water management
Otomops wroughtoni	473	8.40189	4 Education & awareness
Otomops wroughtoni	473	8.40189	5 Law & policy
Ningaui timealeyi	474	8.39849	None
Leimacomys buettneri	475	8.38046	None
Rhinolophus pearsonii	476	8.37814	2 Land/water management
Andinomys edax	477	8.34462	None
Otomops madagascariensis	478	8.34357	2 Land/water management
Myosorex zinki	479	8.33401	None
Mesoplodon bidens	480	8.32493	None
Phoniscus atrox	481	8.28641	2 Land/water management
Aepyprymnus rufescens	482	8.27511	None
Perodicticus ibeanus	483	8.25214	None
Trichechus inunguis	484	8.22636	1 Land/water protection
Trichechus inunguis	484	8.22636	2 Land/water management
Trichechus inunguis	484	8.22636	3 Species management
Trichechus inunguis	484	8.22636	4 Education & awareness
Trichechus inunguis	484	8.22636	5 Law & policy
Trichechus inunguis	484	8.22636	6 Livelihood, economic & other incentives
Mustela kathiah	485	8.22309	None
Cebuella pygmaea	486	8.21776	2 Land/water management
Sylvicapra grimmia	487	8.20525	2 Land/water management
Phaner furcifer	488	8.18836	2 Land/water management
Napaeozapus insignis	489	8.15692	None
Lepilemur milanoii	490	8.15635	2 Land/water management
Lepilemur milanoii	490	8.15635	3 Species management
Tamiasciurus hudsonicus	491	8.15282	None
Geomys breviceps	492	8.15179	None
Micronycteris brosseti	493	8.15069	2 Land/water management
Myotis keaysi	494	8.14981	2 Land/water management
Spalax ehrenbergi	495	8.14804	None
Petaurista leucogenys	496	8.14346	None
Paremballonura atrata	497	8.12805	2 Land/water management
Scotomanes ornatus	498	8.12206	2 Land/water management
Dinaromys bogdanovi	499	8.12072	None
Pteronura brasiliensis	500	8.11084	1 Land/water protection
Pteronura brasiliensis	500	8.11084	2 Land/water management
Pteronura brasiliensis	500	8.11084	3 Species management
Pteronura brasiliensis	500	8.11084	4 Education & awareness
Pteronura brasiliensis	500	8.11084	5 Law & policy
Callicebus nigrifrons	501	8.09762	2 Land/water management
Rhinolophus hipposideros	502	8.08504	None
Tupaia palawanensis	503	8.07646	2 Land/water management
Crocidura zarudnyi	504	8.07318	None
Marmosa lepida	505	8.0599	None
Desmodilliscus braueri	506.5	8.03276	None
Pachyuromys duprasi	506.5	8.03276	None
Cynogale bennettii	508	8.0279	1 Land/water protection
Cynogale bennettii	508	8.0279	2 Land/water management
Cynogale bennettii	508	8.0279	4 Education & awareness
Cynogale bennettii	508	8.0279	5 Law & policy
Jaculus jaculus	509	8.01665	None
Hydrictis maculicollis	510	8.00791	2 Land/water management
Otomops martiensseni	511	7.9787	1 Land/water protection
Otomops martiensseni	511	7.9787	2 Land/water management
Otomops martiensseni	511	7.9787	4 Education & awareness
Allenopithecus nigroviridis	512	7.97087	2 Land/water management
Muriculus imberbis	513	7.96083	1 Land/water protection
Muriculus imberbis	513	7.96083	2 Land/water management
Micronycteris minuta	514	7.95512	None
Neotoma mexicana	515	7.95444	None
Neotamias minimus	516	7.93915	None
Beamys hindei	517	7.92001	2 Land/water management
Sminthopsis hirtipes	518	7.91966	None
Ctenomys maulinus	519	7.91031	None
Boselaphus tragocamelus	520	7.89959	3 Species management
Otonycteris hemprichii	521	7.88812	None
Trinycteris nicefori	522	7.86638	2 Land/water management
Natalus tumidirostris	523	7.83167	1 Land/water protection
Natalus tumidirostris	523	7.83167	2 Land/water management
Monticolomys koopmani	524	7.81273	2 Land/water management
Planigale maculata	525	7.81148	None
Parascaptor leucura	526	7.79915	None
Microcavia shiptoni	527	7.79221	None
Neohylomys hainanensis	528	7.78423	2 Land/water management
Euphractus sexcinctus	529	7.77735	2 Land/water management
Indopacetus pacificus	530	7.75444	None
Sturnira bidens	531	7.75079	1 Land/water protection
Hystrix pumila	532	7.72881	3 Species management
Hystrix pumila	532	7.72881	4 Education & awareness
Tarsius wallacei	533	7.71529	1 Land/water protection
Anisomys imitator	534	7.71395	2 Land/water management
Chilonatalus micropus	535.5	7.71351	2 Land/water management
Chilonatalus tumidifrons	535.5	7.71351	2 Land/water management
Scutisorex somereni	537	7.71041	None
Hylonycteris underwoodi	538	7.69706	None
Murina aurata	539	7.69586	2 Land/water management
Callorhinus ursinus	540	7.695	2 Land/water management
Cavia magna	541	7.67499	None
Neomys fodiens	542	7.65805	None
Sminthopsis virginiae	543	7.64939	None
Dipodomys ordii	544	7.64217	None
Sorex raddei	545	7.63719	4 Education & awareness
Lenothrix canus	546	7.63551	None
Eupleres goudotii	547	7.61191	2 Land/water management
Eupleres goudotii	547	7.61191	4 Education & awareness
Eupleres goudotii	547	7.61191	5 Law & policy
Phyllonycteris poeyi	548	7.60261	1 Land/water protection
Phyllonycteris poeyi	548	7.60261	4 Education & awareness
Cebus capucinus	549	7.60247	None
Galea spixii	550	7.5965	None
Galagoides orinus	551	7.59487	2 Land/water management
Setonix brachyurus	552	7.59269	1 Land/water protection
Setonix brachyurus	552	7.59269	2 Land/water management
Setonix brachyurus	552	7.59269	4 Education & awareness
Pantholops hodgsonii	553	7.58826	2 Land/water management
Pantholops hodgsonii	553	7.58826	5 Law & policy
Elephantulus revoilii	554	7.58013	None
Elephantulus rozeti	555	7.57953	None
Lepilemur mustelinus	556	7.57302	2 Land/water management
Lepilemur mustelinus	556	7.57302	3 Species management
Chilomys instans	557	7.54825	None
Phodopus roborovskii	558	7.54393	2 Land/water management
Molossops mattogrossensis	559	7.54058	1 Land/water protection
Molossops mattogrossensis	559	7.54058	2 Land/water management
Sylvisorex konganensis	560	7.53909	None
Urocyon cinereoargenteus	561	7.53589	2 Land/water management
Myotis capaccinii	562	7.53276	2 Land/water management
Mesocricetus auratus	563	7.52787	None
Manis crassicaudata	564	7.52763	3 Species management
Manis crassicaudata	564	7.52763	4 Education & awareness
Manis crassicaudata	564	7.52763	5 Law & policy
Scotoecus pallidus	565	7.51414	2 Land/water management
Scotoecus pallidus	565	7.51414	4 Education & awareness
Perodicticus edwardsi	566	7.50249	None
Pseudochirops corinnae	567	7.49717	None
Urocyon littoralis	568	7.47151	2 Land/water management
Urocyon littoralis	568	7.47151	3 Species management
Manis culionensis	569	7.46181	3 Species management
Manis culionensis	569	7.46181	4 Education & awareness
Manis culionensis	569	7.46181	5 Law & policy
Tupaia javanica	570	7.45394	2 Land/water management
Barbastella leucomelas	571	7.45382	None
Sorex roboratus	572	7.44879	2 Land/water management
Neotoma goldmani	573	7.4469	None
Pseudantechinus bilarni	574	7.44583	2 Land/water management
Nycticeius humeralis	575	7.42374	1 Land/water protection
Reithrodontomys fulvescens	576	7.42302	None
Paremballonura tiavato	577	7.42191	2 Land/water management
Cynocephalus volans	578.5	7.41336	2 Land/water management
Galeopterus variegatus	578.5	7.41336	1 Land/water protection
Galeopterus variegatus	578.5	7.41336	2 Land/water management
Eremoryzomys polius	580	7.39793	None
Barbastella barbastellus	581	7.38367	2 Land/water management
Nycticeius cubanus	582	7.37177	2 Land/water management
Zygogeomys trichopus	583	7.35426	None
Bassariscus astutus	584.5	7.34263	None
Bassariscus sumichrasti	584.5	7.34263	4 Education & awareness
Pipistrellus hesperus	586.5	7.34231	1 Land/water protection
Pipistrellus hesperus	586.5	7.34231	4 Education & awareness
Pipistrellus musciculus	586.5	7.34231	None
Homo sapiens	588	7.3379	None
Myotis auriculus	589.5	7.33401	2 Land/water management
Myotis septentrionalis	589.5	7.33401	2 Land/water management
Rousettus bidens	591	7.32728	2 Land/water management
Rousettus bidens	591	7.32728	3 Species management
Molossus currentium	592	7.31881	2 Land/water management
Cabassous chacoensis	593	7.31192	2 Land/water management
Cabassous chacoensis	593	7.31192	3 Species management
Caluromys philander	594	7.30633	None
Galea musteloides	595	7.28872	None
Trinomys yonenagae	596	7.28072	5 Law & policy
Pseudocheirus peregrinus	597	7.28058	None
Trinomys moojeni	598	7.26159	None
Micropotamogale ruwenzorii	599	7.25976	2 Land/water management
Hipposideros pratti	600	7.25859	None
Echymipera clara	601	7.23432	None
Potorous tridactylus	602	7.23125	2 Land/water management
Potorous tridactylus	602	7.23125	3 Species management
Tetracerus quadricornis	603	7.22006	1 Land/water protection
Tetracerus quadricornis	603	7.22006	2 Land/water management
Cyttarops alecto	604	7.21474	None
Dactylomys peruanus	605	7.21438	None
Brachiones przewalskii	606	7.21253	None
Mesocapromys angelcabrerai	607	7.19173	None
Mydaus javanensis	608.5	7.19173	None
Mydaus marchei	608.5	7.19173	None
Sminthopsis psammophila	610	7.18439	1 Land/water protection
Sminthopsis psammophila	610	7.18439	2 Land/water management
Sminthopsis psammophila	610	7.18439	3 Species management
Sminthopsis psammophila	610	7.18439	4 Education & awareness
Mesocapromys auritus	611	7.18064	None
Neotoma stephensi	612	7.17331	None
Eptesicus floweri	613	7.17311	None
Nyctinomops aurispinosus	614	7.16917	1 Land/water protection
Micropotamogale lamottei	615	7.16719	2 Land/water management
Ctenomys torquatus	616	7.16277	None
Delanymys brooksi	617	7.15901	2 Land/water management
Chaetodipus fallax	618	7.13076	None
Ammospermophilus leucurus	619	7.10602	None
Echinosorex gymnura	620	7.09355	1 Land/water protection
Echinosorex gymnura	620	7.09355	2 Land/water management
Saccolaimus flaviventris	621	7.08973	None
Ochotona thomasi	622	7.08248	None
Trinomys mirapitanga	623	7.07575	None
Chaetodipus californicus	624	7.02735	None
Tympanoctomys barrerae	625	7.02045	1 Land/water protection
Tympanoctomys barrerae	625	7.02045	2 Land/water management
Tamandua mexicana	626.5	7.01964	2 Land/water management
Tamandua tetradactyla	626.5	7.01964	2 Land/water management
Cuscomys ashaninka	628.5	7.01576	None
Cuscomys oblativa	628.5	7.01576	None
Epixerus ebii	630	7.00988	1 Land/water protection
Epixerus ebii	630	7.00988	2 Land/water management
Alouatta palliata	631	7.0044	2 Land/water management
Alouatta palliata	631	7.0044	3 Species management
Alouatta palliata	631	7.0044	4 Education & awareness
Mystromys albicaudatus	632	7.00053	1 Land/water protection
Mystromys albicaudatus	632	7.00053	2 Land/water management
Mystromys albicaudatus	632	7.00053	4 Education & awareness
Hipposideros megalotis	633	6.99883	2 Land/water management
Alouatta guariba	634	6.99268	2 Land/water management
Iomys horsfieldii	635	6.98502	None
Bradypus variegatus	636	6.96222	2 Land/water management
Bradypus tridactylus	637	6.96048	2 Land/water management
Rhynchomeles prattorum	638	6.95558	2 Land/water management
Balaenoptera omurai	639	6.95169	None
Callicebus caligatus	640	6.94502	None
Ningaui yvonneae	641	6.93672	None
Mormopterus phrudus	642	6.93034	2 Land/water management
Myotis vivesi	643	6.91553	2 Land/water management
Myotis vivesi	643	6.91553	4 Education & awareness
Ochotona ladacensis	644	6.90295	None
Scotophilus heathii	645	6.90291	None
Onychomys arenicola	646	6.8911	None
Reithrodontomys creper	647	6.89091	None
Chiromyscus chiropus	648	6.89026	None
Coelops frithii	649	6.87271	2 Land/water management
Coelops frithii	649	6.87271	4 Education & awareness
Myopus schisticolor	650	6.87252	None
Philetor brachypterus	651	6.87164	None
Propithecus edwardsi	652	6.86087	1 Land/water protection
Propithecus edwardsi	652	6.86087	2 Land/water management
Propithecus edwardsi	652	6.86087	3 Species management
Strigocuscus celebensis	653	6.84723	None
Tupaia minor	654	6.83523	2 Land/water management
Lemur catta	655	6.83457	2 Land/water management
Lemur catta	655	6.83457	3 Species management
Lestoros inca	656	6.83189	None
Vandeleuria oleracea	657	6.82111	None
Scotophilus celebensis	658	6.81981	None
Isoodon macrourus	659	6.81963	3 Species management
Ningaui ridei	660	6.81961	None
Pentalagus furnessi	661	6.7983	1 Land/water protection
Pentalagus furnessi	661	6.7983	2 Land/water management
Pentalagus furnessi	661	6.7983	3 Species management
Pentalagus furnessi	661	6.7983	4 Education & awareness
Pentalagus furnessi	661	6.7983	5 Law & policy
Monodelphis emiliae	662	6.79684	None
Eptesicus hottentotus	663	6.79309	None
Rhyncholestes raphanurus	664	6.78584	None
Dipodomys compactus	665	6.78372	None
Rhinolophus subbadius	666	6.77981	2 Land/water management
Myoprocta acouchy	667.5	6.77931	None
Myoprocta pratti	667.5	6.77931	None
Centronycteris centralis	669.5	6.77609	2 Land/water management
Centronycteris maximiliani	669.5	6.77609	2 Land/water management
Ailurops ursinus	671	6.76498	2 Land/water management
Kerodon rupestris	672	6.76223	None
Balaena mysticetus	673	6.75709	2 Land/water management
Balaena mysticetus	673	6.75709	3 Species management
Pteronotus macleayii	674	6.75362	1 Land/water protection
Pteronotus macleayii	674	6.75362	2 Land/water management
Ia io	675	6.7391	2 Land/water management
Chiropotes chiropotes	676	6.73192	2 Land/water management
Potorous longipes	677	6.7238	2 Land/water management
Potorous longipes	677	6.7238	3 Species management
Potorous longipes	677	6.7238	4 Education & awareness
Tayassu pecari	678	6.72117	1 Land/water protection
Tayassu pecari	678	6.72117	2 Land/water management
Tayassu pecari	678	6.72117	3 Species management
Tayassu pecari	678	6.72117	5 Law & policy
Moschus moschiferus	679	6.71837	1 Land/water protection
Moschus moschiferus	679	6.71837	2 Land/water management
Moschus moschiferus	679	6.71837	3 Species management
Moschus moschiferus	679	6.71837	4 Education & awareness
Moschus moschiferus	679	6.71837	5 Law & policy
Moschus moschiferus	679	6.71837	6 Livelihood, economic & other incentives
Kerodon acrobata	680	6.71188	None
Tadarida aegyptiaca	681	6.70948	5 Law & policy
Chacodelphys formosa	682	6.70127	2 Land/water management
Pecari tajacu	683	6.69676	3 Species management
Pecari tajacu	683	6.69676	5 Law & policy
Moschiola kathygre	684	6.65259	2 Land/water management
Moschiola kathygre	684	6.65259	3 Species management
Emballonura beccarii	685	6.64721	1 Land/water protection
Euroscaptor mizura	686	6.63706	None
Perodicticus potto	687	6.6369	None
Myotis scotti	688	6.63388	1 Land/water protection
Myotis scotti	688	6.63388	2 Land/water management
Monodelphis scalops	689	6.63324	None
Phyllomys lundi	690	6.62788	None
Myotis ikonnikovi	691	6.62627	None
Pteronotus quadridens	692	6.62549	2 Land/water management
Pelea capreolus	693	6.60996	1 Land/water protection
Pelea capreolus	693	6.60996	2 Land/water management
Pelea capreolus	693	6.60996	3 Species management
Pelea capreolus	693	6.60996	5 Law & policy
Pelea capreolus	693	6.60996	6 Livelihood, economic & other incentives
Rhinolophus blasii	694	6.60155	1 Land/water protection
Rhinolophus blasii	694	6.60155	2 Land/water management
Rhogeessa gracilis	695	6.59458	2 Land/water management
Saimiri boliviensis	696	6.59256	2 Land/water management
Phyllomys brasiliensis	697	6.58089	None
Suncus dayi	698	6.57629	1 Land/water protection
Suncus dayi	698	6.57629	2 Land/water management
Monodelphis osgoodi	699	6.57136	None
Thaptomys nigrita	700	6.56957	None
Phyllomys thomasi	701	6.569	None
Didelphis virginiana	702	6.56777	None
Pseudocheirus occidentalis	703	6.55032	1 Land/water protection
Pseudocheirus occidentalis	703	6.55032	2 Land/water management
Pseudocheirus occidentalis	703	6.55032	3 Species management
Pseudocheirus occidentalis	703	6.55032	4 Education & awareness
Pseudocheirus occidentalis	703	6.55032	5 Law & policy
Geomys attwateri	704	6.54963	None
Mormopterus jugularis	705	6.53403	2 Land/water management
Onychogalea unguifera	706	6.5313	1 Land/water protection
Aotus nigriceps	707	6.52957	2 Land/water management
Pithecia aequatorialis	708	6.52811	None
Procolobus verus	709	6.52367	2 Land/water management
Procolobus verus	709	6.52367	3 Species management
Sorex rohweri	710	6.50863	None
Brachytarsomys albicauda	711	6.5045	2 Land/water management
Mormopterus minutus	712	6.50205	2 Land/water management
Chaerephon nigeriae	713	6.49462	None
Enchisthenes hartii	714	6.48918	1 Land/water protection
Planigale ingrami	715	6.48128	None
Diclidurus isabella	716	6.46893	2 Land/water management
Tapirus bairdii	717	6.46609	1 Land/water protection
Tapirus bairdii	717	6.46609	2 Land/water management
Tapirus bairdii	717	6.46609	3 Species management
Tapirus bairdii	717	6.46609	5 Law & policy
Isthmomys pirrensis	718	6.45253	None
Thomomys townsendii	719	6.45208	None
Rhombomys opimus	720	6.44388	None
Suncus madagascariensis	721	6.43748	None
Chaetodipus arenarius	722	6.43499	None
Marmosops noctivagus	723	6.43439	None
Tupaia longipes	724	6.4214	2 Land/water management
Mormopterus doriae	725	6.42006	None
Pteropus leucopterus	726	6.41886	1 Land/water protection
Pteropus leucopterus	726	6.41886	2 Land/water management
Pteropus leucopterus	726	6.41886	5 Law & policy
Isthmomys flavidus	727	6.4056	None
Ctenomys pearsoni	728	6.40404	None
Scotinomys teguina	729.5	6.40315	None
Scotinomys xerampelinus	729.5	6.40315	None
Monodelphis dimidiata	731	6.3728	None
Thyroptera discifera	732	6.36563	None
Saccolaimus saccolaimus	733	6.3654	1 Land/water protection
Saccolaimus saccolaimus	733	6.3654	2 Land/water management
Melogale orientalis	734	6.36398	2 Land/water management
Melogale orientalis	734	6.36398	5 Law & policy
Lophostoma carrikeri	735	6.3543	None
Anourosorex squamipes	736	6.35274	None
Episoriculus fumidus	737	6.35242	None
Aselliscus stoliczkanus	738.5	6.35208	None
Aselliscus tricuspidatus	738.5	6.35208	1 Land/water protection
Aselliscus tricuspidatus	738.5	6.35208	2 Land/water management
Heteromys pictus	740	6.34969	None
Mormopterus kalinowskii	741	6.33675	2 Land/water management
Dama dama	742	6.33646	1 Land/water protection
Dama dama	742	6.33646	2 Land/water management
Dama dama	742	6.33646	3 Species management
Dama dama	742	6.33646	4 Education & awareness
Dama dama	742	6.33646	5 Law & policy
Erythrocebus patas	743	6.33084	None
Rhizomys sumatrensis	744	6.31444	None
Microperoryctes aplini	745	6.31399	2 Land/water management
Rubrisciurus rubriventer	746	6.30649	1 Land/water protection
Rubrisciurus rubriventer	746	6.30649	2 Land/water management
Sminthopsis leucopus	747	6.30496	2 Land/water management
Sminthopsis leucopus	747	6.30496	4 Education & awareness
Exilisciurus whiteheadi	748	6.30493	None
Sminthopsis archeri	749	6.30235	None
Marmosa rubra	750	6.2903	None
Rhinophylla alethina	751	6.28202	None
Crocidura nanilla	752	6.25913	None
Dasyuroides byrnei	753	6.25733	2 Land/water management
Dasyuroides byrnei	753	6.25733	3 Species management
Ictonyx striatus	754.5	6.24806	None
Poecilogale albinucha	754.5	6.24806	None
Lepus americanus	756	6.24487	2 Land/water management
Lepus americanus	756	6.24487	3 Species management
Sorex samniticus	757	6.23313	None
Tympanoctomys kirchnerorum	758	6.21398	None
Sommeromys macrorhinos	759	6.21345	None
Saccolaimus mixtus	760	6.21098	1 Land/water protection
Saccolaimus mixtus	760	6.21098	2 Land/water management
Hapalomys delacouri	761	6.20012	2 Land/water management
Molossops temminckii	762	6.19847	None
Sminthopsis crassicaudata	763	6.19031	None
Microcebus griseorufus	764	6.18788	None
Miniopterus inflatus	765	6.18222	1 Land/water protection
Miniopterus inflatus	765	6.18222	2 Land/water management
Anourosorex assamensis	766	6.18154	None
Thylamys karimii	767	6.17741	None
Tamiasciurus douglasii	768	6.15817	None
Mormopterus acetabulosus	769	6.15744	1 Land/water protection
Mormopterus acetabulosus	769	6.15744	2 Land/water management
Mormopterus acetabulosus	769	6.15744	5 Law & policy
Hyperacrius wynnei	770	6.15598	None
Sorex hoyi	771	6.15324	None
Sminthopsis douglasi	772	6.14875	2 Land/water management
Sminthopsis douglasi	772	6.14875	3 Species management
Sminthopsis douglasi	772	6.14875	4 Education & awareness
Thylamys velutinus	773	6.1417	None
Chibchanomys trichotis	774	6.13972	None
Hyperacrius fertilis	775	6.11098	2 Land/water management
Cheirogaleus medius	776	6.1084	2 Land/water management
Neotoma albigula	777	6.1038	None
Syncerus caffer	778	6.08416	2 Land/water management
Syncerus caffer	778	6.08416	5 Law & policy
Nasua nasua	779	6.07528	None
Tadarida brasiliensis	780	6.07496	2 Land/water management
Onychogalea fraenata	781	6.07441	2 Land/water management
Onychogalea fraenata	781	6.07441	3 Species management
Onychogalea fraenata	781	6.07441	4 Education & awareness
Cansumys canus	782	6.07409	None
Xerus rutilus	783	6.04483	None
Lepilemur aeeclis	784	6.03116	None
Scotozous dormeri	785	6.0227	4 Education & awareness
Aotus nancymaae	786	6.01546	2 Land/water management
Aotus nancymaae	786	6.01546	3 Species management
Aotus nancymaae	786	6.01546	5 Law & policy
Sminthopsis dolichura	787	6.00501	None
Thomomys talpoides	788	6.00454	None
Galea leucoblephara	789	5.99584	None
Chaetocauda sichuanensis	790	5.99219	None
Graphiurus microtis	791	5.98505	None
Microdipodops megacephalus	792.5	5.98025	None
Microdipodops pallidus	792.5	5.98025	None
Hyosciurus heinrichi	794	5.97776	None
Caluromys lanatus	795	5.9711	None
Choeropsis liberiensis	796	5.96588	1 Land/water protection
Choeropsis liberiensis	796	5.96588	2 Land/water management
Choeropsis liberiensis	796	5.96588	3 Species management
Choeropsis liberiensis	796	5.96588	4 Education & awareness
Choeropsis liberiensis	796	5.96588	5 Law & policy
Baiomys musculus	797.5	5.9599	None
Baiomys taylori	797.5	5.9599	None
Melonycteris melanops	799	5.95058	None
Saguinus geoffroyi	800	5.94353	2 Land/water management
Saguinus geoffroyi	800	5.94353	3 Species management
Saguinus geoffroyi	800	5.94353	4 Education & awareness
Saguinus geoffroyi	800	5.94353	5 Law & policy
Zaedyus pichiy	801	5.93175	2 Land/water management
Zaedyus pichiy	801	5.93175	3 Species management
Zaedyus pichiy	801	5.93175	4 Education & awareness
Coelops robinsoni	802	5.92965	2 Land/water management
Ectophylla alba	803	5.92795	2 Land/water management
Scaptochirus moschatus	804	5.91716	None
Brachytarsomys villosa	805	5.91377	1 Land/water protection
Brachytarsomys villosa	805	5.91377	2 Land/water management
Brachytarsomys villosa	805	5.91377	4 Education & awareness
Neovison vison	806	5.91329	None
Massoutiera mzabi	807	5.90622	None
Cercopithecus hamlyni	808	5.90404	2 Land/water management
Cercopithecus hamlyni	808	5.90404	3 Species management
Myospalax myospalax	809	5.90217	2 Land/water management
Myospalax myospalax	809	5.90217	3 Species management
Myospalax myospalax	809	5.90217	4 Education & awareness
Myospalax myospalax	809	5.90217	5 Law & policy
Galea comes	810	5.89045	None
Ctenomys tucumanus	811	5.8879	None
Pseudochirulus canescens	812	5.88643	None
Vespertilio murinus	813.5	5.87703	None
Vespertilio sinensis	813.5	5.87703	None
Hystrix brachyura	815.5	5.87427	None
Hystrix javanica	815.5	5.87427	None
Ourebia ourebi	817	5.87126	2 Land/water management
Ourebia ourebi	817	5.87126	3 Species management
Ourebia ourebi	817	5.87126	4 Education & awareness
Peromyscus hooperi	818	5.86381	None
Eliomys quercinus	819	5.85568	None
Mesocricetus raddei	820	5.84869	None
Rhogeessa alleni	821	5.84654	1 Land/water protection
Dipodomys californicus	822	5.84403	None
Lutreolina crassicaudata	823.5	5.84187	None
Lutreolina massoia	823.5	5.84187	None
Sphaerias blanfordi	825	5.84124	2 Land/water management
Sphaerias blanfordi	825	5.84124	4 Education & awareness
Pteronotus mesoamericanus	826	5.8392	None
Octodon degus	827	5.83333	None
Theropithecus gelada	828	5.82989	1 Land/water protection
Theropithecus gelada	828	5.82989	2 Land/water management
Sciurus aberti	829	5.82602	2 Land/water management
Balantiopteryx infusca	830.5	5.82139	1 Land/water protection
Balantiopteryx io	830.5	5.82139	1 Land/water protection
Balantiopteryx io	830.5	5.82139	2 Land/water management
Rhinolophus alcyone	832	5.81692	2 Land/water management
Dasyprocta variegata	833	5.79306	None
Sapajus libidinosus	834	5.78131	2 Land/water management
Carollia castanea	835	5.77404	2 Land/water management
Murina cyclotis	836	5.76515	2 Land/water management
Berardius arnuxii	837.5	5.75198	None
Berardius bairdii	837.5	5.75198	3 Species management
Berardius bairdii	837.5	5.75198	5 Law & policy
Acomys subspinosus	839	5.74668	1 Land/water protection
Acomys subspinosus	839	5.74668	2 Land/water management
Myotis insularum	840	5.73836	None
Antechinus godmani	841	5.73825	None
Otocolobus manul	842	5.73397	1 Land/water protection
Otocolobus manul	842	5.73397	2 Land/water management
Otocolobus manul	842	5.73397	3 Species management
Otocolobus manul	842	5.73397	4 Education & awareness
Otocolobus manul	842	5.73397	5 Law & policy
Allochrocebus solatus	843	5.73306	1 Land/water protection
Allochrocebus solatus	843	5.73306	2 Land/water management
Allochrocebus solatus	843	5.73306	3 Species management
Allochrocebus solatus	843	5.73306	4 Education & awareness
Allochrocebus solatus	843	5.73306	5 Law & policy
Phalanger sericeus	844	5.72844	None
Sminthopsis bindi	845	5.70883	2 Land/water management
Saguinus imperator	846	5.7085	2 Land/water management
Galea flavidens	847	5.70752	None
Suncus stoliczkanus	848	5.70746	2 Land/water management
Tragulus napu	849	5.70419	1 Land/water protection
Tragulus napu	849	5.70419	2 Land/water management
Tragulus napu	849	5.70419	3 Species management
Tragulus napu	849	5.70419	4 Education & awareness
Tragulus napu	849	5.70419	5 Law & policy
Chrysocyon brachyurus	850.5	5.69522	2 Land/water management
Chrysocyon brachyurus	850.5	5.69522	5 Law & policy
Speothos venaticus	850.5	5.69522	2 Land/water management
Speothos venaticus	850.5	5.69522	5 Law & policy
Abrawayaomys ruschii	852	5.69417	None
Cacajao calvus	853.5	5.68799	2 Land/water management
Cacajao calvus	853.5	5.68799	3 Species management
Cacajao hosomi	853.5	5.68799	1 Land/water protection
Cacajao hosomi	853.5	5.68799	2 Land/water management
Cacajao hosomi	853.5	5.68799	3 Species management
Saimiri vanzolinii	855	5.68777	4 Education & awareness
Myotis chiloensis	856	5.68203	None
Lagothrix poeppigii	857	5.67664	2 Land/water management
Lagothrix poeppigii	857	5.67664	3 Species management
Chinchilla chinchilla	858.5	5.67412	1 Land/water protection
Chinchilla chinchilla	858.5	5.67412	2 Land/water management
Chinchilla lanigera	858.5	5.67412	1 Land/water protection
Sylvisorex johnstoni	860	5.65862	None
Salpingotulus michaelis	861	5.6559	None
Capreolus capreolus	862.5	5.6536	3 Species management
Capreolus capreolus	862.5	5.6536	4 Education & awareness
Capreolus capreolus	862.5	5.6536	5 Law & policy
Capreolus pygargus	862.5	5.6536	1 Land/water protection
Capreolus pygargus	862.5	5.6536	2 Land/water management
Capreolus pygargus	862.5	5.6536	3 Species management
Capreolus pygargus	862.5	5.6536	5 Law & policy
Lenoxus apicalis	864	5.64964	None
Tragulus versicolor	865	5.64844	1 Land/water protection
Tragulus versicolor	865	5.64844	2 Land/water management
Mustela erminea	866	5.64199	3 Species management
Mustela erminea	866	5.64199	5 Law & policy
Graphiurus murinus	867	5.63935	None
Spalax graecus	868	5.62866	1 Land/water protection
Spalax graecus	868	5.62866	2 Land/water management
Brachyteles arachnoides	869	5.61819	1 Land/water protection
Brachyteles arachnoides	869	5.61819	2 Land/water management
Brachyteles arachnoides	869	5.61819	3 Species management
Saccopteryx gymnura	870	5.61776	2 Land/water management
Leptailurus serval	871	5.61576	1 Land/water protection
Leptailurus serval	871	5.61576	2 Land/water management
Ctenomys magellanicus	872	5.60457	1 Land/water protection
Ctenomys magellanicus	872	5.60457	2 Land/water management
Otomys denti	873	5.6027	2 Land/water management
Nesotragus moschatus	874	5.59968	2 Land/water management
Mogera uchidai	875	5.59275	1 Land/water protection
Mogera uchidai	875	5.59275	2 Land/water management
Chibchanomys orcesi	876	5.56558	None
Callicebus personatus	877	5.5644	2 Land/water management
Haeromys margarettae	878	5.55978	None
Eumops perotis	879	5.54961	2 Land/water management
Trichechus senegalensis	880	5.54957	1 Land/water protection
Trichechus senegalensis	880	5.54957	2 Land/water management
Trichechus senegalensis	880	5.54957	3 Species management
Trichechus senegalensis	880	5.54957	4 Education & awareness
Trichechus senegalensis	880	5.54957	5 Law & policy
Trichechus senegalensis	880	5.54957	6 Livelihood, economic & other incentives
Lasiurus ega	881	5.54707	None
Notopteris macdonaldi	882.5	5.53932	1 Land/water protection
Notopteris macdonaldi	882.5	5.53932	2 Land/water management
Notopteris macdonaldi	882.5	5.53932	5 Law & policy
Notopteris neocaledonica	882.5	5.53932	1 Land/water protection
Notopteris neocaledonica	882.5	5.53932	2 Land/water management
Notopteris neocaledonica	882.5	5.53932	4 Education & awareness
Eumops trumbulli	884	5.52474	2 Land/water management
Chrotogale owstoni	885	5.52409	1 Land/water protection
Chrotogale owstoni	885	5.52409	2 Land/water management
Chrotogale owstoni	885	5.52409	3 Species management
Chrotogale owstoni	885	5.52409	4 Education & awareness
Chrotogale owstoni	885	5.52409	5 Law & policy
Phaenomys ferrugineus	886	5.51453	1 Land/water protection
Anourosorex yamashinai	887	5.51422	None
Phocoenoides dalli	888	5.51248	3 Species management
Sigmodon ochrognathus	889	5.50802	None
Saccostomus campestris	890.5	5.49738	None
Saccostomus mearnsi	890.5	5.49738	None
Paradoxurus hermaphroditus	892	5.49543	None
Thylogale billardierii	893	5.49057	2 Land/water management
Onychomys leucogaster	894	5.48849	None
Mimetillus moloneyi	895	5.48474	None
Spalacopus cyanus	896	5.47785	None
Lagurus lagurus	897	5.45717	2 Land/water management
Reithrodontomys sumichrasti	898	5.45315	None
Vulpes zerda	899	5.45142	2 Land/water management
Microcebus lehilahytsara	900	5.45057	None
Promops centralis	901.5	5.44435	2 Land/water management
Promops davisoni	901.5	5.44435	None
Dactylopsila trivirgata	903	5.43704	None
Batomys salomonseni	904	5.43666	2 Land/water management
Ratufa indica	905	5.41755	1 Land/water protection
Ratufa indica	905	5.41755	2 Land/water management
Chaetodipus intermedius	906	5.41615	None
Phascogale calura	907	5.41537	1 Land/water protection
Phascogale calura	907	5.41537	2 Land/water management
Phascogale calura	907	5.41537	3 Species management
Phascogale calura	907	5.41537	4 Education & awareness
Stochomys longicaudatus	908	5.4046	None
Allactaga williamsi	909	5.40352	2 Land/water management
Crocidura roosevelti	910	5.40222	None
Molossops neglectus	911	5.39133	2 Land/water management
Suncus megalura	912	5.38029	None
Planigale novaeguineae	913	5.37503	None
Voalavo gymnocaudus	914	5.35997	2 Land/water management
Phyllostomus discolor	915	5.35923	None
Sciurus deppei	916	5.35886	None
Allactaga euphratica	917	5.35428	2 Land/water management
Allactaga euphratica	917	5.35428	3 Species management
Phascolosorex doriae	918	5.35337	None
Atlantoxerus getulus	919	5.34764	None
Rhizomys pruinosus	920	5.34229	2 Land/water management
Rhizomys pruinosus	920	5.34229	3 Species management
Scoteanax rueppellii	921	5.3421	1 Land/water protection
Graphiurus ocularis	922	5.33936	None
Orthogeomys grandis	923	5.33699	None
Hyosciurus ileile	924	5.33526	2 Land/water management
Monophyllus plethodon	925.5	5.33212	1 Land/water protection
Monophyllus redmani	925.5	5.33212	2 Land/water management
Alouatta nigerrima	927	5.32749	2 Land/water management
Myotis fimbriatus	928	5.32628	None
Casinycteris argynnis	929	5.32271	2 Land/water management
Sminthopsis longicaudata	930	5.32047	None
Spalax arenarius	931	5.32007	1 Land/water protection
Rhinosciurus laticaudatus	932	5.30941	2 Land/water management
Cricetulus barabensis	933	5.30593	None
Crocuta crocuta	934	5.29974	1 Land/water protection
Crocuta crocuta	934	5.29974	2 Land/water management
Crocuta crocuta	934	5.29974	4 Education & awareness
Dasyprocta coibae	935	5.29235	None
Calomyscus mystax	936	5.29078	None
Taphozous longimanus	937	5.28948	2 Land/water management
Peropteryx trinitatis	938	5.28811	None
Sminthopsis granulipes	939	5.27334	None
Delphinapterus leucas	940.5	5.26614	2 Land/water management
Delphinapterus leucas	940.5	5.26614	3 Species management
Delphinapterus leucas	940.5	5.26614	5 Law & policy
Monodon monoceros	940.5	5.26614	1 Land/water protection
Monodon monoceros	940.5	5.26614	3 Species management
Monodon monoceros	940.5	5.26614	5 Law & policy
Taphozous hildegardeae	942	5.26507	1 Land/water protection
Taphozous hildegardeae	942	5.26507	2 Land/water management
Scotophilus robustus	943	5.26101	2 Land/water management
Deltamys kempi	944	5.25976	None
Anourosorex schmidi	945	5.25399	None
Perognathus parvus	946	5.24157	None
Suncus varilla	947	5.24119	None
Sciurus nayaritensis	948	5.2401	None
Tragelaphus derbianus	949	5.23381	1 Land/water protection
Tragelaphus derbianus	949	5.23381	2 Land/water management
Tragelaphus derbianus	949	5.23381	3 Species management
Tarsius syrichta	950	5.22684	1 Land/water protection
Tarsius syrichta	950	5.22684	2 Land/water management
Tarsius syrichta	950	5.22684	3 Species management
Tarsius syrichta	950	5.22684	4 Education & awareness
Tarsius syrichta	950	5.22684	5 Law & policy
Haeromys minahassae	951	5.22295	2 Land/water management
Lundomys molitor	952	5.22156	None
Tadarida ventralis	953	5.21942	None
Spalax leucodon	954	5.20695	None
Dacnomys millardi	955	5.20557	1 Land/water protection
Dacnomys millardi	955	5.20557	2 Land/water management
Dasyprocta iacki	956	5.19277	None
Sylvisorex lunaris	957	5.17287	1 Land/water protection
Sylvisorex lunaris	957	5.17287	2 Land/water management
Perognathus amplus	958	5.17198	None
Antechinus swainsonii	959	5.16527	None
Irenomys tarsalis	960	5.1571	None
Monodelphis americana	961	5.15595	None
Pseudantechinus ningbing	962	5.15252	None
Tragulus williamsoni	963	5.15058	1 Land/water protection
Tragulus williamsoni	963	5.15058	2 Land/water management
Tragulus williamsoni	963	5.15058	3 Species management
Antechinus minimus	964	5.14698	2 Land/water management
Dasypus pilosus	965	5.14651	2 Land/water management
Dasypus pilosus	965	5.14651	4 Education & awareness
Pseudochirulus schlegeli	966	5.14603	None
Menetes berdmorei	967	5.14356	None
Blarinella griselda	968	5.14094	2 Land/water management
Acomys spinosissimus	969	5.14012	None
Rhinolophus affinis	970	5.13724	None
Philantomba maxwellii	971	5.13703	2 Land/water management
Philantomba maxwellii	971	5.13703	3 Species management
Perognathus flavus	972.5	5.1306	None
Perognathus merriami	972.5	5.1306	None
Batomys granti	974	5.1291	None
Saccopteryx canescens	975	5.12823	2 Land/water management
Nelsonia goldmani	976	5.11512	1 Land/water protection
Bettongia lesueur	977	5.11218	1 Land/water protection
Bettongia lesueur	977	5.11218	2 Land/water management
Bettongia lesueur	977	5.11218	3 Species management
Bettongia lesueur	977	5.11218	4 Education & awareness
Blarinella quadraticauda	978	5.10139	None
Dremomys lokriah	979	5.09664	2 Land/water management
Taphozous perforatus	980	5.09599	None
Pardofelis marmorata	981	5.09444	1 Land/water protection
Pardofelis marmorata	981	5.09444	2 Land/water management
Pardofelis marmorata	981	5.09444	3 Species management
Pardofelis marmorata	981	5.09444	4 Education & awareness
Pardofelis marmorata	981	5.09444	5 Law & policy
Sapajus macrocephalus	982	5.09378	2 Land/water management
Sapajus macrocephalus	982	5.09378	3 Species management
Echinops telfairi	983.5	5.08061	None
Setifer setosus	983.5	5.08061	None
Taphozous mauritianus	985	5.08011	None
Aepeomys lugens	986	5.07756	None
Avahi peyrierasi	987	5.07562	2 Land/water management
Psammomys obesus	988.5	5.07557	None
Psammomys vexillaris	988.5	5.07557	None
Lorentzimys nouhuysi	990	5.07486	None
Dasyprocta guamara	991	5.06924	None
Chaetodipus nelsoni	992	5.06654	None
Hadromys yunnanensis	993	5.0656	None
Apodemus gurkha	994	5.06551	1 Land/water protection
Phalanger gymnotis	995	5.06219	None
Hypogeomys antimena	996	5.05993	1 Land/water protection
Hypogeomys antimena	996	5.05993	2 Land/water management
Hypogeomys antimena	996	5.05993	4 Education & awareness
Miniopterus shortridgei	997	5.04805	None
Chaerephon plicatus	998	5.04592	1 Land/water protection
Chaerephon plicatus	998	5.04592	2 Land/water management
Chaerephon plicatus	998	5.04592	3 Species management
Chaerephon plicatus	998	5.04592	4 Education & awareness
Dactylopsila megalura	999	5.04505	None
Miniopterus medius	1000	5.04239	None
Miniopterus pusillus	1001	5.0387	None
Gracilinanus aceramarcae	1002	5.03693	None
Alouatta caraya	1003	5.03584	2 Land/water management
Ruwenzorisorex suncoides	1004	5.02545	1 Land/water protection
Ruwenzorisorex suncoides	1004	5.02545	2 Land/water management
Tarsius bancanus	1005	5.0217	1 Land/water protection
Tarsius bancanus	1005	5.0217	2 Land/water management
Tarsius bancanus	1005	5.0217	3 Species management
Tarsius bancanus	1005	5.0217	5 Law & policy
Myotis sicarius	1006	5.01722	2 Land/water management
Spalax nehringi	1007	5.01331	None
Peromyscus crinitus	1008	5.01167	None
Pedetes capensis	1009.5	5.00209	None
Pedetes surdaster	1009.5	5.00209	None
Hipposideros boeadii	1011	4.99994	None
Chrotomys silaceus	1012	4.99564	None
Talpa caucasica	1013	4.9944	None
Lionycteris spurrelli	1014	4.99138	2 Land/water management
Lyncodon patagonicus	1015	4.98371	None
Antrozous pallidus	1016	4.98187	2 Land/water management
Lagidium ahuacaense	1017	4.97841	None
Phascolosorex dorsalis	1018	4.97408	None
Spilocuscus kraemeri	1019	4.96362	None
Microcebus rufus	1020	4.9635	None
Presbytis thomasi	1021	4.9529	1 Land/water protection
Presbytis thomasi	1021	4.9529	2 Land/water management
Dasyprocta kalinowskii	1022	4.9514	None
Chaetophractus vellerosus	1023.5	4.94307	2 Land/water management
Chaetophractus vellerosus	1023.5	4.94307	4 Education & awareness
Chaetophractus villosus	1023.5	4.94307	2 Land/water management
Chaetophractus villosus	1023.5	4.94307	3 Species management
Rhizomys sinensis	1025	4.9334	None
Philantomba monticola	1026	4.93134	2 Land/water management
Philantomba monticola	1026	4.93134	3 Species management
Neophascogale lorentzii	1027	4.92897	None
Stenocephalemys albocaudata	1028	4.92803	1 Land/water protection
Stenocephalemys albocaudata	1028	4.92803	2 Land/water management
Bauerus dubiaquercus	1029	4.92124	2 Land/water management
Plerotes anchietae	1030	4.91806	2 Land/water management
Peromyscus californicus	1031	4.91755	None
Lagenorhynchus acutus	1032	4.90763	3 Species management
Cephalophus zebra	1033	4.90473	1 Land/water protection
Cephalophus zebra	1033	4.90473	2 Land/water management
Cephalophus zebra	1033	4.90473	3 Species management
Cephalophus zebra	1033	4.90473	5 Law & policy
Dephomys defua	1034	4.89948	2 Land/water management
Eudiscopus denticulus	1035	4.89396	None
Leporillus conditor	1036	4.88854	1 Land/water protection
Leporillus conditor	1036	4.88854	2 Land/water management
Leporillus conditor	1036	4.88854	3 Species management
Tupaia belangeri	1037.5	4.88577	None
Tupaia glis	1037.5	4.88577	2 Land/water management
Neonycteris pusilla	1039	4.88564	1 Land/water protection
Neonycteris pusilla	1039	4.88564	2 Land/water management
Sminthopsis butleri	1040	4.87771	2 Land/water management
Sminthopsis butleri	1040	4.87771	3 Species management
Sminthopsis butleri	1040	4.87771	4 Education & awareness
Calomyscus hotsoni	1041	4.87663	None
Niviventer langbianis	1042	4.87281	1 Land/water protection
Niviventer langbianis	1042	4.87281	2 Land/water management
Hipposideros galeritus	1043	4.87079	4 Education & awareness
Okapia johnstoni	1044	4.86881	1 Land/water protection
Okapia johnstoni	1044	4.86881	2 Land/water management
Okapia johnstoni	1044	4.86881	3 Species management
Okapia johnstoni	1044	4.86881	4 Education & awareness
Okapia johnstoni	1044	4.86881	5 Law & policy
Okapia johnstoni	1044	4.86881	6 Livelihood, economic & other incentives
Mastacomys fuscus	1045	4.86714	2 Land/water management
Aotus miconax	1046	4.86241	2 Land/water management
Aotus miconax	1046	4.86241	4 Education & awareness
Dorcatragus megalotis	1047	4.85906	1 Land/water protection
Dorcatragus megalotis	1047	4.85906	2 Land/water management
Malacomys edwardsi	1048	4.85798	None
Parahydromys asper	1049	4.85329	None
Nyctereutes procyonoides	1050.5	4.84906	2 Land/water management
Otocyon megalotis	1050.5	4.84906	2 Land/water management
Crocidura shantungensis	1052	4.84885	None
Cricetulus longicaudatus	1053	4.84287	2 Land/water management
Suncus infinitesimus	1054	4.84245	None
Sicista betulina	1055	4.84095	None
Dasyprocta azarae	1056	4.83125	None
Cercopithecus neglectus	1057	4.83038	2 Land/water management
Neotomodon alstoni	1058	4.82963	None
Synaptomys borealis	1059.5	4.82916	None
Synaptomys cooperi	1059.5	4.82916	None
Eulemur fulvus	1061	4.82763	2 Land/water management
Eulemur fulvus	1061	4.82763	3 Species management
Calomyscus grandis	1062	4.82502	1 Land/water protection
Calomyscus grandis	1062	4.82502	2 Land/water management
Hapalemur occidentalis	1063	4.81613	2 Land/water management
Hapalemur occidentalis	1063	4.81613	3 Species management
Tarsius sangirensis	1064	4.81483	1 Land/water protection
Tarsius sangirensis	1064	4.81483	3 Species management
Steno bredanensis	1065	4.81323	None
Myoictis melas	1066	4.80906	None
Thomomys mazama	1067	4.80494	2 Land/water management
Xenomys nelsoni	1068	4.80358	None
Blarinomys breviceps	1069	4.7959	None
Ateles paniscus	1070	4.79574	2 Land/water management
Ateles paniscus	1070	4.79574	3 Species management
Delomys sublineatus	1071	4.78771	None
Kunsia tomentosus	1072	4.78522	None
Parantechinus apicalis	1073	4.78028	1 Land/water protection
Parantechinus apicalis	1073	4.78028	2 Land/water management
Parantechinus apicalis	1073	4.78028	3 Species management
Parantechinus apicalis	1073	4.78028	4 Education & awareness
Graphiurus monardi	1074	4.77372	None
Dryomys nitedula	1075	4.77275	2 Land/water management
Dryomys nitedula	1075	4.77275	3 Species management
Dryomys nitedula	1075	4.77275	6 Livelihood, economic & other incentives
Saccopteryx leptura	1076	4.77094	2 Land/water management
Philander frenatus	1077	4.76806	None
Microcebus tavaratra	1078	4.76769	2 Land/water management
Dryomys laniger	1079	4.75934	None
Haeromys pusillus	1080	4.75847	1 Land/water protection
Haeromys pusillus	1080	4.75847	2 Land/water management
Myotis ruber	1081	4.75776	2 Land/water management
Pipistrellus abramus	1082	4.75584	None
Lepilemur dorsalis	1083	4.74308	1 Land/water protection
Lepilemur dorsalis	1083	4.74308	2 Land/water management
Lepilemur dorsalis	1083	4.74308	3 Species management
Calomys hummelincki	1084	4.73482	None
Gerbillurus setzeri	1085.5	4.71827	None
Gerbillurus vallinus	1085.5	4.71827	2 Land/water management
Mastomys kollmannspergeri	1087	4.71544	None
Thyroptera devivoi	1088	4.70977	2 Land/water management
Colobus satanas	1089	4.70721	2 Land/water management
Colobus satanas	1089	4.70721	3 Species management
Pipistrellus nathusii	1090	4.70462	None
Sicista concolor	1091	4.70396	None
Tupaia tana	1092	4.69301	2 Land/water management
Suncus remyi	1093	4.68315	None
Mustela nudipes	1094.5	4.67768	None
Mustela strigidorsa	1094.5	4.67768	2 Land/water management
Mustela strigidorsa	1094.5	4.67768	5 Law & policy
Nycticeinops schlieffeni	1096	4.67524	None
Xeromys myoides	1097	4.67433	1 Land/water protection
Xeromys myoides	1097	4.67433	2 Land/water management
Kerivoula lenis	1098	4.67208	None
Aepeomys reigi	1099	4.66954	1 Land/water protection
Aepeomys reigi	1099	4.66954	2 Land/water management
Oxymycterus delator	1100	4.66802	None
Myospalax psilurus	1101	4.66679	2 Land/water management
Choloepus didactylus	1102.5	4.66666	2 Land/water management
Choloepus hoffmanni	1102.5	4.66666	2 Land/water management
Microtus agrestis	1104	4.66454	None
Lepus brachyurus	1105	4.66155	2 Land/water management
Lepus brachyurus	1105	4.66155	3 Species management
Myotis oxyotus	1106	4.66124	1 Land/water protection
Tarsius lariang	1107	4.65721	1 Land/water protection
Tarsius lariang	1107	4.65721	2 Land/water management
Tarsius lariang	1107	4.65721	3 Species management
Tarsius lariang	1107	4.65721	4 Education & awareness
Tarsius lariang	1107	4.65721	5 Law & policy
Madromys blanfordi	1108	4.65598	None
Nycticebus menagensis	1109	4.6555	1 Land/water protection
Nycticebus menagensis	1109	4.6555	2 Land/water management
Nycticebus menagensis	1109	4.6555	3 Species management
Nycticebus menagensis	1109	4.6555	4 Education & awareness
Nycticebus menagensis	1109	4.6555	5 Law & policy
Lagidium viscacia	1110	4.64677	None
Dasyprocta croconota	1111	4.63062	None
Hipposideros cyclops	1112	4.6297	1 Land/water protection
Hipposideros cyclops	1112	4.6297	2 Land/water management
Thyroptera wynneae	1113	4.62863	None
Caluromys derbianus	1114	4.62705	None
Cynomops abrasus	1115	4.62442	1 Land/water protection
Cynomops abrasus	1115	4.62442	2 Land/water management
Cricetulus migratorius	1116	4.61967	2 Land/water management
Habromys lophurus	1117	4.61765	None
Cremnomys cutchicus	1118	4.61344	None
Megaptera novaeangliae	1119	4.61255	3 Species management
Scapanus latimanus	1120	4.61105	None
Pappogeomys bulleri	1121	4.61014	None
Cricetulus alticola	1122	4.60997	None
Ctenomys bergi	1123	4.60936	None
Ochotona rutila	1124	4.6061	None
Paranyctimene raptor	1125.5	4.60529	None
Paranyctimene tenax	1125.5	4.60529	None
Paraechinus aethiopicus	1127.5	4.60077	None
Paraechinus hypomelas	1127.5	4.60077	None
Pseudochirulus herbertensis	1129	4.59991	1 Land/water protection
Pseudochirulus herbertensis	1129	4.59991	2 Land/water management
Kerivoula papillosa	1130	4.59776	None
Chrysochloris stuhlmanni	1131	4.59483	2 Land/water management
Eumops bonariensis	1132	4.59332	2 Land/water management
Vandeleuria nolthenii	1133	4.59296	1 Land/water protection
Vandeleuria nolthenii	1133	4.59296	2 Land/water management
Cryptotis meridensis	1134	4.59202	None
Dasyprocta fuliginosa	1135	4.58781	None
Myotis nipalensis	1136	4.58628	4 Education & awareness
Congosorex polli	1137	4.58599	None
Musonycteris harrisoni	1138	4.58328	1 Land/water protection
Sorex arizonae	1139	4.58131	None
Hemicentetes nigriceps	1140.5	4.57928	None
Hemicentetes semispinosus	1140.5	4.57928	None
Dasyurus maculatus	1142	4.57691	2 Land/water management
Dasyurus maculatus	1142	4.57691	4 Education & awareness
Eumops patagonicus	1143	4.57394	None
Orthogeomys hispidus	1144	4.56406	None
Pseudochirulus cinereus	1145	4.56078	1 Land/water protection
Akodon serrensis	1146	4.55896	None
Propithecus coquereli	1147	4.5582	1 Land/water protection
Propithecus coquereli	1147	4.5582	2 Land/water management
Propithecus coquereli	1147	4.5582	3 Species management
Propithecus coquereli	1147	4.5582	4 Education & awareness
Myotis formosus	1148	4.55809	2 Land/water management
Macroscelides flavicaudatus	1149.5	4.55443	1 Land/water protection
Macroscelides flavicaudatus	1149.5	4.55443	4 Education & awareness
Macroscelides proboscideus	1149.5	4.55443	1 Land/water protection
Macroscelides proboscideus	1149.5	4.55443	4 Education & awareness
Abrocoma budini	1151	4.54935	1 Land/water protection
Hylochoerus meinertzhageni	1152	4.54716	2 Land/water management
Hylochoerus meinertzhageni	1152	4.54716	3 Species management
Eptesicus fuscus	1153	4.54621	2 Land/water management
Tarsius dentatus	1154	4.54494	1 Land/water protection
Tarsius dentatus	1154	4.54494	2 Land/water management
Tarsius dentatus	1154	4.54494	3 Species management
Tarsius dentatus	1154	4.54494	4 Education & awareness
Tarsius dentatus	1154	4.54494	5 Law & policy
Cebus albifrons	1155	4.54316	None
Natalus stramineus	1156	4.5328	1 Land/water protection
Natalus stramineus	1156	4.5328	2 Land/water management
Rucervus duvaucelii	1157	4.5304	1 Land/water protection
Rucervus duvaucelii	1157	4.5304	2 Land/water management
Rucervus duvaucelii	1157	4.5304	3 Species management
Rucervus duvaucelii	1157	4.5304	4 Education & awareness
Rucervus duvaucelii	1157	4.5304	5 Law & policy
Antilope cervicapra	1158	4.51986	1 Land/water protection
Sciurus pucheranii	1159	4.51692	None
Chionomys nivalis	1160	4.50861	None
Tarsius pelengensis	1161	4.50774	1 Land/water protection
Tarsius pelengensis	1161	4.50774	2 Land/water management
Acinonyx jubatus	1162	4.50507	1 Land/water protection
Acinonyx jubatus	1162	4.50507	2 Land/water management
Acinonyx jubatus	1162	4.50507	3 Species management
Acinonyx jubatus	1162	4.50507	4 Education & awareness
Acinonyx jubatus	1162	4.50507	5 Law & policy
Acinonyx jubatus	1162	4.50507	6 Livelihood, economic & other incentives
Heliosciurus mutabilis	1163	4.50398	None
Myotis goudoti	1164	4.49948	2 Land/water management
Dasyprocta prymnolopha	1165	4.49779	None
Abrocoma cinerea	1166	4.49656	None
Podomys floridanus	1167	4.49039	1 Land/water protection
Podomys floridanus	1167	4.49039	2 Land/water management
Murexia habbema	1168	4.48017	None
Murexia rothschildi	1169	4.47968	None
Spilocuscus papuensis	1170	4.47859	None
Enhydra lutris	1171	4.47748	2 Land/water management
Enhydra lutris	1171	4.47748	3 Species management
Notomys cervinus	1172	4.47717	1 Land/water protection
Notomys cervinus	1172	4.47717	2 Land/water management
Otomops johnstonei	1173	4.47708	None
Lepilemur petteri	1174	4.47473	None
Corynorhinus rafinesquii	1175	4.4741	1 Land/water protection
Corynorhinus rafinesquii	1175	4.4741	2 Land/water management
Otomops papuensis	1176	4.46983	None
Podoxymys roraimae	1177	4.46967	None
Myomyscus angolensis	1178	4.46679	None
Molossus pretiosus	1179	4.46633	2 Land/water management
Abrocoma famatina	1180	4.46311	2 Land/water management
Spilocuscus maculatus	1181	4.45596	None
Eumops maurus	1182	4.45579	None
Arvicola sapidus	1183	4.45285	1 Land/water protection
Arvicola sapidus	1183	4.45285	2 Land/water management
Arvicola sapidus	1183	4.45285	3 Species management
Arvicola sapidus	1183	4.45285	4 Education & awareness
Arvicola sapidus	1183	4.45285	5 Law & policy
Paruromys dominator	1184	4.45106	2 Land/water management
Saxatilomys paulinae	1185	4.45019	None
Herpestes ichneumon	1186	4.44896	None
Phocoena phocoena	1187	4.4487	3 Species management
Phocoena phocoena	1187	4.4487	5 Law & policy
Glyphotes simus	1188	4.44864	None
Pseudantechinus woolleyae	1189	4.44819	None
Chaerephon pumilus	1190	4.44571	None
Saccopteryx bilineata	1191	4.4434	2 Land/water management
Acomys russatus	1192	4.43951	None
Rousettus lanosus	1193	4.43818	2 Land/water management
Hipposideros camerunensis	1194	4.431	1 Land/water protection
Hipposideros camerunensis	1194	4.431	2 Land/water management
Ziphius cavirostris	1195	4.42985	None
Parotomys brantsii	1196.5	4.41254	None
Parotomys littledalei	1196.5	4.41254	None
Podogymnura truei	1198	4.40546	2 Land/water management
Protochromys fellowsi	1199	4.40026	None
Eptesicus bottae	1200	4.40015	None
Genetta victoriae	1201	4.3859	None
Suricata suricatta	1202	4.38197	None
Sigmodon fulviventer	1203	4.38095	None
Sigmodon leucotis	1204	4.38028	None
Hipposideros speoris	1205	4.37839	None
Peromyscus polius	1206	4.37405	None
Onychomys torridus	1207	4.37323	None
Hystrix africaeaustralis	1208.5	4.36163	None
Hystrix cristata	1208.5	4.36163	None
Sorex trowbridgii	1210	4.35955	None
Sicista caudata	1211	4.35626	None
Lama guanicoe	1212.5	4.35317	1 Land/water protection
Lama guanicoe	1212.5	4.35317	2 Land/water management
Lama guanicoe	1212.5	4.35317	3 Species management
Lama guanicoe	1212.5	4.35317	4 Education & awareness
Lama guanicoe	1212.5	4.35317	5 Law & policy
Vicugna vicugna	1212.5	4.35317	1 Land/water protection
Vicugna vicugna	1212.5	4.35317	2 Land/water management
Vicugna vicugna	1212.5	4.35317	3 Species management
Vicugna vicugna	1212.5	4.35317	4 Education & awareness
Vicugna vicugna	1212.5	4.35317	5 Law & policy
Vicugna vicugna	1212.5	4.35317	6 Livelihood, economic & other incentives
Lonchorhina inusitata	1214	4.35076	1 Land/water protection
Lonchorhina inusitata	1214	4.35076	2 Land/water management
Apodemus argenteus	1215	4.34923	None
Myosorex longicaudatus	1216	4.3482	2 Land/water management
Calomyscus urartensis	1217	4.34656	None
Isoodon obesulus	1218	4.34634	2 Land/water management
Rattus satarae	1219	4.34289	1 Land/water protection
Rattus satarae	1219	4.34289	2 Land/water management
Chrysochloris asiatica	1220	4.33344	2 Land/water management
Myotis yumanensis	1221	4.32472	1 Land/water protection
Caenolestes caniventer	1222	4.32199	None
Ctenomys minutus	1223	4.31006	1 Land/water protection
Mirza coquereli	1224.5	4.30753	None
Mirza zaza	1224.5	4.30753	2 Land/water management
Apodemus speciosus	1226	4.30601	None
Miniopterus tristis	1227	4.30391	None
Planigale tenuirostris	1228	4.3031	None
Eulemur coronatus	1229	4.30282	2 Land/water management
Eulemur coronatus	1229	4.30282	3 Species management
Eulemur coronatus	1229	4.30282	4 Education & awareness
Wiedomys pyrrhorhinos	1230	4.29657	None
Pteropus personatus	1231	4.29591	None
Saimiri ustus	1232	4.29456	2 Land/water management
Nasalis larvatus	1233	4.2895	1 Land/water protection
Nasalis larvatus	1233	4.2895	2 Land/water management
Nasalis larvatus	1233	4.2895	3 Species management
Nasalis larvatus	1233	4.2895	4 Education & awareness
Nasalis larvatus	1233	4.2895	5 Law & policy
Rousettus aegyptiacus	1234	4.28723	None
Eothenomys custos	1235	4.28718	None
Gerbilliscus nigricaudus	1236	4.28592	None
Ichneumia albicauda	1237	4.28069	2 Land/water management
Gracilinanus dryas	1238	4.28047	None
Marmosops incanus	1239	4.27865	None
Peroryctes broadbenti	1240	4.27775	1 Land/water protection
Peroryctes broadbenti	1240	4.27775	2 Land/water management
Peroryctes broadbenti	1240	4.27775	3 Species management
Pseudochirops cupreus	1241	4.27128	None
Juscelinomys guaporensis	1242	4.2672	None
Oxymycterus dasytrichus	1243	4.26527	None
Ammospermophilus harrisii	1244	4.26271	None
Raphicerus campestris	1245	4.26151	2 Land/water management
Planigale gilesi	1246	4.26112	None
Hipposideros gigas	1247	4.25817	2 Land/water management
Megadontomys cryophilus	1248	4.25777	None
Myotis velifer	1249	4.25603	1 Land/water protection
Myotis velifer	1249	4.25603	2 Land/water management
Surdisorex polulus	1250	4.25488	None
Rhinolophus thomasi	1251	4.24749	None
Graphiurus surdus	1252	4.24714	None
Surdisorex schlitteri	1253	4.24292	None
Catopuma temminckii	1254	4.23534	1 Land/water protection
Catopuma temminckii	1254	4.23534	2 Land/water management
Catopuma temminckii	1254	4.23534	4 Education & awareness
Catopuma temminckii	1254	4.23534	5 Law & policy
Plecotus macrobullaris	1255	4.23177	2 Land/water management
Coendou melanurus	1256	4.22283	None
Microgale principula	1257	4.22274	2 Land/water management
Tylonycteris pachypus	1258	4.21957	2 Land/water management
Apomys datae	1259	4.2048	2 Land/water management
Microperoryctes longicauda	1260	4.20094	None
Cercopithecus mitis	1261	4.19952	2 Land/water management
Eliurus grandidieri	1262	4.19927	2 Land/water management
Prionailurus rubiginosus	1263	4.19797	1 Land/water protection
Prionailurus rubiginosus	1263	4.19797	2 Land/water management
Prionailurus rubiginosus	1263	4.19797	4 Education & awareness
Prionailurus rubiginosus	1263	4.19797	5 Law & policy
Macruromys major	1264	4.19427	None
Cryptonanus chacoensis	1265	4.18714	None
Caenolestes fuliginosus	1266	4.18384	None
Sarcophilus harrisii	1267	4.18083	3 Species management
Graphiurus christyi	1268	4.17946	None
Myomimus personatus	1269	4.17864	None
Abrocoma uspallata	1270	4.17184	2 Land/water management
Tupaia picta	1271	4.16202	2 Land/water management
Galago gallarum	1272	4.16179	None
Tadarida lobata	1273	4.16128	None
Eidolon helvum	1274	4.16052	1 Land/water protection
Eidolon helvum	1274	4.16052	3 Species management
Marmosops bishopi	1275	4.16022	None
Abeomelomys sevia	1276	4.16008	None
Atilax paludinosus	1277	4.15943	None
Anonymomys mindorensis	1278	4.1551	1 Land/water protection
Anonymomys mindorensis	1278	4.1551	2 Land/water management
Ctenomys steinbachi	1279	4.15463	None
Martes flavigula	1280	4.15433	None
Microgale brevicaudata	1281	4.15141	2 Land/water management
Pteronotus parnellii	1282	4.14973	2 Land/water management
Pteromys momonga	1283.5	4.14875	None
Pteromys volans	1283.5	4.14875	2 Land/water management
Chodsigoa sodalis	1285	4.14766	None
Cryptonanus unduaviensis	1286	4.145	None
Myospalax aspalax	1287	4.14455	2 Land/water management
Peromyscus melanotis	1288	4.13961	None
Abrocoma shistacea	1289	4.13866	None
Ichthyomys pittieri	1290	4.13842	1 Land/water protection
Ctenomys perrensi	1291	4.13629	None
Scapteromys tumidus	1292	4.13476	None
Crocidura leucodon	1293	4.13275	None
Callicebus melanochir	1294	4.12914	2 Land/water management
Marmosops paulensis	1295	4.12533	None
Phaner parienti	1296	4.12372	1 Land/water protection
Phaner parienti	1296	4.12372	2 Land/water management
Lonchorhina aurita	1297	4.12333	2 Land/water management
Ichthyomys hydrobates	1298	4.11777	None
Sooretamys angouya	1299	4.11413	None
Martes foina	1300	4.11272	2 Land/water management
Martes foina	1300	4.11272	3 Species management
Martes foina	1300	4.11272	5 Law & policy
Microgale drouhardi	1301	4.11149	2 Land/water management
Malacomys longipes	1302	4.10711	None
Canis adustus	1303.5	4.10658	2 Land/water management
Canis mesomelas	1303.5	4.10658	2 Land/water management
Tachyoryctes macrocephalus	1305	4.10531	2 Land/water management
Monodelphis adusta	1306	4.10448	None
Tasmacetus shepherdi	1307	4.1042	None
Triaenops persicus	1308.5	4.10385	None
Triaenops rufus	1308.5	4.10385	2 Land/water management
Hipposideros vittatus	1310	4.09706	1 Land/water protection
Hipposideros vittatus	1310	4.09706	2 Land/water management
Hipposideros vittatus	1310	4.09706	3 Species management
Hipposideros vittatus	1310	4.09706	4 Education & awareness
Callicebus dubius	1311	4.09359	2 Land/water management
Molossus rufus	1312	4.09269	2 Land/water management
Ctenomys leucodon	1313	4.09131	None
Phylloderma stenops	1314	4.09122	1 Land/water protection
Phylloderma stenops	1314	4.09122	2 Land/water management
Hylomys suillus	1315	4.09108	None
Oxymycterus amazonicus	1316	4.09076	None
Pteronotus rubiginosus	1317	4.08716	None
Graphiurus rupicola	1318	4.08664	None
Chaerephon chapini	1319	4.08499	2 Land/water management
Cricetulus sokolovi	1320	4.08175	None
Heimyscus fumosus	1321	4.08166	None
Sicista pseudonapaea	1322	4.08158	None
Herpailurus yagouaroundi	1323.5	4.07816	1 Land/water protection
Herpailurus yagouaroundi	1323.5	4.07816	2 Land/water management
Herpailurus yagouaroundi	1323.5	4.07816	3 Species management
Puma concolor	1323.5	4.07816	1 Land/water protection
Puma concolor	1323.5	4.07816	2 Land/water management
Puma concolor	1323.5	4.07816	3 Species management
Puma concolor	1323.5	4.07816	4 Education & awareness
Puma concolor	1323.5	4.07816	5 Law & policy
Myotis anjouanensis	1325	4.07776	None
Glischropus tylopus	1326	4.07647	None
Sylvisorex vulcanorum	1327	4.07515	1 Land/water protection
Coendou nycthemera	1328	4.07405	None
Echymipera rufescens	1329	4.06955	None
Paratriaenops furculus	1330	4.06638	2 Land/water management
Paratriaenops furculus	1330	4.06638	4 Education & awareness
Marmosops invictus	1331	4.06102	None
Hipposideros commersoni	1332	4.05587	2 Land/water management
Hipposideros commersoni	1332	4.05587	3 Species management
Grampus griseus	1333	4.05584	3 Species management
Chaetodipus baileyi	1334.5	4.05224	None
Chaetodipus rudinoris	1334.5	4.05224	None
Caenolestes convelatus	1336	4.0446	None
Phaiomys leucurus	1337	4.03823	None
Nectogale elegans	1338	4.03593	2 Land/water management
Micronycteris megalotis	1339	4.03462	2 Land/water management
Spalax microphthalmus	1340	4.03082	None
Antechinus agilis	1341	4.02306	2 Land/water management
Phaner electromontis	1342	4.02244	2 Land/water management
Lepilemur microdon	1343	4.02153	2 Land/water management
Lepilemur microdon	1343	4.02153	3 Species management
Tylomys nudicaudus	1344	4.02085	None
Blarina carolinensis	1345	4.01712	None
Chalinolobus tuberculatus	1346	4.01635	None
Spalax giganteus	1347	4.01583	1 Land/water protection
Spalax giganteus	1347	4.01583	2 Land/water management
Myopterus daubentonii	1348.5	4.01092	1 Land/water protection
Myopterus daubentonii	1348.5	4.01092	2 Land/water management
Myopterus whitleyi	1348.5	4.01092	None
Pipistrellus nanulus	1350	4.00943	None
Cynomys ludovicianus	1351	4.00907	2 Land/water management
Echymipera kalubu	1352	4.00597	None
Sminthopsis fuliginosus	1353	3.99866	None
Lobodon carcinophaga	1354.5	3.9982	2 Land/water management
Ommatophoca rossii	1354.5	3.9982	2 Land/water management
Chaerephon jobensis	1356	3.99711	None
Thylogale thetis	1357	3.9928	None
Prionomys batesi	1358	3.99172	None
Carpomys melanurus	1359	3.98628	None
Microtus clarkei	1360	3.98273	None
Conepatus humboldtii	1361	3.97957	None
Oryzorictes hova	1362.5	3.97817	2 Land/water management
Oryzorictes tetradactylus	1362.5	3.97817	None
Eumops auripendulus	1364	3.97313	2 Land/water management
Sorex fumeus	1365	3.96813	None
Leopoldamys neilli	1366	3.96664	None
Monodelphis iheringi	1367	3.96596	None
Dermanura watsoni	1368	3.9634	None
Callithrix aurita	1369	3.96291	2 Land/water management
