# Supplementary material for: Revisiting species and areas of interest for conserving global mammalian phylogenetic diversity
Source: Nat Commun. 2021 Jun 17;12:3694. doi: 10.1038/s41467-021-23861-y (PMC8211746; doi:10.1038/s41467-021-23861-y)
Supplement: Supplementary file 8 — Source Data [file 41467_2021_23861_MOESM8_ESM.xlsx]

## Sheet: Figure 2
Figure 2a
Species	Red List status	HEDGE score (Ma)	HEDGE rank
Burramys parvus	CR	33.756	1
Mystacina robusta	CR	28.4407	2
Camelus ferus	CR	24.25	3
Varecia rubra	CR	22.0731	4.5
Varecia variegata	CR	22.0731	4.5
Daubentonia madagascariensis	EN	21.6552	6
Dicerorhinus sumatrensis	CR	21.6262	7
Solenodon cubanus	EN	19.4504	8.5
Solenodon paradoxus	EN	19.4504	8.5
Indri indri	CR	18.9407	10
Figure 2b
Species	Red List status	LEDGE score (Ma)	LEDGE rank
Orycteropus afer	LC	78.5761	1
Dromiciops gliroides	NT	63.9233	2
Ptilocercus lowii	LC	55.8772	3
Neurotrichus gibbsii	LC	51.9974	4
Aplodontia rufa	LC	49.1175	5
Mystacina tuberculata	VU	44.8464	6
Craseonycteris thonglongyai	VU	43.9375	7
Laonastes aenigmamus	LC	43.1278	8
Heterocephalus glaber	LC	39.9737	9
Nandinia binotata	LC	39.658	10

## Sheet: Figure 5
Figure 5a
Type of conservation measures	Number of species in the TOP 25% HEDGE
Land/water management	822
Land/water protection	634
None	435
Species management	422
Education & awareness	332
Law & policy	274
Livelihood, economic & other incentives	53
Figure 5b
Type of conservation measures	Number of species in the TOP 25% LEDGE
None	743
Land/water management	544
Land/water protection	241
Species management	166
Education & awareness	144
Law & policy	104
Livelihood, economic & other incentives	21

## Sheet: Supplementary Figure 3
Supplementary Figure 3
Species	Extinction risk	HEDGE score (Ma)	LEDGE score (Ma)
Abditomys latidens	NT	0.0083295	2.07405
Abeomelomys sevia	LC	0.000208015	4.16008
Abrawayaomys ruschii	LC	0.000284723	5.69417
Abrocoma bennettii	LC	0.000726592	14.5311
Abrocoma boliviensis	CR	12.4546	0.385194
Abrocoma budini	VU	0.239439	4.54935
Abrocoma cinerea	LC	0.000224839	4.49656
Abrocoma famatina	VU	0.2349	4.46311
Abrocoma shistacea	LC	0.000206943	4.13866
Abrocoma uspallata	EN	3.02099	4.17184
Abrocoma vaccarum	EN	1.58682	2.19132
Abrothrix andinus	LC	9.39866e-05	1.87964
Abrothrix illutea	LC	9.53244e-05	1.90639
Abrothrix jelskii	LC	0.000102963	2.05915
Abrothrix lanosus	LC	8.08508e-05	1.61693
Abrothrix longipilis	LC	0.000159751	3.19486
Abrothrix olivaceus	LC	9.98944e-05	1.99779
Abrothrix sanborni	NT	0.00701099	1.74574
Acerodon celebensis	VU	0.101752	1.93328
Acerodon humilis	EN	0.680713	0.940032
Acerodon jubatus	EN	0.785058	1.08413
Acerodon leucotis	VU	0.103822	1.97262
Acerodon mackloti	VU	0.0812729	1.54418
Acinonyx jubatus	VU	0.237109	4.50507
Acomys airensis	LC	3.4688e-05	0.693725
Acomys cahirinus	LC	3.59394e-05	0.718752
Acomys cilicicus	EN	0.218414	0.301619
Acomys cineraceus	LC	5.90264e-05	1.18047
Acomys dimidiatus	LC	2.79979e-05	0.55993
Acomys ignitus	LC	0.000166413	3.32809
Acomys johannis	LC	5.90264e-05	1.18047
Acomys kempi	LC	8.99791e-05	1.79949
Acomys louisae	LC	0.0005417	10.8334
Acomys minous	LC	3.74139e-05	0.74824
Acomys mullah	LC	7.19357e-05	1.43864
Acomys nesiotes	LC	4.91669e-05	0.983288
Acomys percivali	LC	8.59462e-05	1.71884
Acomys russatus	LC	0.000221987	4.43951
Acomys seurati	LC	3.22562e-05	0.645091
Acomys spinosissimus	LC	0.000257019	5.14012
Acomys subspinosus	LC	0.000287348	5.74668
Acomys wilsoni	LC	0.000160731	3.21445
Aconaemys fuscus	LC	9.63563e-05	1.92703
Aconaemys porteri	NT	0.0148185	3.68981
Aconaemys sagei	LC	9.63563e-05	1.92703
Acrobates pygmaeus	LC	0.00125504	25.0996
Addax nasomaculatus	CR	3.475	0.107474
Aegialomys galapagoensis	VU	0.0475119	0.902726
Aegialomys xanthaeolus	LC	5.18429e-05	1.03681
Aepeomys lugens	LC	0.000253891	5.07756
Aepeomys reigi	VU	0.245765	4.66954
Aepyceros melampus	LC	0.000500142	10.0023
Aepyprymnus rufescens	LC	0.000413776	8.27511
Aeretes melanopterus	NT	0.0036109	0.899115
Aeromys tephromelas	LC	7.46677e-05	1.49328
Aeromys thomasi	LC	7.46677e-05	1.49328
Aethalops aequalis	LC	4.93661e-05	0.987273
Aethalops alecto	LC	4.93661e-05	0.987273
Aethomys bocagei	LC	6.25336e-05	1.25061
Aethomys chrysophilus	LC	6.54227e-05	1.30839
Aethomys granti	LC	0.000138697	2.77381
Aethomys hindei	LC	5.05691e-05	1.01133
Aethomys ineptus	LC	6.96968e-05	1.39387
Aethomys kaiseri	LC	6.03591e-05	1.20712
Aethomys namaquensis	LC	0.000138697	2.77381
Aethomys nyikae	LC	6.51191e-05	1.30232
Aethomys silindensis	NT	0.00511912	1.27466
Aethomys stannarius	NT	0.00446626	1.1121
Aethomys thomasi	LC	5.65206e-05	1.13036
Ailuropoda melanoleuca	VU	0.86	16.34
Ailurops melanotis	CR	3.34058	0.103317
Ailurops ursinus	VU	0.356051	6.76498
Ailurus fulgens	EN	13.041	18.009
Akodon aerosus	LC	2.48682e-05	0.49734
Akodon affinis	LC	2.38605e-05	0.477187
Akodon albiventer	LC	8.81025e-05	1.76196
Akodon aliquantulus	EN	0.216185	0.298542
Akodon azarae	LC	0.000118394	2.36777
Akodon boliviensis	LC	2.56123e-05	0.51222
Akodon budini	LC	7.32165e-05	1.46426
Akodon cursor	LC	0.000138572	2.77129
Akodon dayi	LC	7.92605e-05	1.58513
Akodon dolores	LC	3.51083e-05	0.702131
Akodon fumeus	LC	2.70542e-05	0.541058
Akodon iniscatus	LC	0.000154841	3.09666
Akodon juninensis	LC	4.84808e-05	0.969567
Akodon kofordi	LC	3.13137e-05	0.626243
Akodon leucolimnaeus	VU	0.0128971	0.245044
Akodon lindberghi	LC	0.000173614	3.47211
Akodon lutescens	LC	3.21982e-05	0.643931
Akodon mimus	LC	7.47136e-05	1.4942
Akodon molinae	LC	2.37526e-05	0.475029
Akodon mollis	LC	4.8632e-05	0.972591
Akodon montensis	LC	8.6343e-05	1.72677
Akodon mystax	EN	0.234136	0.323331
Akodon neocenus	LC	3.44998e-05	0.689961
Akodon oenos	VU	0.0293927	0.558461
Akodon orophilus	LC	3.74776e-05	0.749515
Akodon paranaensis	LC	3.59226e-05	0.718416
Akodon pervalens	NT	0.00223097	0.555511
Akodon philipmyersi	EN	1.17104	1.61715
Akodon reigi	LC	5.47707e-05	1.09536
Akodon sanctipaulensis	VU	0.036208	0.687952
Akodon serrensis	LC	0.000227959	4.55896
Akodon siberiae	NT	0.00584545	1.45552
Akodon simulator	LC	3.8812e-05	0.776202
Akodon spegazzinii	LC	1.48131e-05	0.296248
Akodon subfuscus	LC	3.26133e-05	0.652233
Akodon surdus	VU	0.040613	0.771646
Akodon sylvanus	LC	2.79328e-05	0.558627
Akodon toba	LC	6.4292e-05	1.28578
Akodon torques	LC	3.16874e-05	0.633717
Akodon varius	LC	4.10157e-05	0.820273
Alcelaphus buselaphus	LC	0.000174818	3.49618
Alces alces	LC	0.000601757	12.0345
Alionycteris paucidentata	LC	6.96515e-05	1.39296
Allactaga balikunica	LC	0.000173046	3.46074
Allactaga bullata	LC	0.000163368	3.26719
Allactaga elater	LC	0.000146072	2.9213
Allactaga euphratica	NT	0.0215031	5.35428
Allactaga firouzi	VU	0.134157	2.54898
Allactaga hotsoni	LC	0.00010311	2.0621
Allactaga major	LC	9.50911e-05	1.90173
Allactaga severtzovi	LC	0.000104189	2.08367
Allactaga sibirica	LC	0.000141515	2.83016
Allactaga tetradactyla	VU	0.608696	11.5652
Allactaga vinogradovi	NT	0.0084316	2.09947
Allactaga williamsi	LC	0.000270189	5.40352
Allactodipus bobrinskii	LC	0.00062075	12.4144
Allenopithecus nigroviridis	LC	0.000398564	7.97087
Allocebus trichotis	VU	0.800726	15.2138
Allochrocebus lhoesti	VU	0.206424	3.92205
Allochrocebus preussi	EN	1.18019	1.62978
Allochrocebus solatus	VU	0.30174	5.73306
Allocricetulus curtatus	LC	0.000154547	3.09078
Allocricetulus eversmanni	LC	0.000154547	3.09078
Alouatta arctoidea	LC	3.29984e-05	0.659935
Alouatta belzebul	VU	0.106296	2.01963
Alouatta caraya	LC	0.000251805	5.03584
Alouatta discolor	VU	0.0993439	1.88753
Alouatta guariba	LC	0.000349651	6.99268
Alouatta macconnelli	LC	0.000172668	3.45318
Alouatta nigerrima	LC	0.000266388	5.32749
Alouatta palliata	LC	0.000350237	7.0044
Alouatta pigra	EN	1.84908	2.55349
Alouatta sara	LC	3.29984e-05	0.659935
Alouatta seniculus	LC	8.85198e-05	1.77031
Alouatta ululata	EN	0.662289	0.914589
Alticola albicaudus	LC	4.86259e-05	0.972468
Alticola argentatus	LC	5.1208e-05	1.02411
Alticola barakshin	LC	4.44738e-05	0.889431
Alticola lemminus	LC	0.000173928	3.47839
Alticola macrotis	LC	5.12118e-05	1.02418
Alticola montosa	VU	0.0396707	0.753743
Alticola olchonensis	EN	0.241201	0.333086
Alticola roylei	NT	0.00365068	0.909018
Alticola semicanus	LC	4.92696e-05	0.985342
Alticola stoliczkanus	LC	4.58371e-05	0.916695
Alticola strelzowi	LC	0.000183891	3.67764
Alticola tuvinicus	LC	3.69773e-05	0.739508
Amblysomus corriae	NT	0.00232553	0.579057
Amblysomus hottentotus	LC	6.45042e-05	1.29002
Amblysomus marleyi	EN	0.469198	0.64794
Amblysomus robustus	VU	0.0380316	0.7226
Amblysomus septentrionalis	NT	0.00243248	0.605688
Ametrida centurio	LC	1.87908e-05	0.375798
Ammodillus imbellis	NT	0.0369013	9.18843
Ammodorcas clarkei	VU	0.167576	3.18395
Ammospermophilus harrisii	LC	0.000213146	4.26271
Ammospermophilus interpres	LC	0.000166123	3.3223
Ammospermophilus leucurus	LC	0.000355319	7.10602
Ammospermophilus nelsoni	EN	0.882546	1.21875
Ammotragus lervia	VU	0.0900056	1.71011
Amorphochilus schnablii	VU	0.575057	10.9261
Amphinectomys savamis	EN	1.33937	1.84961
Anathana ellioti	LC	0.000741258	14.8244
Andalgalomys olrogi	LC	9.64213e-05	1.92833
Andalgalomys pearsoni	LC	9.64213e-05	1.92833
Andinomys edax	LC	0.000417252	8.34462
Anisomys imitator	LC	0.000385717	7.71395
Anomalurus beecrofti	LC	0.000477227	9.54407
Anomalurus derbianus	LC	0.000498515	9.96981
Anomalurus pelii	LC	0.00046814	9.36232
Anomalurus pusillus	LC	0.000601361	12.0266
Anonymomys mindorensis	VU	0.218689	4.1551
Anotomys leander	VU	0.482585	9.16912
Anoura caudifer	LC	0.000139582	2.79151
Anoura cultrata	LC	0.000151892	3.03768
Anoura fistulata	LC	0.000159225	3.18435
Anoura geoffroyi	LC	0.000153966	3.07918
Anoura latidens	LC	0.000164307	3.28597
Anoura luismanueli	LC	0.000118885	2.37758
Anourosorex assamensis	LC	0.000309092	6.18154
Anourosorex schmidi	LC	0.000262713	5.25399
Anourosorex squamipes	LC	0.000317653	6.35274
Anourosorex yamashinai	LC	0.000275725	5.51422
Antechinomys laniger	LC	0.000669516	13.3896
Antechinus adustus	LC	0.000100809	2.01608
Antechinus agilis	LC	0.000201163	4.02306
Antechinus bellus	VU	0.127521	2.4229
Antechinus flavipes	LC	0.000192841	3.85662
Antechinus godmani	NT	0.0230452	5.73825
Antechinus leo	LC	0.000131682	2.63351
Antechinus minimus	LC	0.000257362	5.14698
Antechinus stuartii	LC	0.000100809	2.01608
Antechinus subtropicus	LC	0.000160304	3.20593
Antechinus swainsonii	LC	0.000258276	5.16527
Anthops ornatus	LC	0.00053526	10.7047
Antidorcas marsupialis	LC	0.000179931	3.59844
Antilocapra americana	LC	0.000985245	19.7039
Antilope cervicapra	NT	0.0181521	4.51986
Antrozous pallidus	LC	0.000249106	4.98187
Aonyx capensis	NT	0.00924639	2.30235
Aonyx cinereus	VU	0.115373	2.19209
Aonyx congicus	NT	0.00924639	2.30235
Aotus azarae	LC	5.75405e-05	1.15075
Aotus brumbacki	VU	0.0466505	0.88636
Aotus griseimembra	VU	0.105112	1.99713
Aotus jorgehernandezi	EN	2.18647	3.01942
Aotus lemurinus	VU	0.11171	2.12249
Aotus miconax	VU	0.255916	4.86241
Aotus nancymaae	LC	0.000300788	6.01546
Aotus nigriceps	LC	0.000326495	6.52957
Aotus trivirgatus	LC	0.000125641	2.5127
Aotus vociferans	LC	0.000115018	2.30024
Aotus zonalis	LC	0.000546837	10.9362
Aplodontia rufa	LC	0.002456	49.1175
Apodemus agrarius	LC	8.41134e-05	1.68218
Apodemus alpicola	LC	9.46005e-05	1.89192
Apodemus argenteus	LC	0.000217473	4.34923
Apodemus avicennicus	EN	0.457554	0.63186
Apodemus chevrieri	LC	8.48214e-05	1.69634
Apodemus draco	LC	3.45756e-05	0.691477
Apodemus epimelas	LC	0.000169599	3.39181
Apodemus flavicollis	LC	3.87958e-05	0.775878
Apodemus gurkha	LC	0.000253288	5.06551
Apodemus hyrcanicus	NT	0.00416876	1.03802
Apodemus latronum	LC	6.3634e-05	1.27262
Apodemus mystacinus	LC	0.00017294	3.45863
Apodemus pallipes	LC	0.000108567	2.17122
Apodemus peninsulae	LC	0.000100864	2.01717
Apodemus ponticus	LC	4.05615e-05	0.811189
Apodemus rusiges	LC	4.05137e-05	0.810234
Apodemus semotus	LC	3.53219e-05	0.706403
Apodemus speciosus	LC	0.000215311	4.30601
Apodemus sylvaticus	LC	6.94318e-05	1.38857
Apodemus uralensis	LC	9.7601e-05	1.95192
Apodemus witherbyi	LC	0.000101941	2.03872
Apomys abrae	LC	0.000191949	3.83879
Apomys camiguinensis	VU	0.165727	3.1488
Apomys datae	LC	0.000210251	4.2048
Apomys gracilirostris	LC	0.000108105	2.16199
Apomys hylocetes	LC	8.78704e-05	1.75732
Apomys insignis	LC	8.94301e-05	1.78851
Apomys littoralis	LC	9.17599e-05	1.83511
Apomys microdon	LC	0.000180115	3.60213
Apomys musculus	LC	0.000195307	3.90595
Apomys sacobianus	LC	0.000121947	2.43881
Aproteles bulmerae	CR	5.53161	0.171081
Arabitragus jayakari	EN	0.66408	0.917063
Arborimus albipes	LC	0.000140819	2.81625
Arborimus longicaudus	NT	0.0112532	2.80205
Arborimus pomo	NT	0.0122644	3.05384
Archboldomys luzonensis	VU	0.184455	3.50465
Arctictis binturong	VU	0.680721	12.9337
Arctocebus aureus	LC	0.000457036	9.14026
Arctocebus calabarensis	LC	0.000457036	9.14026
Arctocephalus australis	LC	1.69343e-05	0.338669
Arctocephalus forsteri	LC	2.44829e-05	0.489634
Arctocephalus galapagoensis	EN	0.101528	0.140206
Arctocephalus gazella	LC	8.08235e-05	1.61639
Arctocephalus philippii	LC	2.15199e-05	0.430377
Arctocephalus pusillus	LC	7.73354e-05	1.54663
Arctocephalus townsendi	LC	2.15199e-05	0.430377
Arctocephalus tropicalis	LC	7.73354e-05	1.54663
Arctogalidia trivirgata	LC	0.000878006	17.5592
Arctonyx albogularis	LC	0.000100204	2.00399
Arctonyx collaris	VU	0.0898779	1.70768
Arctonyx hoevenii	LC	0.000115064	2.30117
Ardops nichollsi	LC	6.06391e-05	1.21272
Arielulus aureocollaris	LC	0.000116712	2.33413
Arielulus circumdatus	LC	0.000118337	2.36663
Arielulus cuprosus	VU	0.133535	2.53717
Arielulus societatis	VU	0.148406	2.81971
Arielulus torquatus	LC	0.000129963	2.59914
Ariteus flavescens	LC	6.06391e-05	1.21272
Artibeus amplus	LC	8.46187e-06	0.169229
Artibeus concolor	LC	0.000169752	3.39488
Artibeus fimbriatus	LC	9.7125e-05	1.9424
Artibeus fraterculus	LC	3.80246e-05	0.760454
Artibeus hirsutus	LC	3.01373e-05	0.602715
Artibeus inopinatus	LC	5.61118e-05	1.12218
Artibeus jamaicensis	LC	2.33156e-05	0.466289
Artibeus lituratus	LC	2.33468e-05	0.466912
Artibeus obscurus	LC	2.93877e-05	0.587725
Artibeus planirostris	LC	8.54595e-06	0.17091
Artibeus schwartzi	NT	0.00184903	0.460407
Arvicanthis abyssinicus	LC	7.47938e-05	1.4958
Arvicanthis ansorgei	LC	2.41343e-05	0.482662
Arvicanthis blicki	NT	0.00335371	0.835074
Arvicanthis nairobae	LC	5.03484e-05	1.00692
Arvicanthis neumanni	LC	5.89105e-05	1.17815
Arvicanthis niloticus	LC	2.82276e-05	0.564524
Arvicanthis rufinus	LC	3.09831e-05	0.619631
Arvicola amphibius	LC	0.000113954	2.27896
Arvicola sapidus	VU	0.234361	4.45285
Arvicola scherman	LC	0.000113954	2.27896
Asellia patrizii	LC	0.000535594	10.7113
Asellia tridens	LC	0.000535594	10.7113
Aselliscus stoliczkanus	LC	0.00031762	6.35208
Aselliscus tricuspidatus	LC	0.00031762	6.35208
Atelerix albiventris	LC	7.6319e-05	1.5263
Atelerix algirus	LC	0.000158281	3.16545
Atelerix frontalis	LC	0.00016731	3.34602
Atelerix sclateri	LC	7.6319e-05	1.5263
Ateles belzebuth	EN	1.82046	2.51396
Ateles chamek	EN	1.19124	1.64505
Ateles fusciceps	CR	5.47886	0.169449
Ateles geoffroyi	EN	1.82046	2.51396
Ateles hybridus	CR	4.21439	0.130342
Ateles marginatus	EN	1.19124	1.64505
Ateles paniscus	VU	0.252407	4.79574
Atelocynus microtis	NT	0.00999404	2.48852
Atherurus africanus	LC	0.000781354	15.6263
Atherurus macrourus	LC	0.000781354	15.6263
Atilax paludinosus	LC	0.000207982	4.15943
Atlantoxerus getulus	LC	0.000267395	5.34764
Auliscomys boliviensis	LC	6.7574e-05	1.35141
Auliscomys pictus	LC	5.45177e-05	1.0903
Auliscomys sublimis	LC	5.87492e-05	1.17492
Austronomus australis	LC	0.000481926	9.63804
Austronomus kuboriensis	LC	0.000481926	9.63804
Avahi betsileo	EN	1.78798	2.46912
Avahi cleesei	EN	2.07368	2.86366
Avahi laniger	VU	0.085993	1.63387
Avahi meridionalis	EN	0.351013	0.484733
Avahi mooreorum	EN	1.45406	2.00798
Avahi occidentalis	EN	2.07781	2.86935
Avahi peyrierasi	VU	0.267138	5.07562
Avahi ramanantsoavanai	VU	0.125897	2.39204
Avahi unicolor	EN	1.935	2.67214
Axis axis	LC	0.000188612	3.77204
Axis calamianensis	EN	0.989225	1.36607
Axis kuhlii	CR	2.08609	0.0645181
Axis porcinus	EN	1.18742	1.63976
Babyrousa babyrussa	VU	0.0990684	1.8823
Babyrousa celebensis	VU	0.0964748	1.83302
Babyrousa togeanensis	EN	1.33397	1.84215
Baiomys musculus	LC	0.00029801	5.9599
Baiomys taylori	LC	0.00029801	5.9599
Baiyankamys habbema	VU	0.103956	1.97516
Baiyankamys shawmayeri	LC	0.000106482	2.12954
Balaena mysticetus	LC	0.000337871	6.75709
Balaenoptera acutorostrata	LC	0.000146618	2.93222
Balaenoptera bonaerensis	LC	0.000146618	2.93222
Balaenoptera borealis	EN	0.776294	1.07203
Balaenoptera edeni	LC	0.00016594	3.31864
Balaenoptera musculus	EN	2.7476	3.79431
Balaenoptera omurai	LC	0.000347602	6.95169
Balaenoptera physalus	EN	1.54926	2.13946
Balantiopteryx infusca	VU	0.306389	5.82139
Balantiopteryx io	VU	0.306389	5.82139
Balantiopteryx plicata	LC	0.000649196	12.9833
Balionycteris maculata	LC	0.000101713	2.03416
Bandicota bengalensis	LC	0.000130146	2.60278
Bandicota indica	LC	7.65637e-05	1.5312
Bandicota savilei	LC	7.65637e-05	1.5312
Barbastella barbastellus	NT	0.0296533	7.38367
Barbastella leucomelas	LC	0.00037271	7.45382
Bassaricyon alleni	LC	7.39215e-05	1.47836
Bassaricyon gabbii	LC	2.06911e-05	0.413801
Bassaricyon medius	LC	2.06911e-05	0.413801
Bassaricyon neblina	NT	0.0135727	3.37961
Bassariscus astutus	LC	0.00036715	7.34263
Bassariscus sumichrasti	LC	0.00036715	7.34263
Bathyergus janetta	LC	0.000107585	2.15159
Bathyergus suillus	LC	0.000107585	2.15159
Batomys dentatus	EN	1.41937	1.96008
Batomys granti	NT	0.0205988	5.1291
Batomys russatus	EN	1.41266	1.95081
Batomys salomonseni	LC	0.000271846	5.43666
Bauerus dubiaquercus	NT	0.019764	4.92124
Bdeogale crassicauda	LC	2.32717e-05	0.46541
Bdeogale jacksoni	NT	0.00179303	0.446464
Bdeogale nigripes	LC	2.25179e-05	0.450336
Bdeogale omnivora	VU	0.0223158	0.423999
Beamys hindei	LC	0.000396021	7.92001
Beatragus hunteri	CR	3.75734	0.116207
Belomys pearsonii	LC	0.000113012	2.26013
Berardius arnuxii	LC	0.000287613	5.75198
Berardius bairdii	LC	0.000287613	5.75198
Berylmys berdmorei	LC	0.000104019	2.08027
Berylmys bowersi	LC	0.000115736	2.31461
Berylmys mackenziei	LC	9.76245e-05	1.95239
Berylmys manipulus	LC	0.000101975	2.03939
Bettongia gaimardi	NT	0.0144723	3.60361
Bettongia lesueur	NT	0.0205308	5.11218
Bettongia penicillata	CR	2.07081	0.0640456
Bettongia tropica	EN	1.11771	1.5435
Bibimys chacoensis	LC	0.00015663	3.13244
Bibimys labiosus	LC	0.00015586	3.11704
Bibimys torresi	NT	0.0115378	2.87292
Bison bison	NT	0.0119925	2.98614
Bison bonasus	VU	0.196968	3.74239
Biswamoyopterus biswasi	CR	0.894753	0.0276728
Blanfordimys afghanus	LC	8.37568e-05	1.67505
Blanfordimys bucharensis	LC	8.37568e-05	1.67505
Blarina brevicauda	LC	0.000195507	3.90994
Blarina carolinensis	LC	0.000200866	4.01712
Blarina hylophaga	LC	0.000486437	9.72826
Blarinella griselda	LC	0.00025706	5.14094
Blarinella quadraticauda	NT	0.0204875	5.10139
Blarinella wardi	LC	0.00063113	12.622
Blarinomys breviceps	LC	0.000239807	4.7959
Blastocerus dichotomus	VU	0.205412	3.90283
Bos gaurus	VU	0.128933	2.44972
Bos javanicus	EN	0.576593	0.796247
Bos mutus	VU	0.142906	2.71521
Bos sauveli	CR	1.99276	0.0616319
Boselaphus tragocamelus	LC	0.000394999	7.89959
Brachiones przewalskii	LC	0.000360644	7.21253
Brachylagus idahoensis	LC	0.000423183	8.46324
Brachyphylla cavernarum	LC	0.000166011	3.32006
Brachyphylla nana	LC	0.000166011	3.32006
Brachytarsomys albicauda	LC	0.000325241	6.5045
Brachytarsomys villosa	VU	0.311251	5.91377
Brachyteles arachnoides	EN	4.06835	5.61819
Brachyteles hypoxanthus	CR	5.87811	0.181797
Brachyuromys betsileoensis	LC	9.56759e-05	1.91342
Brachyuromys ramirohitra	LC	9.56759e-05	1.91342
Bradypus pygmaeus	CR	6.9616	0.215307
Bradypus torquatus	VU	0.953969	18.1254
Bradypus tridactylus	LC	0.000348041	6.96048
Bradypus variegatus	LC	0.000348129	6.96222
Brucepattersonius albinasus	EN	0.409437	0.565413
Brucepattersonius griserufescens	LC	5.3795e-05	1.07585
Brucepattersonius guarani	VU	0.0514893	0.978296
Brucepattersonius igniventris	NT	0.00439623	1.09466
Brucepattersonius iheringi	LC	5.67065e-05	1.13407
Brucepattersonius misionensis	VU	0.054766	1.04055
Brucepattersonius paradisus	EN	0.487717	0.673513
Brucepattersonius soricinus	LC	5.81837e-05	1.16362
Bubalus arnee	EN	1.26111	1.74154
Bubalus depressicornis	EN	1.01577	1.40273
Bubalus mindorensis	CR	3.84229	0.118834
Bubalus quarlesi	EN	1.01577	1.40273
Budorcas taxicolor	VU	0.134424	2.55405
Bullimus bagobus	LC	0.000104422	2.08834
Bullimus gamay	VU	0.104608	1.98755
Bullimus luzonicus	LC	0.000138117	2.76219
Bunolagus monticularis	CR	7.29965	0.225762
Bunomys andrewsi	LC	7.32687e-05	1.4653
Bunomys chrysocomus	LC	7.55839e-05	1.5116
Bunomys coelestis	CR	1.16549	0.0360461
Bunomys fratrorum	VU	0.0873441	1.65954
Bunomys penitus	NT	0.00598955	1.4914
Bunomys prolatus	EN	0.490526	0.677393
Burramys parvus	CR	33.756	1.044
Cabassous centralis	LC	0.000103413	2.06816
Cabassous chacoensis	NT	0.0293651	7.31192
Cabassous tatouay	LC	0.000485533	9.71018
Cabassous unicinctus	LC	0.000103413	2.06816
Cacajao calvus	VU	0.299368	5.68799
Cacajao hosomi	VU	0.299368	5.68799
Caenolestes caniventer	NT	0.0173574	4.32199
Caenolestes condorensis	VU	0.119648	2.27332
Caenolestes convelatus	VU	0.212874	4.0446
Caenolestes fuliginosus	LC	0.000209202	4.18384
Caenolestes sangay	VU	0.189842	3.607
Calcochloris obtusirostris	LC	0.000147713	2.9541
Calcochloris tytonis	EN	0.573726	0.792288
Callicebus aureipalatii	LC	8.64094e-05	1.7281
Callicebus baptista	LC	0.000115951	2.3189
Callicebus barbarabrownae	CR	3.39824	0.1051
Callicebus bernhardi	LC	0.00010148	2.02949
Callicebus brunneus	LC	0.00043498	8.69917
Callicebus caligatus	LC	0.000347268	6.94502
Callicebus caquetensis	CR	1.52913	0.0472927
Callicebus cinerascens	LC	0.000121836	2.4366
Callicebus coimbrai	EN	2.07516	2.86569
Callicebus cupreus	LC	0.000101585	2.03161
Callicebus discolor	LC	0.000115192	2.30372
Callicebus donacophilus	LC	8.33389e-05	1.66669
Callicebus dubius	LC	0.00020469	4.09359
Callicebus hoffmannsi	LC	0.000119698	2.39384
Callicebus lucifer	LC	9.23012e-05	1.84593
Callicebus lugens	LC	9.90121e-05	1.98014
Callicebus medemi	VU	0.102319	1.94407
Callicebus melanochir	VU	0.217323	4.12914
Callicebus modestus	EN	1.76348	2.43528
Callicebus moloch	LC	0.000129799	2.59586
Callicebus nigrifrons	NT	0.0325206	8.09762
Callicebus oenanthe	CR	3.12984	0.0967991
Callicebus olallae	EN	1.82767	2.52392
Callicebus ornatus	VU	0.10372	1.97068
Callicebus pallescens	LC	8.33389e-05	1.66669
Callicebus personatus	VU	0.292863	5.5644
Callicebus purinus	LC	8.18677e-05	1.63727
Callicebus regulus	LC	8.56778e-05	1.71347
Callicebus stephennashi	LC	7.80717e-05	1.56136
Callicebus torquatus	LC	0.000106472	2.12933
Callimico goeldii	VU	0.524683	9.96898
Callistomys pictus	EN	6.36377	8.78807
Callithrix aurita	VU	0.208574	3.96291
Callithrix flaviceps	EN	1.1877	1.64016
Callithrix geoffroyi	LC	9.31559e-05	1.86302
Callithrix jacchus	LC	6.25231e-05	1.2504
Callithrix kuhlii	NT	0.00628992	1.56619
Callithrix penicillata	LC	6.25231e-05	1.2504
Callorhinus ursinus	VU	0.405	7.695
Callosciurus adamsi	NT	0.0008071	0.200968
Callosciurus albescens	LC	4.9655e-05	0.99305
Callosciurus baluensis	LC	5.68378e-05	1.1367
Callosciurus caniceps	LC	1.22082e-06	0.0244152
Callosciurus erythraeus	LC	1.22082e-06	0.0244152
Callosciurus finlaysonii	LC	2.65875e-06	0.0531723
Callosciurus inornatus	LC	3.20738e-05	0.641443
Callosciurus melanogaster	VU	0.120136	2.28258
Callosciurus nigrovittatus	NT	0.00409445	1.01952
Callosciurus notatus	LC	1.99692e-05	0.399365
Callosciurus orestes	LC	6.53625e-06	0.130718
Callosciurus phayrei	LC	8.17343e-05	1.6346
Callosciurus prevostii	LC	8.64224e-05	1.72836
Callosciurus pygerythrus	LC	4.61906e-05	0.923766
Callosciurus quinquestriatus	NT	0.00830891	2.06892
Callospermophilus lateralis	LC	0.000135567	2.7112
Callospermophilus madrensis	NT	0.00511431	1.27346
Callospermophilus saturatus	LC	6.40158e-05	1.28025
Calomys boliviae	LC	6.20447e-05	1.24083
Calomys callidus	LC	4.12465e-05	0.824889
Calomys callosus	LC	4.12275e-05	0.824509
Calomys expulsus	LC	8.72992e-05	1.7459
Calomys fecundus	LC	3.92403e-05	0.784766
Calomys hummelincki	LC	0.000236753	4.73482
Calomys laucha	LC	0.000129064	2.58116
Calomys lepidus	LC	9.43708e-05	1.88732
Calomys musculinus	LC	9.75185e-05	1.95027
Calomys sorellus	LC	0.000169188	3.38358
Calomys tener	LC	0.000173635	3.47253
Calomys tocantinsi	LC	4.12799e-05	0.825557
Calomys venustus	LC	3.24106e-05	0.64818
Calomyscus bailwardi	LC	0.000151037	3.02059
Calomyscus baluchi	LC	0.00015462	3.09225
Calomyscus elburzensis	LC	0.000190592	3.81166
Calomyscus grandis	NT	0.0193776	4.82502
Calomyscus hotsoni	LC	0.000243844	4.87663
Calomyscus mystax	LC	0.000264552	5.29078
Calomyscus tsolovi	EN	1.70081	2.34874
Calomyscus urartensis	LC	0.000217339	4.34656
Caluromys derbianus	LC	0.000231364	4.62705
Caluromys lanatus	LC	0.00029857	5.9711
Caluromys philander	LC	0.000365335	7.30633
Caluromysiops irrupta	LC	0.000749142	14.9821
Calyptophractus retusus	LC	0.000675653	13.5124
Camelus ferus	CR	24.25	0.75
Canis adustus	LC	0.000205339	4.10658
Canis aureus	LC	4.18521e-05	0.837
Canis latrans	LC	3.81899e-05	0.763759
Canis lupus	LC	0.000139498	2.78983
Canis mesomelas	LC	0.000205339	4.10658
Canis rufus	CR	0.72235	0.0223407
Canis simensis	EN	0.404099	0.558041
Cannomys badius	LC	0.000868111	17.3614
Cansumys canus	LC	0.00030372	6.07409
Caperea marginata	LC	0.0006795	13.5893
Capra aegagrus	VU	0.017803	0.338257
Capra caucasica	EN	0.121598	0.167921
Capra cylindricornis	NT	0.00175635	0.437332
Capra falconeri	NT	0.00339922	0.846406
Capra ibex	LC	3.93631e-05	0.787223
Capra nubiana	VU	0.045656	0.867463
Capra pyrenaica	LC	3.93631e-05	0.787223
Capra sibirica	LC	0.000109032	2.18053
Capra walie	EN	0.29256	0.404011
Capreolus capreolus	LC	0.000282694	5.6536
Capreolus pygargus	LC	0.000282694	5.6536
Capricornis crispus	LC	5.31864e-05	1.06367
Capricornis milneedwardsii	NT	0.0027897	0.694636
Capricornis rubidus	NT	0.00411387	1.02435
Capricornis sumatraensis	VU	0.0519866	0.987746
Capricornis swinhoei	LC	5.5566e-05	1.11127
Capricornis thar	NT	0.00371661	0.925435
Caprolagus hispidus	EN	6.3	8.7
Capromys garridoi	CR	12.7245	0.393542
Capromys pilorides	LC	0.000750841	15.0161
Caracal aurata	VU	0.152797	2.90315
Caracal caracal	LC	0.000159483	3.18949
Cardiocranius paradoxus	LC	0.000573418	11.4678
Cardioderma cor	LC	0.0012756	25.5106
Carollia brevicauda	LC	0.000132543	2.65073
Carollia castanea	LC	0.000288716	5.77404
Carollia manu	LC	8.83616e-05	1.76714
Carollia perspicillata	LC	0.000102767	2.05524
Carollia sowelli	LC	0.000147859	2.95704
Carollia subrufa	LC	0.000161241	3.22465
Carpitalpa arendsi	VU	0.137373	2.6101
Carpomys melanurus	EN	2.88662	3.98628
Carpomys phaeurus	LC	0.000460569	9.21092
Carterodon sulcidens	NT	0.100546	25.036
Caryomys eva	LC	0.000152043	3.04071
Caryomys inez	LC	0.000152043	3.04071
Casinycteris argynnis	LC	0.000266149	5.32271
Castor canadensis	LC	0.000911855	18.2362
Castor fiber	LC	0.000911855	18.2362
Catagonus wagneri	EN	2.39101	3.30188
Catopuma badia	EN	1.5355	2.12046
Catopuma temminckii	NT	0.0170094	4.23534
Cavia aperea	LC	0.000111565	2.23119
Cavia fulgida	LC	0.000190921	3.81824
Cavia intermedia	CR	4.45515	0.137788
Cavia magna	LC	0.000383769	7.67499
Cavia patzelti	NT	0.00888457	2.21226
Cavia tschudii	LC	0.000183539	3.67059
Cebuella pygmaea	LC	0.000410909	8.21776
Cebus aequatorialis	CR	3.6142	0.111779
Cebus albifrons	LC	0.000227169	4.54316
Cebus brunneus	LC	0.000470931	9.41816
Cebus capucinus	LC	0.000380143	7.60247
Cebus cesarae	CR	3.37272	0.104311
Cebus cuscinus	NT	0.0157088	3.9115
Cebus kaapori	CR	5.47064	0.169195
Cebus malitiosus	EN	1.48802	2.05488
Cebus versicolor	EN	1.7744	2.45036
Centronycteris centralis	LC	0.000338822	6.77609
Centronycteris maximiliani	LC	0.000338822	6.77609
Centurio senex	LC	5.08455e-05	1.01686
Cephalophus adersi	CR	2.24275	0.0693633
Cephalophus callipygus	LC	4.93863e-05	0.987676
Cephalophus dorsalis	NT	0.00955284	2.37866
Cephalophus harveyi	LC	2.83904e-05	0.567779
Cephalophus jentinki	EN	1.5656	2.16201
Cephalophus leucogaster	NT	0.00847116	2.10932
Cephalophus natalensis	LC	2.83904e-05	0.567779
Cephalophus niger	LC	0.000135768	2.71521
Cephalophus nigrifrons	LC	3.21644e-05	0.643255
Cephalophus ogilbyi	LC	8.21118e-05	1.64215
Cephalophus rufilatus	LC	3.06825e-05	0.613619
Cephalophus silvicultor	NT	0.00673021	1.67582
Cephalophus spadix	EN	0.447286	0.617681
Cephalophus weynsi	LC	4.93863e-05	0.987676
Cephalophus zebra	VU	0.258144	4.90473
Cephalorhynchus commersonii	LC	5.90944e-05	1.18183
Cephalorhynchus eutropia	NT	0.00468073	1.1655
Cephalorhynchus heavisidii	LC	0.000167283	3.34549
Cephalorhynchus hectori	EN	1.08747	1.50174
Ceratotherium simum	NT	0.102271	25.4654
Cercartetus caudatus	LC	0.000962582	19.2507
Cercartetus concinnus	LC	0.000651839	13.0361
Cercartetus lepidus	LC	0.000480057	9.60067
Cercartetus nanus	LC	0.000480057	9.60067
Cercocebus agilis	LC	1.95082e-05	0.390145
Cercocebus atys	NT	0.00886565	2.20755
Cercocebus chrysogaster	LC	1.90655e-05	0.381291
Cercocebus galeritus	EN	0.409242	0.565144
Cercocebus lunulatus	EN	0.611819	0.844893
Cercocebus sanjei	EN	0.807287	1.11482
Cercocebus torquatus	VU	0.163624	3.10885
Cercopithecus ascanius	LC	8.83625e-05	1.76716
Cercopithecus campbelli	LC	7.12503e-05	1.42494
Cercopithecus cephus	LC	0.000136139	2.72264
Cercopithecus denti	LC	0.000104271	2.08532
Cercopithecus diana	VU	0.178866	3.39845
Cercopithecus dryas	CR	3.3076	0.102297
Cercopithecus erythrogaster	VU	0.0629079	1.19525
Cercopithecus erythrotis	VU	0.11046	2.09874
Cercopithecus hamlyni	VU	0.310739	5.90404
Cercopithecus lowei	LC	7.12503e-05	1.42494
Cercopithecus mitis	LC	0.000209987	4.19952
Cercopithecus mona	LC	0.000104271	2.08532
Cercopithecus neglectus	LC	0.000241531	4.83038
Cercopithecus nictitans	LC	0.000197039	3.94059
Cercopithecus petaurista	LC	6.2809e-05	1.25612
Cercopithecus roloway	EN	1.04008	1.4363
Cercopithecus sclateri	VU	0.0613165	1.16501
Cerdocyon thous	LC	0.000125455	2.50898
Cerradomys andersoni	VU	0.0659052	1.2522
Cerradomys maracajuensis	LC	5.60669e-05	1.12128
Cerradomys marinhus	VU	0.0614918	1.16834
Cerradomys scotti	LC	7.36601e-05	1.47313
Cerradomys subflavus	LC	8.10614e-05	1.62115
Cervus albirostris	VU	0.18112	3.44127
Cervus canadensis	LC	6.64047e-05	1.32803
Cervus elaphus	LC	6.64047e-05	1.32803
Cervus nippon	LC	0.000124844	2.49675
Chacodelphys formosa	NT	0.0269127	6.70127
Chaerephon aloysiisabaudiae	LC	0.000150659	3.01303
Chaerephon ansorgei	LC	7.96889e-05	1.5937
Chaerephon bemmeleni	LC	8.01375e-05	1.60267
Chaerephon bivittatus	LC	8.57593e-05	1.7151
Chaerephon bregullae	EN	0.548185	0.757017
Chaerephon chapini	LC	0.00020426	4.08499
Chaerephon gallagheri	EN	1.13256	1.56401
Chaerephon jobensis	LC	0.000199865	3.99711
Chaerephon jobimena	LC	0.000634402	12.6874
Chaerephon johorensis	VU	0.0812122	1.54303
Chaerephon major	LC	0.000158959	3.17903
Chaerephon nigeriae	LC	0.000324747	6.49462
Chaerephon plicatus	LC	0.000252309	5.04592
Chaerephon pumilus	LC	0.000222297	4.44571
Chaerephon russatus	LC	0.000155659	3.11303
Chaerephon solomonis	LC	8.965e-05	1.79291
Chaerephon tomensis	EN	1.03959	1.43562
Chaetocauda sichuanensis	EN	4.33917	5.99219
Chaetodipus arenarius	LC	0.000321766	6.43499
Chaetodipus artus	LC	7.04648e-05	1.40923
Chaetodipus baileyi	LC	0.000202622	4.05224
Chaetodipus californicus	LC	0.000351385	7.02735
Chaetodipus eremicus	LC	0.000167309	3.34602
Chaetodipus fallax	LC	0.000356556	7.13076
Chaetodipus formosus	LC	0.000633864	12.6766
Chaetodipus goldmani	NT	0.00557046	1.38705
Chaetodipus hispidus	LC	0.00060414	12.0822
Chaetodipus intermedius	LC	0.000270821	5.41615
Chaetodipus lineatus	NT	0.0101207	2.52006
Chaetodipus nelsoni	LC	0.00025334	5.06654
Chaetodipus penicillatus	LC	0.0001925	3.84981
Chaetodipus pernix	LC	0.00017676	3.53503
Chaetodipus rudinoris	LC	0.000202622	4.05224
Chaetodipus spinatus	LC	0.000453576	9.07106
Chaetomys subspinosus	VU	1.29477	24.6007
Chaetophractus vellerosus	LC	0.000247166	4.94307
Chaetophractus villosus	LC	0.000247166	4.94307
Chalinolobus dwyeri	NT	0.00394934	0.983385
Chalinolobus gouldii	LC	4.34769e-05	0.869495
Chalinolobus morio	LC	5.87627e-05	1.1752
Chalinolobus neocaledonicus	EN	0.208873	0.288444
Chalinolobus nigrogriseus	LC	5.97527e-05	1.195
Chalinolobus picatus	NT	0.00367885	0.916033
Chalinolobus tuberculatus	VU	0.211387	4.01635
Cheirogaleus crossleyi	LC	0.000148301	2.96587
Cheirogaleus major	LC	0.000148696	2.97376
Cheirogaleus medius	LC	0.000305436	6.1084
Cheirogaleus minusculus	EN	2.42047	3.34255
Cheirogaleus sibreei	CR	10.1112	0.312718
Cheiromeles parvidens	LC	0.000754217	15.0836
Cheiromeles torquatus	LC	0.000754217	15.0836
Chelemys delfini	NT	0.00670015	1.66834
Chelemys macronyx	LC	0.000123067	2.46121
Chelemys megalonyx	NT	0.00670015	1.66834
Chibchanomys orcesi	VU	0.292925	5.56558
Chibchanomys trichotis	LC	0.000307001	6.13972
Chilomys instans	LC	0.000377431	7.54825
Chilonatalus micropus	NT	0.0309779	7.71351
Chilonatalus tumidifrons	NT	0.0309779	7.71351
Chimarrogale hantu	NT	0.0026669	0.664058
Chimarrogale himalayica	LC	4.04378e-05	0.808715
Chimarrogale phaeura	EN	0.313293	0.432642
Chimarrogale platycephalus	LC	3.48745e-05	0.697456
Chimarrogale styani	LC	3.43735e-05	0.687436
Chimarrogale sumatrana	EN	0.347555	0.479957
Chinchilla chinchilla	EN	4.10885	5.67412
Chinchilla lanigera	EN	4.10885	5.67412
Chinchillula sahamae	LC	0.00011619	2.32369
Chionomys gud	LC	0.000134053	2.68093
Chionomys nivalis	LC	0.000225442	4.50861
Chionomys roberti	LC	0.000133155	2.66297
Chiroderma doriae	LC	4.01233e-05	0.802427
Chiroderma improvisum	EN	0.414409	0.572279
Chiroderma salvini	LC	0.000111501	2.22991
Chiroderma trinitatum	LC	4.01233e-05	0.802427
Chiroderma villosum	LC	8.32735e-05	1.66539
Chiromyscus chiropus	LC	0.00034453	6.89026
Chironax melanocephalus	LC	3.67163e-05	0.73429
Chironectes minimus	LC	0.000698481	13.9689
Chiropodomys calamianensis	LC	0.000118352	2.36691
Chiropodomys gliroides	LC	0.000104452	2.08893
Chiropodomys karlkoopmani	VU	0.130465	2.47883
Chiropodomys major	LC	0.000148401	2.96787
Chiropodomys muroides	LC	0.000119978	2.39944
Chiropodomys pusillus	LC	0.000118192	2.36372
Chiropotes albinasus	EN	2.61345	3.60904
Chiropotes chiropotes	LC	0.000336613	6.73192
Chiropotes satanas	CR	3.76582	0.116469
Chiropotes utahickae	EN	2.27565	3.14257
Chiruromys forbesi	LC	8.28055e-05	1.65603
Chiruromys lamia	LC	8.79735e-05	1.75938
Chiruromys vates	LC	8.53063e-05	1.70604
Chlamyphorus truncatus	LC	0.000675653	13.5124
Chlorocebus aethiops	LC	0.000103867	2.07723
Chlorocebus cynosuros	LC	0.000102754	2.05497
Chlorocebus djamdjamensis	VU	0.0757443	1.43914
Chlorocebus pygerythrus	LC	6.10135e-05	1.22021
Chlorocebus sabaeus	LC	0.000152453	3.04891
Chlorocebus tantalus	LC	5.86366e-05	1.17267
Chlorotalpa duthieae	VU	0.040222	0.764218
Chlorotalpa sclateri	LC	5.34086e-05	1.06812
Chodsigoa caovansunga	EN	1.18376	1.63472
Chodsigoa hypsibia	LC	2.48434e-05	0.496844
Chodsigoa lamula	LC	1.00531e-05	0.201052
Chodsigoa parca	LC	8.50663e-05	1.70124
Chodsigoa parva	VU	0.00896904	0.170412
Chodsigoa salenskii	EN	0.205525	0.283821
Chodsigoa smithii	NT	0.00214014	0.532896
Chodsigoa sodalis	LC	0.000207394	4.14766
Choeroniscus godmani	LC	6.40695e-05	1.28133
Choeroniscus minor	LC	5.86352e-05	1.17265
Choeroniscus periosus	VU	0.0715364	1.35919
Choeronycteris mexicana	NT	0.0152602	3.79979
Choeropsis liberiensis	EN	4.32012	5.96588
Choloepus didactylus	LC	0.000233345	4.66666
Choloepus hoffmanni	LC	0.000233345	4.66666
Chrotogale owstoni	EN	4.00021	5.52409
Chrotomys gonzalesi	NT	0.00575447	1.43286
Chrotomys mindorensis	NT	0.00380881	0.948393
Chrotomys sibuyanensis	EN	1.51784	2.09606
Chrotomys silaceus	LC	0.000249794	4.99564
Chrotomys whiteheadi	LC	7.95839e-05	1.5916
Chrotopterus auritus	LC	0.000535697	10.7134
Chrysochloris asiatica	LC	0.000216683	4.33344
Chrysochloris stuhlmanni	LC	0.000229753	4.59483
Chrysochloris visagiei	EN	0.592444	0.818137
Chrysocyon brachyurus	NT	0.0228724	5.69522
Chrysospalax trevelyani	EN	1.21062	1.67181
Chrysospalax villosus	VU	0.183327	3.48322
Cistugo lesueuri	LC	5.42021e-05	1.08399
Cistugo seabrae	LC	5.42021e-05	1.08399
Civettictis civetta	LC	0.000429469	8.58895
Cloeotis percivali	LC	0.000810004	16.1993
Clyomys laticeps	LC	0.000787666	15.7525
Coccymys albidens	EN	0.749908	1.03559
Coccymys ruemmleri	LC	0.000129173	2.58334
Coelops frithii	LC	0.000343653	6.87271
Coelops robinsoni	VU	0.312087	5.92965
Coendou baturitensis	EN	0.118873	0.164158
Coendou bicolor	LC	2.90385e-05	0.580741
Coendou ichillus	LC	0.000154672	3.09329
Coendou insidiosus	LC	6.16764e-05	1.23347
Coendou melanurus	LC	0.000211152	4.22283
Coendou mexicanus	LC	0.000185412	3.70806
Coendou nycthemera	LC	0.000203713	4.07405
Coendou prehensilis	LC	2.14216e-05	0.428411
Coendou pruinosus	LC	0.000120119	2.40227
Coendou quichua	LC	0.000105123	2.10236
Coendou roosmalenorum	LC	9.54919e-05	1.90974
Coendou rufescens	LC	0.000107333	2.14655
Coendou spinosus	LC	5.95023e-05	1.18999
Coendou vestitus	EN	0.773776	1.06855
Coleura afra	LC	0.000525048	10.5004
Coleura seychellensis	CR	5.06949	0.156788
Colobus angolensis	LC	0.000155128	3.1024
Colobus guereza	LC	0.000109919	2.19827
Colobus polykomos	VU	0.030492	0.579349
Colobus satanas	VU	0.247748	4.70721
Colobus vellerosus	VU	0.030492	0.579349
Colomys goslingi	LC	0.000153435	3.06854
Condylura cristata	LC	0.000458729	9.17411
Conepatus chinga	LC	0.000195836	3.91652
Conepatus humboldtii	LC	0.000198988	3.97957
Conepatus leuconotus	LC	0.000184488	3.68958
Conepatus semistriatus	LC	0.000187391	3.74762
Congosorex phillipsorum	CR	8.982	0.277794
Congosorex polli	EN	3.32089	4.58599
Congosorex verheyeni	LC	0.000681884	13.637
Conilurus penicillatus	VU	0.155013	2.94524
Connochaetes gnou	LC	0.000109831	2.1965
Connochaetes taurinus	LC	0.000109831	2.1965
Cormura brevirostris	LC	0.000450081	9.00117
Corynorhinus mexicanus	NT	0.00842008	2.0966
Corynorhinus rafinesquii	LC	0.000223716	4.4741
Corynorhinus townsendii	LC	0.000105412	2.10814
Craseonycteris thonglongyai	VU	2.3125	43.9375
Crateromys australis	CR	3.10825	0.0961315
Crateromys heaneyi	EN	1.4709	2.03125
Crateromys paulus	EN	1.57245	2.17148
Crateromys schadenbergi	EN	1.48567	2.05164
Cratogeomys castanops	LC	4.30202e-05	0.86036
Cratogeomys fulvescens	LC	3.38652e-05	0.677269
Cratogeomys fumosus	LC	5.7107e-05	1.14208
Cratogeomys goldmani	LC	4.30202e-05	0.86036
Cratogeomys merriami	LC	3.04965e-05	0.609899
Cratogeomys perotensis	LC	2.25325e-05	0.450627
Cratogeomys planiceps	LC	5.7107e-05	1.14208
Cremnomys cutchicus	LC	0.000230683	4.61344
Cremnomys elvira	CR	2.388	0.0738556
Cricetomys emini	LC	0.000163918	3.27819
Cricetomys gambianus	LC	0.000163918	3.27819
Cricetulus alticola	LC	0.00023051	4.60997
Cricetulus barabensis	LC	0.00026531	5.30593
Cricetulus kamensis	LC	0.000115124	2.30237
Cricetulus lama	LC	0.00011973	2.39449
Cricetulus longicaudatus	LC	0.000242155	4.84287
Cricetulus migratorius	LC	0.000230995	4.61967
Cricetulus sokolovi	LC	0.000204098	4.08175
Cricetulus tibetanus	LC	0.000107526	2.15042
Cricetus cricetus	LC	0.00016129	3.22564
Crocidura aleksandrisi	LC	0.000185771	3.71523
Crocidura allex	VU	0.0440304	0.836577
Crocidura andamanensis	CR	0.812116	0.025117
Crocidura ansellorum	EN	0.382594	0.528345
Crocidura arabica	LC	3.97086e-05	0.794133
Crocidura arispa	LC	1.80199e-05	0.360379
Crocidura armenica	VU	0.0153845	0.292306
Crocidura attenuata	LC	0.000111365	2.22718
Crocidura attila	LC	2.35411e-05	0.470799
Crocidura baileyi	LC	9.13935e-05	1.82778
Crocidura baluensis	LC	2.87722e-05	0.575416
Crocidura batesi	LC	3.21382e-05	0.642732
Crocidura beatus	LC	1.34673e-05	0.269333
Crocidura beccarii	LC	2.27395e-05	0.454767
Crocidura bottegi	LC	0.000178534	3.57051
Crocidura bottegoides	EN	0.381408	0.526706
Crocidura brunnea	LC	2.25566e-05	0.45111
Crocidura buettikoferi	NT	0.00203768	0.507383
Crocidura caliginea	LC	3.15369e-05	0.630706
Crocidura canariensis	EN	0.391216	0.54025
Crocidura caspica	NT	0.0100352	2.49877
Crocidura cinderella	LC	3.9604e-05	0.792041
Crocidura congobelgica	LC	3.67962e-05	0.735887
Crocidura crenata	LC	0.000123152	2.46292
Crocidura crossei	LC	2.49949e-05	0.499874
Crocidura cyanea	LC	0.000142044	2.84074
Crocidura denti	LC	4.92912e-05	0.985774
Crocidura desperata	EN	0.27287	0.376821
Crocidura dhofarensis	EN	0.211176	0.291623
Crocidura dolichura	LC	0.000102355	2.047
Crocidura douceti	LC	9.97012e-05	1.99392
Crocidura dsinezumi	LC	6.46161e-05	1.29226
Crocidura eisentrauti	VU	0.0424748	0.807021
Crocidura elgonius	LC	3.79313e-05	0.758589
Crocidura elongata	LC	0.000146839	2.93664
Crocidura erica	LC	2.28975e-05	0.457926
Crocidura fischeri	VU	0.0200057	0.380108
Crocidura flavescens	LC	0.000138649	2.77284
Crocidura floweri	NT	0.00345483	0.860253
Crocidura foetida	LC	4.1422e-05	0.828399
Crocidura foxi	LC	2.02829e-05	0.405638
Crocidura fuliginosa	LC	3.53265e-05	0.706495
Crocidura fulvastra	LC	7.40928e-05	1.48178
Crocidura fumosa	LC	4.67908e-05	0.935768
Crocidura fuscomurina	LC	0.000153607	3.07199
Crocidura glassi	NT	0.00531383	1.32314
Crocidura gmelini	LC	5.2142e-05	1.04279
Crocidura goliath	LC	0.000107913	2.15815
Crocidura gracilipes	LC	0.000156107	3.12199
Crocidura grandiceps	NT	0.009605	2.39165
Crocidura grandis	EN	0.45819	0.632738
Crocidura grassei	LC	0.000148711	2.97407
Crocidura grayi	LC	2.36138e-05	0.472251
Crocidura greenwoodi	LC	4.91243e-05	0.982436
Crocidura harenna	CR	0.668472	0.0206744
Crocidura hikmiya	EN	0.424389	0.586061
Crocidura hildegardeae	LC	9.69943e-05	1.93979
Crocidura hilliana	LC	4.08656e-05	0.81727
Crocidura hirta	LC	5.1908e-05	1.03811
Crocidura hispida	VU	0.0331668	0.630169
Crocidura horsfieldii	LC	9.93893e-05	1.98769
Crocidura hutanis	LC	4.99246e-05	0.998443
Crocidura indochinensis	LC	0.000139524	2.79035
Crocidura jacksoni	LC	3.54885e-05	0.709734
Crocidura jenkinsi	CR	1.35051	0.0417683
Crocidura jouvenetae	LC	5.81725e-05	1.16339
Crocidura katinka	NT	0.00237704	0.591883
Crocidura kivuana	NT	0.00404323	1.00676
Crocidura lamottei	LC	0.000146116	2.92216
Crocidura lanosa	VU	0.0380622	0.723181
Crocidura lasiura	LC	4.33867e-05	0.867691
Crocidura latona	LC	6.37376e-05	1.27469
Crocidura lea	LC	3.2122e-05	0.642408
Crocidura lepidura	LC	2.60852e-05	0.521678
Crocidura leucodon	LC	0.000206648	4.13275
Crocidura levicula	LC	0.00018594	3.71862
Crocidura littoralis	LC	6.15154e-05	1.23025
Crocidura longipes	VU	0.0200851	0.381616
Crocidura lucina	VU	0.0732337	1.39144
Crocidura ludia	LC	8.22792e-05	1.6455
Crocidura luna	LC	4.68403e-05	0.936759
Crocidura lusitania	LC	9.64968e-05	1.92984
Crocidura macarthuri	LC	3.2186e-05	0.643688
Crocidura macmillani	NT	0.0102919	2.56268
Crocidura macowi	EN	0.593979	0.820257
Crocidura malayana	LC	4.64938e-05	0.929829
Crocidura manengubae	VU	0.0403925	0.767458
Crocidura maquassiensis	LC	2.10022e-05	0.420023
Crocidura mariquensis	LC	0.00012257	2.45128
Crocidura maurisca	LC	5.14923e-05	1.02979
Crocidura maxi	LC	8.53489e-05	1.70689
Crocidura mindorus	VU	0.163384	3.1043
Crocidura miya	EN	0.45996	0.635183
Crocidura monax	LC	6.17404e-05	1.23475
Crocidura monticola	LC	9.14506e-05	1.82892
Crocidura montis	LC	0.000165567	3.31118
Crocidura muricauda	LC	0.000105714	2.11417
Crocidura musseri	EN	2.42109	3.34341
Crocidura mutesae	LC	3.48719e-05	0.697402
Crocidura nana	LC	4.01485e-05	0.80293
Crocidura nanilla	LC	0.000312972	6.25913
Crocidura negligens	LC	3.93188e-05	0.786337
Crocidura negrina	EN	0.12279	0.169567
Crocidura nicobarica	CR	1.35051	0.0417683
Crocidura nigeriae	LC	4.7584e-05	0.951632
Crocidura nigricans	LC	2.16967e-05	0.433912
Crocidura nigripes	LC	3.64659e-05	0.729281
Crocidura nigrofusca	LC	3.28045e-05	0.656057
Crocidura nimbae	NT	0.0102	2.5398
Crocidura niobe	NT	0.00340457	0.847737
Crocidura obscurior	LC	0.000147687	2.9536
Crocidura olivieri	LC	3.84503e-05	0.768968
Crocidura orientalis	LC	2.78938e-05	0.557847
Crocidura orii	EN	1.22911	1.69735
Crocidura pachyura	LC	0.000420804	8.41565
Crocidura palawanensis	LC	3.35944e-05	0.671854
Crocidura paradoxura	LC	0.000179089	3.5816
Crocidura parvipes	LC	0.000145324	2.90634
Crocidura pasha	LC	4.65555e-05	0.931064
Crocidura pergrisea	EN	0.124126	0.171411
Crocidura phaeura	EN	0.450511	0.622135
Crocidura phanluongi	LC	2.19211e-05	0.438401
Crocidura phuquocensis	VU	0.0324273	0.616119
Crocidura picea	EN	0.331344	0.45757
Crocidura pitmani	LC	2.06641e-05	0.413262
Crocidura planiceps	LC	0.000131765	2.63517
Crocidura poensis	LC	5.50562e-05	1.10107
Crocidura polia	EN	0.480402	0.663413
Crocidura pullata	LC	3.69534e-05	0.739032
Crocidura raineyi	EN	0.306495	0.423256
Crocidura ramona	LC	0.000171693	3.43368
Crocidura rapax	LC	3.78075e-05	0.756112
Crocidura religiosa	LC	5.28649e-05	1.05725
Crocidura rhoditis	LC	0.000171338	3.4266
Crocidura roosevelti	LC	0.000270124	5.40222
Crocidura russula	LC	0.000158556	3.17096
Crocidura selina	NT	0.0031471	0.783628
Crocidura serezkyensis	LC	1.54401e-05	0.308787
Crocidura shantungensis	LC	0.000242455	4.84885
Crocidura sibirica	LC	6.4488e-05	1.2897
Crocidura sicula	LC	9.35986e-05	1.87188
Crocidura silacea	LC	0.000113076	2.2614
Crocidura smithii	LC	3.41246e-05	0.682457
Crocidura sokolovi	VU	0.0258579	0.4913
Crocidura somalica	LC	3.79727e-05	0.759417
Crocidura stenocephala	EN	0.254373	0.351277
Crocidura suaveolens	LC	2.7836e-05	0.556692
Crocidura susiana	EN	0.30494	0.421108
Crocidura tanakae	LC	0.000116661	2.33309
Crocidura tansaniana	EN	0.301598	0.416493
Crocidura tarella	EN	0.151599	0.209351
Crocidura tarfayensis	LC	5.64885e-05	1.12971
Crocidura telfordi	VU	0.0404183	0.767948
Crocidura tenuis	NT	0.00281344	0.700547
Crocidura thalia	LC	6.22176e-05	1.24429
Crocidura theresae	LC	3.92473e-05	0.784906
Crocidura thomensis	EN	0.307006	0.42396
Crocidura trichura	CR	1.56509	0.0484047
Crocidura turba	LC	2.34899e-05	0.469775
Crocidura ultima	VU	0.0352584	0.669909
Crocidura usambarae	EN	0.355701	0.491207
Crocidura viaria	LC	8.8345e-05	1.76681
Crocidura virgata	LC	8.71052e-05	1.74202
Crocidura voi	LC	2.2274e-05	0.445459
Crocidura vorax	LC	3.67457e-05	0.734878
Crocidura vosmaeri	NT	0.00321988	0.801751
Crocidura watasei	LC	0.000167	3.33984
Crocidura whitakeri	LC	3.86575e-05	0.773111
Crocidura wimmeri	CR	1.42946	0.04421
Crocidura wuchihensis	VU	0.0787308	1.49588
Crocidura xantippe	LC	7.74934e-05	1.54979
Crocidura yankariensis	LC	4.47184e-05	0.894322
Crocidura zaitsevi	NT	0.00229954	0.572585
Crocidura zaphiri	LC	3.47487e-05	0.69494
Crocidura zarudnyi	LC	0.000403679	8.07318
Crocidura zimmeri	VU	0.0347281	0.659834
Crocidura zimmermanni	VU	0.147566	2.80375
Crocuta crocuta	LC	0.000265	5.29974
Crossarchus alexandri	LC	3.87217e-05	0.774395
Crossarchus ansorgei	LC	4.63203e-05	0.926359
Crossarchus obscurus	LC	2.04373e-05	0.408727
Crossarchus platycephalus	LC	2.04373e-05	0.408727
Crossomys moncktoni	LC	0.000156251	3.12486
Crunomys celebensis	LC	0.000105183	2.10355
Crunomys fallax	NT	0.00852632	2.12305
Crunomys melanius	VU	0.105828	2.01073
Crunomys suncoides	VU	0.10146	1.92774
Cryptochloris wintoni	CR	4.02627	0.124524
Cryptochloris zyli	EN	2.72976	3.76967
Cryptomys hottentotus	LC	0.000565625	11.3119
Cryptonanus agricolai	LC	0.000183136	3.66254
Cryptonanus chacoensis	LC	0.000209367	4.18714
Cryptonanus guahybae	NT	0.0126052	3.13869
Cryptonanus unduaviensis	LC	0.000207261	4.145
Cryptoprocta ferox	VU	0.825157	15.678
Cryptotis alticola	NT	0.00618714	1.5406
Cryptotis brachyonyx	VU	0.031816	0.604505
Cryptotis colombiana	LC	3.38852e-05	0.677669
Cryptotis endersi	EN	1.00186	1.38353
Cryptotis equatoris	LC	7.82856e-05	1.56563
Cryptotis goldmani	LC	6.92969e-05	1.38587
Cryptotis goodwini	LC	0.000191399	3.82779
Cryptotis gracilis	VU	0.158106	3.00401
Cryptotis griseoventris	VU	0.068862	1.30838
Cryptotis hondurensis	EN	2.1851	3.01752
Cryptotis magna	VU	0.200403	3.80765
Cryptotis mayensis	LC	6.98845e-05	1.39762
Cryptotis medellinia	LC	7.30221e-05	1.46037
Cryptotis mera	EN	0.52856	0.729916
Cryptotis meridensis	LC	0.000229612	4.59202
Cryptotis merriami	LC	7.50431e-05	1.50079
Cryptotis mexicana	LC	5.53033e-05	1.10601
Cryptotis montivaga	LC	0.000107583	2.15155
Cryptotis nelsoni	CR	1.19681	0.0370148
Cryptotis nigrescens	LC	6.95517e-05	1.39096
Cryptotis obscura	LC	6.44891e-05	1.28972
Cryptotis orophila	NT	0.0050134	1.24834
Cryptotis parva	LC	6.41255e-05	1.28245
Cryptotis peregrina	VU	0.0695942	1.32229
Cryptotis peruviensis	NT	0.00446984	1.11299
Cryptotis phillipsii	VU	0.0667543	1.26833
Cryptotis squamipes	LC	9.38192e-05	1.87629
Cryptotis tamensis	LC	3.86112e-05	0.772186
Cryptotis thomasi	LC	8.1638e-05	1.63268
Cryptotis tropicalis	VU	0.0634812	1.20614
Ctenodactylus gundi	LC	0.000116808	2.33604
Ctenodactylus vali	LC	0.000116808	2.33604
Ctenomys argentinus	NT	0.00576702	1.43599
Ctenomys australis	EN	1.07792	1.48855
Ctenomys azarae	VU	0.171803	3.26426
Ctenomys bergi	VU	0.242598	4.60936
Ctenomys boliviensis	LC	0.000113233	2.26455
Ctenomys bonettoi	EN	1.7965	2.48088
Ctenomys brasiliensis	LC	0.000119457	2.38901
Ctenomys budini	VU	0.0343561	0.652767
Ctenomys colburni	EN	0.752005	1.03848
Ctenomys coludo	VU	0.0514597	0.977734
Ctenomys conoveri	LC	0.000127809	2.55604
Ctenomys coyhaiquensis	VU	0.0704988	1.33948
Ctenomys dorbignyi	NT	0.0152502	3.79731
Ctenomys dorsalis	LC	0.000120077	2.40141
Ctenomys emilianus	NT	0.00817286	2.03504
Ctenomys famosus	EN	0.319975	0.44187
Ctenomys flamarioni	EN	2.39319	3.30488
Ctenomys fochi	VU	0.18396	3.49524
Ctenomys fodax	VU	0.067558	1.2836
Ctenomys frater	LC	3.04874e-05	0.609717
Ctenomys fulvus	LC	4.11859e-05	0.823678
Ctenomys goodfellowi	LC	0.000113233	2.26455
Ctenomys haigi	LC	0.000173292	3.46566
Ctenomys johannis	EN	0.337608	0.46622
Ctenomys juris	VU	0.207894	3.94998
Ctenomys knighti	LC	8.56047e-05	1.71201
Ctenomys lami	VU	0.190437	3.6183
Ctenomys latro	VU	0.108508	2.06165
Ctenomys leucodon	LC	0.000204576	4.09131
Ctenomys lewisi	LC	7.53268e-05	1.50646
Ctenomys magellanicus	VU	0.294977	5.60457
Ctenomys maulinus	LC	0.000395535	7.91031
Ctenomys mendocinus	LC	0.000529358	10.5866
Ctenomys minutus	LC	0.000215514	4.31006
Ctenomys occultus	EN	0.485071	0.66986
Ctenomys opimus	LC	0.000141928	2.83841
Ctenomys osvaldoreigi	CR	1.95941	0.0606002
Ctenomys pearsoni	NT	0.025719	6.40404
Ctenomys perrensi	LC	0.000206825	4.13629
Ctenomys peruanus	LC	8.77106e-05	1.75413
Ctenomys pilarensis	EN	0.870216	1.20173
Ctenomys pontifex	EN	1.06084	1.46496
Ctenomys porteousi	NT	0.0126255	3.14375
Ctenomys pundti	VU	0.581235	11.0435
Ctenomys rionegrensis	EN	1.65649	2.28753
Ctenomys roigi	CR	2.35507	0.0728372
Ctenomys saltarius	VU	0.10592	2.01248
Ctenomys scagliai	VU	0.104883	1.99278
Ctenomys sericeus	VU	0.0707198	1.34368
Ctenomys sociabilis	CR	3.08111	0.095292
Ctenomys steinbachi	LC	0.000207742	4.15463
Ctenomys sylvanus	LC	2.9774e-05	0.59545
Ctenomys talarum	LC	0.000560909	11.2176
Ctenomys torquatus	LC	0.000358156	7.16277
Ctenomys tuconax	EN	1.58964	2.19521
Ctenomys tucumanus	VU	0.309889	5.8879
Ctenomys tulduco	EN	0.316931	0.437667
Ctenomys validus	EN	0.815253	1.12583
Ctenomys viperinus	EN	0.450746	0.622459
Ctenomys yolandae	EN	1.80717	2.49561
Cuniculus paca	LC	0.000457935	9.15823
Cuniculus taczanowskii	NT	0.0362694	9.03108
Cuon alpinus	EN	1.7307	2.39001
Cuscomys ashaninka	EN	5.08038	7.01576
Cuscomys oblativa	EN	5.08038	7.01576
Cyclopes didactylus	LC	0.0019325	38.6481
Cynictis penicillata	LC	5.93751e-05	1.18744
Cynocephalus volans	LC	0.000370687	7.41336
Cynogale bennettii	EN	5.81331	8.0279
Cynomops abrasus	LC	0.000231233	4.62442
Cynomops greenhalli	LC	0.000120431	2.40849
Cynomops mexicanus	LC	0.000120431	2.40849
Cynomops milleri	LC	6.65222e-05	1.33038
Cynomops paranus	LC	6.65222e-05	1.33038
Cynomops planirostris	LC	0.000140088	2.80161
Cynomys gunnisoni	LC	6.78862e-05	1.35766
Cynomys leucurus	LC	6.78862e-05	1.35766
Cynomys ludovicianus	LC	0.000200463	4.00907
Cynomys mexicanus	EN	1.23419	1.70436
Cynomys parvidens	EN	1.12768	1.55727
Cynopterus brachyotis	LC	3.49066e-05	0.698097
Cynopterus horsfieldii	LC	5.10697e-05	1.02134
Cynopterus luzoniensis	LC	3.66216e-05	0.732396
Cynopterus minutus	LC	4.72131e-05	0.944214
Cynopterus nusatenggara	LC	0.000116274	2.32536
Cynopterus sphinx	LC	0.000120957	2.41901
Cynopterus titthaecheilus	LC	5.10697e-05	1.02134
Cystophora cristata	VU	0.44432	8.44208
Cyttarops alecto	LC	0.000360755	7.21474
Dacnomys millardi	LC	0.000260292	5.20557
Dactylomys boliviensis	LC	0.000588181	11.763
Dactylomys dactylinus	LC	0.000587359	11.7466
Dactylomys peruanus	EN	5.22421	7.21438
Dactylonax palpator	LC	0.000453768	9.07491
Dactylopsila megalura	LC	0.000252265	5.04505
Dactylopsila tatei	EN	1.86323	2.57304
Dactylopsila trivirgata	LC	0.000271866	5.43704
Dama dama	LC	0.000316839	6.33646
Dama mesopotamica	EN	1.7772	2.45423
Damaliscus lunatus	LC	7.82925e-05	1.56577
Damaliscus pygargus	LC	7.82925e-05	1.56577
Dasycercus blythi	LC	0.000122805	2.45598
Dasycercus cristicauda	NT	0.0097993	2.44003
Dasykaluta rosamondae	LC	0.000421911	8.43779
Dasymys foxi	LC	0.000102115	2.04219
Dasymys incomtus	LC	0.000102749	2.05488
Dasymys montanus	EN	0.676793	0.934618
Dasymys nudipes	LC	9.25685e-05	1.85128
Dasymys rufulus	LC	9.08292e-05	1.81649
Dasyprocta azarae	LC	0.000241575	4.83125
Dasyprocta coibae	VU	0.278545	5.29235
Dasyprocta croconota	LC	0.000231543	4.63062
Dasyprocta fuliginosa	LC	0.000229402	4.58781
Dasyprocta guamara	NT	0.0203584	5.06924
Dasyprocta iacki	NT	0.0208545	5.19277
Dasyprocta kalinowskii	LC	0.000247582	4.9514
Dasyprocta leporina	LC	7.20774e-05	1.44148
Dasyprocta mexicana	CR	4.65816	0.144067
Dasyprocta prymnolopha	LC	0.000224901	4.49779
Dasyprocta punctata	LC	7.29201e-05	1.45833
Dasyprocta ruatanica	EN	2.09568	2.89404
Dasyprocta variegata	LC	0.000289668	5.79306
Dasypus hybridus	NT	0.00103725	0.258276
Dasypus kappleri	LC	0.000494967	9.89885
Dasypus novemcinctus	LC	3.00184e-05	0.600337
Dasypus pilosus	LC	0.000257338	5.14651
Dasypus sabanicola	NT	0.00524466	1.30592
Dasypus septemcinctus	LC	1.44722e-05	0.289429
Dasypus yepesi	LC	3.00184e-05	0.600337
Dasyuroides byrnei	VU	0.329333	6.25733
Dasyurus albopunctatus	NT	0.0119149	2.96682
Dasyurus geoffroii	NT	0.00406638	1.01253
Dasyurus hallucatus	EN	2.52516	3.48713
Dasyurus maculatus	NT	0.0183812	4.57691
Dasyurus spartacus	NT	0.00403432	1.00455
Dasyurus viverrinus	EN	1.45106	2.00385
Daubentonia madagascariensis	EN	21.6552	29.9048
Delanymys brooksi	VU	0.37679	7.15901
Delomys collinus	LC	9.74512e-05	1.94893
Delomys dorsalis	LC	9.74512e-05	1.94893
Delomys sublineatus	LC	0.000239398	4.78771
Delphinapterus leucas	NT	0.0211492	5.26614
Delphinus capensis	LC	6.29657e-05	1.25925
Delphinus delphis	LC	6.29657e-05	1.25925
Deltamys kempi	LC	0.000263001	5.25976
Dendrogale melanura	LC	0.000871017	17.4195
Dendrogale murina	LC	0.000871017	17.4195
Dendrohyrax arboreus	LC	0.000121434	2.42855
Dendrohyrax dorsalis	LC	0.000130657	2.613
Dendrohyrax validus	NT	0.00970279	2.416
Dendrolagus bennettianus	NT	0.00614391	1.52983
Dendrolagus dorianus	VU	0.0712477	1.35371
Dendrolagus goodfellowi	EN	0.605631	0.836347
Dendrolagus inustus	VU	0.195625	3.71688
Dendrolagus lumholtzi	NT	0.00625113	1.55653
Dendrolagus matschiei	EN	0.661999	0.914188
Dendrolagus mayri	CR	0.801057	0.024775
Dendrolagus mbaiso	EN	0.39313	0.542894
Dendrolagus notatus	EN	0.563498	0.778164
Dendrolagus pulcherrimus	CR	1.04181	0.0322208
Dendrolagus scottae	CR	0.971412	0.0300437
Dendrolagus spadix	VU	0.115181	2.18844
Dendrolagus stellarum	VU	0.062338	1.18442
Dendrolagus ursinus	VU	0.124449	2.36453
Dendromus insignis	LC	3.00125e-05	0.600219
Dendromus kahuziensis	CR	0.579828	0.0179328
Dendromus kivu	LC	2.3612e-05	0.472216
Dendromus lachaisei	LC	2.40815e-05	0.481605
Dendromus lovati	LC	2.8386e-05	0.567692
Dendromus melanotis	LC	2.29655e-05	0.459286
Dendromus mesomelas	LC	2.09592e-05	0.419163
Dendromus messorius	LC	2.73137e-05	0.546246
Dendromus mystacalis	LC	3.7418e-05	0.748322
Dendromus nyikae	LC	2.41119e-05	0.482213
Dendromus oreas	LC	3.14546e-05	0.629061
Dendromus ruppi	EN	0.158725	0.219191
Dendromus vernayi	EN	0.257921	0.356176
Dendroprionomys rousseloti	EN	1.60066	2.21044
Deomys ferrugineus	LC	0.00056231	11.2456
Dephomys defua	LC	0.000244986	4.89948
Dermanura anderseni	LC	3.93863e-05	0.787686
Dermanura azteca	LC	8.76755e-05	1.75342
Dermanura cinerea	LC	6.18261e-05	1.23646
Dermanura glauca	LC	8.25344e-06	0.165061
Dermanura gnoma	LC	1.86e-05	0.371981
Dermanura phaeotis	LC	7.09212e-05	1.41835
Dermanura rosenbergi	LC	8.25344e-06	0.165061
Dermanura tolteca	LC	7.09212e-05	1.41835
Dermanura watsoni	LC	0.00019818	3.9634
Desmana moschata	EN	2.52384	3.48531
Desmodilliscus braueri	LC	0.000401658	8.03276
Desmodillus auricularis	LC	0.000513047	10.2604
Desmodus rotundus	LC	0.000565864	11.3167
Desmomys harringtoni	LC	0.000116034	2.32056
Desmomys yaldeni	VU	0.109802	2.08624
Diaemus youngi	LC	0.000565864	11.3167
Dicerorhinus sumatrensis	CR	21.6262	0.668851
Diceros bicornis	CR	13.117	0.40568
Diclidurus albus	LC	8.52451e-05	1.70482
Diclidurus ingens	LC	8.52451e-05	1.70482
Diclidurus isabella	LC	0.000323463	6.46893
Diclidurus scutatus	LC	0.000183247	3.66475
Dicrostonyx groenlandicus	LC	0.000123835	2.47658
Dicrostonyx hudsonius	LC	0.000122089	2.44166
Dicrostonyx nelsoni	LC	0.000114974	2.29936
Dicrostonyx nunatakensis	LC	0.000124107	2.48201
Dicrostonyx richardsoni	LC	0.000132852	2.6569
Dicrostonyx torquatus	LC	0.000109172	2.18334
Dicrostonyx unalascensis	LC	0.000139087	2.7816
Dicrostonyx vinogradovi	LC	0.000142854	2.85694
Didelphis albiventris	LC	0.000120981	2.4195
Didelphis aurita	LC	0.000106129	2.12247
Didelphis imperfecta	LC	7.84126e-05	1.56817
Didelphis marsupialis	LC	0.00010691	2.13808
Didelphis pernigra	LC	6.95985e-05	1.3919
Didelphis virginiana	LC	0.000328405	6.56777
Dinaromys bogdanovi	VU	0.427407	8.12072
Dinomys branickii	VU	1.4095	26.7805
Diomys crumpi	VU	0.513538	9.75722
Diphylla ecaudata	LC	0.000957672	19.1525
Diplogale hosei	VU	0.579578	11.012
Diplomesodon pulchellum	LC	0.00053691	10.7377
Diplomys caniceps	VU	0.616882	11.7208
Diplomys labilis	LC	0.000624778	12.4949
Diplothrix legata	EN	2.52614	3.48848
Dipodomys agilis	LC	5.38911e-05	1.07777
Dipodomys californicus	LC	0.000292216	5.84403
Dipodomys compactus	LC	0.000339203	6.78372
Dipodomys deserti	LC	0.000538667	10.7728
Dipodomys elator	VU	0.0307438	0.584133
Dipodomys gravipes	CR	3.72119	0.115089
Dipodomys heermanni	LC	4.41878e-05	0.883711
Dipodomys ingens	EN	1.80978	2.49923
Dipodomys merriami	LC	0.000124988	2.49963
Dipodomys microps	LC	0.000180051	3.60084
Dipodomys nelsoni	LC	0.000166936	3.33856
Dipodomys nitratoides	VU	0.120954	2.29813
Dipodomys ordii	LC	0.000382128	7.64217
Dipodomys panamintinus	LC	4.41878e-05	0.883711
Dipodomys phillipsii	LC	3.92191e-05	0.784343
Dipodomys simulans	LC	5.38911e-05	1.07777
Dipodomys spectabilis	NT	0.0132799	3.3067
Dipodomys stephensi	EN	1.00608	1.38935
Dipodomys venustus	LC	0.000143648	2.87282
Dipus sagitta	LC	0.000601257	12.0245
Distoechurus pennatus	LC	0.00125504	25.0996
Dobsonia anderseni	LC	4.2251e-05	0.844978
Dobsonia beauforti	LC	2.84422e-05	0.568815
Dobsonia chapmani	CR	0.406003	0.0125568
Dobsonia crenulata	LC	1.65163e-05	0.33031
Dobsonia emersa	VU	0.0645948	1.2273
Dobsonia exoleta	LC	6.8204e-05	1.36401
Dobsonia inermis	LC	3.00368e-05	0.600706
Dobsonia minor	LC	6.59053e-05	1.31804
Dobsonia moluccensis	LC	4.2251e-05	0.844978
Dobsonia pannietensis	NT	0.00551546	1.37335
Dobsonia peronii	LC	6.84823e-05	1.36958
Dobsonia praedatrix	LC	2.15581e-05	0.43114
Dobsonia viridis	LC	1.65163e-05	0.33031
Dolichotis patagonum	NT	0.0389593	9.70088
Dolichotis salinicola	LC	0.000488344	9.76639
Dologale dybowskii	LC	6.22893e-05	1.24572
Dorcatragus megalotis	VU	0.25574	4.85906
Dorcopsis atrata	CR	1.95604	0.060496
Dorcopsis hageni	LC	0.000143716	2.87418
Dorcopsis luctuosa	VU	0.122624	2.32986
Dorcopsis muelleri	LC	0.000131116	2.62219
Dorcopsulus macleayi	LC	0.000188503	3.76987
Dorcopsulus vanheurni	NT	0.0150598	3.74988
Dremomys everetti	LC	4.93395e-05	0.98674
Dremomys gularis	LC	6.48791e-05	1.29752
Dremomys lokriah	LC	0.000254845	5.09664
Dremomys pernyi	LC	0.000134359	2.68705
Dremomys pyrrhomerus	LC	3.70576e-05	0.741115
Dremomys rufigenis	LC	3.2204e-05	0.644047
Dromiciops gliroides	NT	0.25672	63.9233
Dryomys laniger	LC	0.000237979	4.75934
Dryomys niethammeri	VU	0.204401	3.88362
Dryomys nitedula	LC	0.000238649	4.77275
Dugong dugon	VU	1.52221	28.922
Dyacopterus brooksi	VU	0.191603	3.64046
Dyacopterus spadiceus	NT	0.0158105	3.93682
Dymecodon pilirostris	LC	0.000568306	11.3655
Echimys chrysurus	LC	0.000625596	12.5113
Echimys saturnus	NT	0.0498644	12.4162
Echimys vieirai	NT	0.0498529	12.4134
Echinops telfairi	LC	0.000254043	5.08061
Echinosorex gymnura	LC	0.000354695	7.09355
Echiothrix centrosa	VU	0.112671	2.14075
Echiothrix leucura	EN	0.620978	0.857541
Echymipera clara	LC	0.000361734	7.23432
Echymipera davidi	EN	1.84442	2.54706
Echymipera echinista	EN	1.97245	2.72386
Echymipera kalubu	LC	0.000200309	4.00597
Echymipera rufescens	LC	0.000203488	4.06955
Ectophylla alba	NT	0.023807	5.92795
Eidolon dupreanum	VU	0.196697	3.73724
Eidolon helvum	NT	0.0167089	4.16052
Eira barbara	LC	0.000554014	11.0797
Elaphodus cephalophus	NT	0.0426703	10.6249
Elephantulus brachyrhynchus	LC	0.000186063	3.72107
Elephantulus edwardii	LC	0.000195358	3.90697
Elephantulus fuscipes	LC	0.000161235	3.22453
Elephantulus fuscus	LC	0.000161235	3.22453
Elephantulus intufi	LC	0.000172267	3.44516
Elephantulus myurus	LC	0.00045865	9.17254
Elephantulus pilicaudus	NT	0.015552	3.87244
Elephantulus revoilii	VU	0.398954	7.58013
Elephantulus rozeti	LC	0.000378995	7.57953
Elephantulus rufescens	LC	0.000186063	3.72107
Elephantulus rupestris	LC	0.000172267	3.44516
Elephas maximus	EN	7.2929	10.0711
Eligmodontia moreni	LC	8.51851e-05	1.70362
Eligmodontia morgani	LC	5.48569e-05	1.09708
Eligmodontia puerulus	LC	8.59822e-05	1.71956
Eligmodontia typus	LC	0.000101051	2.02092
Eliomys melanurus	LC	0.000109695	2.19379
Eliomys munbyanus	LC	0.000109695	2.19379
Eliomys quercinus	NT	0.0235168	5.85568
Eliurus antsingy	NT	0.00811905	2.02164
Eliurus carletoni	LC	2.49534e-05	0.499043
Eliurus danieli	LC	1.66867e-05	0.333717
Eliurus ellermani	VU	0.0190319	0.361606
Eliurus grandidieri	LC	0.000209974	4.19927
Eliurus majori	LC	8.20602e-05	1.64112
Eliurus minor	LC	2.04961e-05	0.409902
Eliurus myoxinus	LC	2.7124e-05	0.542452
Eliurus penicillatus	EN	0.192635	0.266019
Eliurus petteri	EN	0.259454	0.358294
Eliurus tanala	LC	3.64233e-05	0.72843
Eliurus webbi	LC	1.66045e-05	0.332074
Ellobius alaicus	VU	0.164896	3.13302
Ellobius fuscocapillus	LC	0.00015486	3.09705
Ellobius lutescens	LC	0.000163787	3.27557
Ellobius talpinus	LC	0.000136617	2.73221
Ellobius tancrei	LC	0.000149542	2.9907
Emballonura alecto	LC	7.9267e-05	1.58526
Emballonura beccarii	LC	0.000332377	6.64721
Emballonura dianae	LC	0.000172256	3.44495
Emballonura furax	LC	0.000148249	2.96484
Emballonura monticola	LC	7.9267e-05	1.58526
Emballonura raffrayana	LC	0.00016609	3.32164
Emballonura semicaudata	EN	2.35091	3.2465
Emballonura serii	LC	0.000548407	10.9676
Enchisthenes hartii	LC	0.000324475	6.48918
Enhydra lutris	EN	3.24232	4.47748
Eoglaucomys fimbriatus	LC	0.000438375	8.76706
Eolagurus luteus	LC	0.00012319	2.46368
Eolagurus przewalskii	LC	0.00012319	2.46368
Eonycteris major	LC	9.21128e-05	1.84216
Eonycteris robusta	NT	0.00783187	1.95013
Eonycteris spelaea	LC	0.000198142	3.96264
Eospalax fontanierii	LC	0.000180072	3.60126
Eospalax rothschildi	LC	0.000149893	2.9977
Eospalax smithii	LC	0.000138279	2.76544
Eothenomys cachinus	LC	8.88597e-05	1.7771
Eothenomys chinensis	LC	6.92776e-05	1.38548
Eothenomys custos	LC	0.00021437	4.28718
Eothenomys melanogaster	LC	0.00018911	3.78201
Eothenomys miletus	LC	8.88597e-05	1.7771
Eothenomys olitor	LC	7.42645e-05	1.48522
Eothenomys proditor	LC	7.56301e-05	1.51253
Eothenomys wardi	NT	0.0055214	1.37483
Eozapus setchuanus	LC	0.000710961	14.2185
Episoriculus caudatus	LC	5.2752e-05	1.05499
Episoriculus fumidus	LC	0.000317637	6.35242
Episoriculus leucops	LC	5.2752e-05	1.05499
Episoriculus macrurus	LC	0.000192642	3.85265
Epixerus ebii	LC	0.000350512	7.00988
Epomophorus angolensis	NT	0.000961754	0.239477
Epomophorus anselli	NT	0.00115752	0.288222
Epomophorus crypturus	LC	7.75393e-06	0.155071
Epomophorus gambianus	LC	7.75393e-06	0.155071
Epomophorus grandis	VU	0.0147169	0.279622
Epomophorus labiatus	LC	7.32189e-06	0.14643
Epomophorus minimus	LC	1.22804e-05	0.245595
Epomophorus minor	LC	7.32189e-06	0.14643
Epomophorus wahlbergi	LC	5.10305e-05	1.02056
Epomops buettikoferi	LC	4.73116e-05	0.946184
Epomops dobsonii	LC	5.43303e-05	1.08655
Epomops franqueti	LC	4.90644e-05	0.981238
Eptesicus andinus	LC	5.68435e-05	1.13681
Eptesicus bobrinskoi	LC	6.1393e-05	1.2278
Eptesicus bottae	LC	0.000220018	4.40015
Eptesicus brasiliensis	LC	6.78674e-05	1.35728
Eptesicus chiriquinus	LC	7.87857e-05	1.57563
Eptesicus diminutus	LC	4.71055e-05	0.942063
Eptesicus dimissus	NT	0.00596145	1.4844
Eptesicus floweri	LC	0.000358674	7.17311
Eptesicus furinalis	LC	8.31868e-05	1.66365
Eptesicus fuscus	LC	0.000227322	4.54621
Eptesicus gobiensis	LC	5.2555e-05	1.05105
Eptesicus guadeloupensis	EN	0.578207	0.798476
Eptesicus hottentotus	LC	0.000339672	6.79309
Eptesicus innoxius	NT	0.00375446	0.93486
Eptesicus isabellinus	LC	6.07445e-05	1.21483
Eptesicus japonensis	EN	0.294943	0.407302
Eptesicus nasutus	LC	0.000979086	19.5807
Eptesicus nilssonii	LC	9.7779e-05	1.95548
Eptesicus pachyotis	LC	9.92116e-05	1.98413
Eptesicus platyops	VU	0.0937725	1.78168
Eptesicus serotinus	LC	6.07445e-05	1.21483
Eptesicus tatei	VU	0.109349	2.07763
Equus africanus	CR	1.76088	0.0544601
Equus ferus	EN	2.05319	2.83535
Equus grevyi	EN	0.357279	0.493385
Equus hemionus	NT	0.00554969	1.38187
Equus kiang	LC	0.000120755	2.41498
Equus quagga	NT	0.00855936	2.13128
Equus zebra	VU	0.120484	2.28919
Eremitalpa granti	LC	0.000459532	9.19018
Eremodipus lichtensteini	LC	0.000577137	11.5422
Eremoryzomys polius	LC	0.000369915	7.39793
Erethizon dorsatum	LC	0.000571909	11.4376
Erignathus barbatus	LC	0.00062484	12.4962
Erinaceus amurensis	LC	0.000114673	2.29335
Erinaceus concolor	LC	7.73614e-05	1.54715
Erinaceus europaeus	LC	0.000114673	2.29335
Erinaceus roumanicus	LC	7.73614e-05	1.54715
Eropeplus canus	VU	0.182026	3.45849
Erophylla bombifrons	LC	0.00015419	3.08364
Erophylla sezekorni	LC	0.00015419	3.08364
Erythrocebus patas	LC	0.000316558	6.33084
Eschrichtius robustus	LC	0.0005015	10.0295
Eubalaena australis	LC	0.000654697	13.0933
Eubalaena glacialis	EN	1.80185	2.48827
Eubalaena japonica	EN	1.80185	2.48827
Euchoreutes naso	LC	0.000728419	14.5677
Euderma maculatum	LC	0.00084165	16.8321
Eudiscopus denticulus	LC	0.00024471	4.89396
Eudorcas albonotata	LC	4.86471e-05	0.972893
Eudorcas rufifrons	VU	0.103424	1.96506
Eudorcas rufina	CR	0.846079	0.0261674
Eudorcas thomsonii	NT	0.0038822	0.966668
Eulemur albifrons	EN	1.21494	1.67777
Eulemur cinereiceps	CR	2.97428	0.0919882
Eulemur collaris	EN	1.93271	2.66898
Eulemur coronatus	EN	3.11584	4.30282
Eulemur flavifrons	CR	3.41157	0.105513
Eulemur fulvus	NT	0.0193881	4.82763
Eulemur macaco	VU	0.448316	8.518
Eulemur mongoz	CR	8.63945	0.2672
Eulemur rubriventer	VU	0.70153	13.3291
Eulemur rufifrons	NT	0.00604441	1.50506
Eulemur rufus	VU	0.0640992	1.21788
Eulemur sanfordi	EN	1.21494	1.67777
Eumetopias jubatus	NT	0.0116922	2.91135
Eumops auripendulus	LC	0.000198666	3.97313
Eumops bonariensis	LC	0.000229677	4.59332
Eumops dabbenei	LC	0.000103609	2.07207
Eumops floridanus	VU	0.111126	2.11139
Eumops glaucinus	LC	0.000116623	2.33235
Eumops hansae	LC	0.000482755	9.65462
Eumops maurus	LC	0.000222801	4.45579
Eumops patagonicus	LC	0.000228708	4.57394
Eumops perotis	LC	0.000277494	5.54961
Eumops trumbulli	LC	0.000276251	5.52474
Eumops underwoodi	LC	0.000109631	2.19251
Eumops wilsoni	NT	0.00845753	2.10592
Euneomys chinchilloides	NT	0.00639425	1.59217
Euneomys fossor	VU	0.0904177	1.71794
Euneomys mordax	LC	8.12769e-05	1.62546
Euneomys petersoni	LC	9.33926e-05	1.86776
Euoticus elegantulus	LC	0.000482738	9.65428
Euoticus pallidus	LC	0.000482738	9.65428
Eupetaurus cinereus	EN	1.28033	1.76807
Euphractus sexcinctus	LC	0.000388887	7.77735
Eupleres goudotii	VU	0.400627	7.61191
Eupleres major	EN	2.50719	3.4623
Euroscaptor grandis	LC	9.17605e-05	1.83512
Euroscaptor klossi	LC	7.54216e-05	1.50836
Euroscaptor longirostris	LC	4.0056e-05	0.80108
Euroscaptor micrura	LC	7.6589e-05	1.5317
Euroscaptor mizura	LC	0.00033187	6.63706
Euroscaptor parvidens	LC	0.000101205	2.024
Euroscaptor subanura	NT	0.00625682	1.55795
Euryoryzomys emmonsae	LC	8.64711e-05	1.72934
Euryoryzomys lamia	EN	0.363936	0.502579
Euryoryzomys legatus	LC	4.22544e-05	0.845046
Euryoryzomys macconnelli	LC	8.71383e-05	1.74268
Euryoryzomys nitidus	LC	5.59117e-05	1.11818
Euryoryzomys russatus	LC	8.32903e-05	1.66572
Euryzygomatomys spinosus	LC	0.000787666	15.7525
Eutamias sibiricus	LC	0.000687873	13.7568
Exilisciurus concinnus	LC	0.000549261	10.9847
Exilisciurus exilis	LC	0.000434941	8.69838
Exilisciurus whiteheadi	LC	0.000315263	6.30493
Falsistrellus affinis	LC	6.99661e-05	1.39925
Falsistrellus mackenziei	NT	0.00615291	1.53208
Falsistrellus mordax	LC	5.99207e-05	1.19835
Falsistrellus petersi	LC	6.29181e-05	1.2583
Falsistrellus tasmaniensis	LC	7.69832e-05	1.53959
Felis bieti	VU	0.0432758	0.822239
Felis chaus	LC	0.000163088	3.2616
Felis margarita	LC	8.19136e-05	1.63819
Felis nigripes	VU	0.140086	2.66163
Felis silvestris	LC	4.55853e-05	0.91166
Felovia vae	NT	0.110582	27.5349
Feresa attenuata	LC	0.000100369	2.00728
Feroculus feroculus	EN	2.4933	3.44313
Fossa fossana	VU	0.54602	10.3744
Fukomys anselli	NT	0.00293386	0.730531
Fukomys bocagei	LC	0.000154536	3.09058
Fukomys damarensis	LC	9.70877e-05	1.94166
Fukomys darlingi	LC	0.000130942	2.61871
Fukomys foxi	LC	0.000129786	2.59559
Fukomys kafuensis	VU	0.0338005	0.64221
Fukomys mechowi	LC	0.000153753	3.07491
Fukomys ochraceocinereus	LC	0.000129786	2.59559
Fukomys zechi	LC	0.000526601	10.5315
Funambulus layardi	VU	0.143367	2.72397
Funambulus palmarum	LC	0.000146567	2.9312
Funambulus pennantii	LC	0.00049348	9.86911
Funambulus sublineatus	VU	0.152012	2.88822
Funambulus tristriatus	LC	0.000859118	17.1815
Funisciurus anerythrus	LC	7.08707e-05	1.41734
Funisciurus bayonii	LC	5.92176e-05	1.18429
Funisciurus carruthersi	LC	6.14426e-05	1.22879
Funisciurus congicus	LC	7.17854e-05	1.43564
Funisciurus duchaillui	VU	0.0538457	1.02307
Funisciurus isabella	LC	6.09767e-05	1.21947
Funisciurus lemniscatus	LC	7.11084e-05	1.4221
Funisciurus leucogenys	LC	7.24074e-05	1.44808
Funisciurus pyrropus	LC	5.62261e-05	1.12447
Funisciurus substriatus	LC	6.18333e-05	1.2366
Furipterus horrens	LC	0.0006318	12.6354
Galago gallarum	LC	0.0002081	4.16179
Galago matschiei	LC	0.000196849	3.93677
Galago moholi	LC	6.71468e-05	1.34287
Galago senegalensis	LC	6.90957e-05	1.38185
Galagoides cocos	LC	9.57608e-05	1.91512
Galagoides demidoff	LC	0.000150135	3.00255
Galagoides granti	LC	0.000186892	3.73766
Galagoides orinus	NT	0.0305015	7.59487
Galagoides rondoensis	CR	6.68711	0.206818
Galagoides thomasi	LC	0.000150135	3.00255
Galagoides zanzibaricus	LC	9.57608e-05	1.91512
Galea comes	LC	0.000294537	5.89045
Galea flavidens	LC	0.00028539	5.70752
Galea leucoblephara	LC	0.000299807	5.99584
Galea musteloides	NT	0.029272	7.28872
Galea spixii	LC	0.000379844	7.5965
Galemys pyrenaicus	VU	0.520605	9.89149
Galenomys garleppi	NT	0.00899492	2.23973
Galeopterus variegatus	LC	0.000370687	7.41336
Galictis cuja	LC	0.000185358	3.70698
Galictis vittata	LC	0.000185358	3.70698
Galidia elegans	LC	0.00052066	10.4127
Galidictis fasciata	VU	0.193493	3.67637
Galidictis grandidieri	EN	1.15276	1.59191
Gazella bennettii	LC	4.98814e-05	0.997579
Gazella cuvieri	VU	0.0548608	1.04235
Gazella dorcas	VU	0.0560006	1.06401
Gazella gazella	VU	0.0717783	1.36379
Gazella leptoceros	EN	0.375555	0.518624
Gazella marica	VU	0.0357121	0.678531
Gazella spekei	EN	0.479895	0.662712
Gazella subgutturosa	VU	0.0463933	0.881473
Genetta abyssinica	LC	0.000102969	2.05928
Genetta angolensis	LC	9.28383e-05	1.85667
Genetta bourloni	VU	0.0405554	0.770552
Genetta cristata	VU	0.139455	2.64965
Genetta genetta	LC	0.000159076	3.18135
Genetta johnstoni	NT	0.014982	3.73051
Genetta maculata	LC	8.65283e-05	1.73048
Genetta pardina	LC	4.2827e-05	0.856497
Genetta piscivora	NT	0.00449898	1.12025
Genetta poensis	LC	3.40078e-05	0.680123
Genetta servalina	LC	5.65917e-05	1.13178
Genetta thierryi	LC	0.000102969	2.05928
Genetta tigrina	LC	0.000125693	2.51373
Genetta victoriae	LC	0.000219306	4.3859
Geocapromys brownii	VU	0.723609	13.7486
Geocapromys ingrahami	VU	0.723609	13.7486
Geogale aurita	LC	0.00128319	25.6626
Geomys arenarius	NT	0.00349423	0.870062
Geomys attwateri	LC	0.000327498	6.54963
Geomys breviceps	LC	0.00040761	8.15179
Geomys bursarius	LC	0.000132742	2.65471
Geomys knoxjonesi	LC	4.39807e-05	0.87957
Geomys personatus	LC	0.000136165	2.72317
Geomys pinetis	LC	0.000136943	2.73872
Geomys texensis	LC	8.7817e-05	1.75625
Geomys tropicalis	CR	1.51756	0.0469347
Georychus capensis	LC	0.000699779	13.9949
Geoxus valdivianus	LC	0.000152588	3.0516
Gerbilliscus afra	LC	9.02577e-05	1.80506
Gerbilliscus boehmi	LC	6.76196e-05	1.35232
Gerbilliscus brantsii	LC	0.000107908	2.15805
Gerbilliscus gambiana	LC	7.91998e-05	1.58392
Gerbilliscus guineae	LC	0.000112849	2.25686
Gerbilliscus inclusus	LC	6.60034e-05	1.32
Gerbilliscus kempi	LC	0.000111125	2.22239
Gerbilliscus leucogaster	LC	8.90038e-05	1.77999
Gerbilliscus nigricaudus	LC	0.000214307	4.28592
Gerbilliscus phillipsi	LC	7.36864e-05	1.47366
Gerbilliscus robustus	LC	0.000191914	3.83809
Gerbilliscus validus	LC	8.61191e-05	1.7223
Gerbillurus paeba	LC	0.000168442	3.36867
Gerbillurus setzeri	LC	0.000235925	4.71827
Gerbillurus tytonis	LC	0.000168442	3.36867
Gerbillurus vallinus	LC	0.000235925	4.71827
Gerbillus acticola	VU	0.0654646	1.24383
Gerbillus agag	CR	1.04212	0.0322305
Gerbillus amoenus	LC	8.24843e-05	1.6496
Gerbillus andersoni	LC	6.55883e-05	1.3117
Gerbillus aquilus	LC	6.74928e-05	1.34979
Gerbillus bottai	NT	0.00598611	1.49054
Gerbillus brockmani	EN	0.858752	1.1859
Gerbillus burtoni	CR	1.32725	0.0410488
Gerbillus campestris	LC	6.20338e-05	1.24061
Gerbillus cheesmani	LC	5.92091e-05	1.18412
Gerbillus cosensis	NT	0.00490698	1.22184
Gerbillus dasyurus	LC	6.48995e-05	1.29793
Gerbillus dunni	LC	5.70702e-05	1.14135
Gerbillus famulus	LC	7.55142e-05	1.51021
Gerbillus floweri	LC	7.26687e-05	1.4533
Gerbillus gerbillus	LC	5.59238e-05	1.11842
Gerbillus gleadowi	LC	7.29161e-05	1.45825
Gerbillus grobbeni	VU	0.098847	1.87809
Gerbillus harwoodi	LC	7.11001e-05	1.42193
Gerbillus henleyi	LC	9.19996e-05	1.8399
Gerbillus hesperinus	EN	0.472999	0.653189
Gerbillus hoogstraali	VU	0.0669429	1.27192
Gerbillus jamesi	EN	0.58018	0.801201
Gerbillus juliani	LC	3.86195e-05	0.772352
Gerbillus latastei	LC	7.30929e-05	1.46179
Gerbillus lowei	VU	0.0757152	1.43859
Gerbillus mackillingini	LC	5.57849e-05	1.11564
Gerbillus maghrebi	LC	8.45895e-05	1.69171
Gerbillus mesopotamiae	LC	9.44115e-05	1.88814
Gerbillus muriculus	VU	0.0754039	1.43267
Gerbillus nancillus	LC	7.58544e-05	1.51701
Gerbillus nanus	LC	7.87206e-05	1.57433
Gerbillus nigeriae	LC	7.106e-05	1.42113
Gerbillus occiduus	NT	0.00545913	1.35932
Gerbillus percivali	EN	0.37553	0.518589
Gerbillus perpallidus	LC	6.09445e-05	1.21883
Gerbillus poecilops	LC	7.59333e-05	1.51859
Gerbillus principulus	VU	0.109274	2.07621
Gerbillus pulvinatus	LC	5.11581e-05	1.02311
Gerbillus pusillus	LC	6.94323e-05	1.38858
Gerbillus pyramidum	LC	6.33527e-05	1.26699
Gerbillus rosalinda	LC	6.82661e-05	1.36525
Gerbillus rupicola	LC	7.04337e-05	1.4086
Gerbillus simoni	LC	7.46326e-05	1.49258
Gerbillus somalicus	LC	6.16274e-05	1.23249
Gerbillus stigmonyx	NT	0.00568623	1.41587
Gerbillus tarabuli	LC	6.42455e-05	1.28485
Gerbillus watersi	LC	3.86195e-05	0.772352
Giraffa camelopardalis	VU	0.639691	12.1541
Glaucomys sabrinus	LC	0.000178196	3.56375
Glaucomys volans	LC	0.000178196	3.56375
Glauconycteris alboguttata	LC	7.65297e-05	1.53052
Glauconycteris argentata	LC	9.56885e-05	1.91367
Glauconycteris beatrix	LC	4.31109e-05	0.862174
Glauconycteris curryae	LC	8.47614e-05	1.69514
Glauconycteris egeria	LC	8.1425e-05	1.62842
Glauconycteris gleni	VU	0.0759553	1.44315
Glauconycteris humeralis	LC	4.31109e-05	0.862174
Glauconycteris kenyacola	EN	0.813172	1.12295
Glauconycteris machadoi	VU	0.0547625	1.04049
Glauconycteris poensis	LC	8.0825e-05	1.61642
Glauconycteris superba	LC	9.0695e-05	1.81381
Glauconycteris variegata	LC	5.83436e-05	1.16681
Glironia venusta	LC	0.00122477	24.4941
Glirulus japonicus	LC	0.000801699	16.0332
Glis glis	LC	0.000801699	16.0332
Glischropus javanus	VU	0.194692	3.69916
Glischropus tylopus	LC	0.000203834	4.07647
Globicephala macrorhynchus	LC	3.32164e-05	0.664295
Globicephala melas	LC	3.32164e-05	0.664295
Glossophaga commissarisi	LC	0.000115696	2.31381
Glossophaga leachii	LC	8.71288e-05	1.74249
Glossophaga longirostris	LC	0.000104403	2.08796
Glossophaga morenoi	LC	6.4109e-05	1.28212
Glossophaga soricina	LC	0.000131413	2.62813
Glyphonycteris behnii	LC	6.65553e-05	1.33104
Glyphonycteris daviesi	LC	0.000156161	3.12305
Glyphonycteris sylvestris	LC	6.65553e-05	1.33104
Glyphotes simus	NT	0.017866	4.44864
Golunda ellioti	LC	0.00055423	11.084
Gorilla beringei	CR	7.2774	0.225074
Gorilla gorilla	CR	7.2774	0.225074
Gracilinanus aceramarcae	LC	0.000251859	5.03693
Gracilinanus agilis	LC	0.000123661	2.47309
Gracilinanus dryas	LC	0.000214034	4.28047
Gracilinanus emiliae	LC	0.000121726	2.43441
Gracilinanus marica	LC	0.000121726	2.43441
Gracilinanus microtarsus	LC	0.000123661	2.47309
Grammomys aridulus	LC	5.8393e-05	1.1678
Grammomys buntingi	VU	0.0526085	0.999561
Grammomys caniceps	LC	4.7111e-05	0.942173
Grammomys cometes	LC	5.02738e-05	1.00542
Grammomys dolichurus	LC	4.95759e-05	0.991469
Grammomys dryas	NT	0.00398581	0.992467
Grammomys gigas	EN	0.397797	0.549339
Grammomys ibeanus	LC	5.58878e-05	1.1177
Grammomys kuru	LC	4.80134e-05	0.96022
Grammomys macmillani	LC	5.40101e-05	1.08015
Grammomys minnae	VU	0.0475636	0.903707
Grammomys selousi	LC	4.9676e-05	0.99347
Grampus griseus	LC	0.000202802	4.05584
Graomys centralis	NT	0.00491761	1.22448
Graomys domorum	LC	0.00011795	2.35887
Graomys edithae	VU	0.087352	1.65969
Graomys griseoflavus	LC	6.08208e-05	1.21635
Graphiurus angolensis	NT	0.0116547	2.90201
Graphiurus christyi	LC	0.000208983	4.17946
Graphiurus crassicaudatus	LC	0.000884487	17.6888
Graphiurus johnstoni	NT	0.00595465	1.48271
Graphiurus kelleni	LC	7.46792e-05	1.49351
Graphiurus lorraineus	LC	0.000126823	2.53634
Graphiurus microtis	LC	0.000299267	5.98505
Graphiurus monardi	LC	0.000238698	4.77372
Graphiurus murinus	LC	0.000281982	5.63935
Graphiurus nagtglasii	LC	0.00113287	22.6563
Graphiurus ocularis	LC	0.000266981	5.33936
Graphiurus platyops	LC	0.00014639	2.92764
Graphiurus rupicola	LC	0.000204342	4.08664
Graphiurus surdus	LC	0.000212368	4.24714
Gulo gulo	LC	0.000462018	9.2399
Gymnobelideus leadbeateri	CR	17.7787	0.549857
Gymnuromys roberti	LC	0.000520566	10.4108
Habromys chinanteco	CR	2.35855	0.0729449
Habromys delicatulus	CR	3.31656	0.102574
Habromys ixtlani	CR	2.39479	0.0740658
Habromys lepturus	CR	2.35855	0.0729449
Habromys lophurus	NT	0.0185448	4.61765
Habromys schmidlyi	CR	3.31656	0.102574
Habromys simulatus	EN	1.76321	2.4349
Hadromys humei	EN	1.68438	2.32604
Hadromys yunnanensis	VU	0.26661	5.0656
Haeromys margarettae	NT	0.0223284	5.55978
Haeromys minahassae	VU	0.274892	5.22295
Haeromys pusillus	VU	0.250446	4.75847
Halichoerus grypus	LC	0.000137153	2.74293
Handleyomys alfaroi	LC	6.67552e-05	1.33504
Handleyomys chapmani	LC	8.2167e-05	1.64326
Handleyomys fuscatus	LC	8.02556e-05	1.60503
Handleyomys intectus	LC	0.000115683	2.31354
Handleyomys melanotis	LC	7.04916e-05	1.40976
Handleyomys rhabdops	VU	0.0727196	1.38167
Handleyomys rostratus	LC	6.84042e-05	1.36802
Handleyomys saturatior	NT	0.00562376	1.40032
Hapalemur alaotrensis	CR	1.83032	0.0566077
Hapalemur aureus	CR	8.52625	0.263698
Hapalemur griseus	VU	0.0833436	1.58353
Hapalemur meridionalis	VU	0.0833436	1.58353
Hapalemur occidentalis	VU	0.253481	4.81613
Hapalomys delacouri	VU	0.326322	6.20012
Hapalomys longicaudatus	EN	2.08857	2.88421
Haplonycteris fischeri	LC	2.46213e-05	0.492402
Harpiocephalus harpia	LC	0.00098022	19.6034
Harpiola grisea	VU	0.458349	8.70863
Harpiola isodon	LC	0.000484962	9.69875
Harpyionycteris celebensis	VU	0.149373	2.83809
Harpyionycteris whiteheadi	LC	0.000155681	3.11346
Heimyscus fumosus	LC	0.000204093	4.08166
Helarctos malayanus	VU	0.160549	3.05043
Heliophobius argenteocinereus	LC	0.00122506	24.5
Heliosciurus gambianus	LC	0.000171985	3.43953
Heliosciurus mutabilis	LC	0.00022521	4.50398
Heliosciurus punctatus	LC	0.000140335	2.80656
Heliosciurus rufobrachium	LC	0.00014669	2.93366
Heliosciurus ruwenzorii	LC	0.000162139	3.24262
Heliosciurus undulatus	LC	0.000178003	3.55988
Helogale hirtula	LC	2.5283e-05	0.505635
Helogale parvula	LC	2.5283e-05	0.505635
Hemibelideus lemuroides	NT	0.041909	10.4353
Hemicentetes nigriceps	LC	0.000228975	4.57928
Hemicentetes semispinosus	LC	0.000228975	4.57928
Hemiechinus auritus	LC	6.20859e-05	1.24166
Hemiechinus collaris	LC	6.20859e-05	1.24166
Hemigalus derbyanus	NT	0.0422944	10.5313
Hemitragus jemlahicus	NT	0.00626204	1.55925
Herpailurus yagouaroundi	LC	0.000203918	4.07816
Herpestes auropunctatus	LC	7.79437e-06	0.15588
Herpestes brachyurus	NT	0.00280898	0.699436
Herpestes edwardsii	LC	2.41098e-05	0.482171
Herpestes flavescens	LC	9.84585e-05	1.96907
Herpestes fuscus	LC	4.82248e-05	0.964447
Herpestes ichneumon	LC	0.000222459	4.44896
Herpestes javanicus	LC	7.79437e-06	0.15588
Herpestes naso	LC	0.000143452	2.8689
Herpestes ochraceus	LC	7.21137e-05	1.4422
Herpestes pulverulentus	LC	0.000141635	2.83256
Herpestes sanguineus	LC	7.21137e-05	1.4422
Herpestes semitorquatus	NT	0.0014638	0.364486
Herpestes smithii	LC	3.48697e-05	0.697359
Herpestes urva	LC	3.69354e-05	0.73867
Herpestes vitticollis	LC	4.02908e-05	0.805775
Hesperoptenus blanfordi	LC	0.00011575	2.31489
Hesperoptenus doriae	NT	0.00859184	2.13937
Hesperoptenus gaskelli	EN	0.841412	1.16195
Hesperoptenus tickelli	LC	0.000119181	2.3835
Hesperoptenus tomesi	VU	0.0991512	1.88387
Heterocephalus glaber	LC	0.00199879	39.9737
Heterogeomys cherriei	LC	3.61966e-05	0.723895
Heterogeomys dariensis	LC	3.05841e-05	0.611651
Heterohyrax brucei	LC	0.000147604	2.95193
Heteromys adspersus	LC	0.000109759	2.19508
Heteromys anomalus	LC	2.48006e-05	0.495987
Heteromys australis	LC	0.000198137	3.96254
Heteromys desmarestianus	LC	2.45118e-05	0.490212
Heteromys gaumeri	LC	0.000190726	3.81433
Heteromys irroratus	LC	0.000524348	10.4864
Heteromys nelsoni	EN	2.66241	3.67666
Heteromys oasicus	EN	1.15452	1.59434
Heteromys oresterus	LC	0.000193947	3.87874
Heteromys pictus	LC	0.000317501	6.34969
Heteromys salvini	LC	0.000109759	2.19508
Heteromys spectabilis	EN	2.08164	2.87464
Heteromys teleus	VU	0.097844	1.85904
Hippocamelus antisensis	VU	0.0787141	1.49557
Hippocamelus bisulcus	EN	0.526505	0.727078
Hippopotamus amphibius	VU	1.36012	25.8423
Hipposideros abae	LC	0.000144753	2.89492
Hipposideros armiger	LC	0.000129897	2.59781
Hipposideros ater	LC	0.000177107	3.54196
Hipposideros beatus	LC	0.000110956	2.21902
Hipposideros bicolor	LC	6.68777e-05	1.33749
Hipposideros boeadii	VU	0.263155	4.99994
Hipposideros breviceps	VU	0.078344	1.48854
Hipposideros caffer	LC	9.53518e-05	1.90694
Hipposideros calcaratus	LC	0.000157401	3.14786
Hipposideros camerunensis	NT	0.0177952	4.431
Hipposideros cervinus	LC	0.000139955	2.79897
Hipposideros cineraceus	LC	3.07727e-05	0.615423
Hipposideros commersoni	NT	0.0162886	4.05587
Hipposideros coronatus	NT	0.0125743	3.131
Hipposideros corynophyllus	EN	2.85391	3.94112
Hipposideros coxi	EN	1.06953	1.47696
Hipposideros crumeniferus	VU	0.06365	1.20935
Hipposideros curtus	VU	0.0847684	1.6106
Hipposideros cyclops	LC	0.000231496	4.6297
Hipposideros demissus	VU	0.0448731	0.852589
Hipposideros diadema	LC	4.4636e-05	0.892676
Hipposideros dinops	LC	7.05459e-05	1.41085
Hipposideros doriae	NT	0.0137399	3.42122
Hipposideros durgadasi	VU	0.0286751	0.544827
Hipposideros dyacorum	LC	0.000175546	3.51074
Hipposideros edwardshilli	EN	0.754141	1.04143
Hipposideros fuliginosus	LC	0.000136782	2.7355
Hipposideros fulvus	LC	6.26435e-05	1.25281
Hipposideros galeritus	LC	0.000243551	4.87079
Hipposideros gigas	LC	0.000212919	4.25817
Hipposideros grandis	LC	6.41701e-05	1.28334
Hipposideros halophyllus	VU	0.0964872	1.83326
Hipposideros hypophyllus	CR	0.969759	0.0299925
Hipposideros inexpectatus	VU	0.122412	2.32583
Hipposideros inornatus	VU	0.0432036	0.820869
Hipposideros jonesi	NT	0.01393	3.46857
Hipposideros khaokhouayensis	VU	0.0740442	1.40684
Hipposideros lamottei	CR	1.02976	0.0318482
Hipposideros lankadiva	LC	0.000125765	2.51518
Hipposideros larvatus	LC	7.51189e-05	1.5023
Hipposideros lekaguli	NT	0.0103929	2.58782
Hipposideros lylei	LC	0.00019627	3.9252
Hipposideros macrobullatus	NT	0.00671593	1.67227
Hipposideros madurae	LC	6.93111e-05	1.38615
Hipposideros maggietaylorae	LC	5.02338e-05	1.00463
Hipposideros marisae	VU	0.0529119	1.00533
Hipposideros megalotis	LC	0.000349959	6.99883
Hipposideros muscinus	NT	0.00849633	2.11559
Hipposideros nequam	EN	0.421733	0.582394
Hipposideros obscurus	LC	0.000150175	3.00335
Hipposideros orbiculus	VU	0.068247	1.29669
Hipposideros papua	LC	7.87301e-05	1.57452
Hipposideros pelingensis	NT	0.00569385	1.41777
Hipposideros pomona	LC	9.88318e-05	1.97654
Hipposideros pratti	LC	0.000362948	7.25859
Hipposideros pygmaeus	LC	9.87768e-05	1.97544
Hipposideros ridleyi	VU	0.0737065	1.40042
Hipposideros rotalis	LC	8.58271e-05	1.71646
Hipposideros ruber	LC	0.000114218	2.28425
Hipposideros scutinares	VU	0.199574	3.7919
Hipposideros semoni	LC	0.000105208	2.10406
Hipposideros sorenseni	VU	0.0641315	1.2185
Hipposideros speoris	LC	0.000218931	4.37839
Hipposideros stenotis	LC	9.00934e-05	1.80178
Hipposideros sumbae	LC	6.713e-05	1.34253
Hipposideros thomensis	LC	0.00019713	3.94241
Hipposideros turpis	NT	0.0103242	2.57074
Hipposideros vittatus	NT	0.0164541	4.09706
Hipposideros wollastoni	LC	0.000105644	2.11278
[truncated: 3,479 more rows]
